# Supplementary material for: Longitudinal analysis of circulating tumor cell numbers improves tracking metastatic breast cancer progression
Source: Sci Rep. 2024 Jun 5;14:12924. doi: 10.1038/s41598-024-63679-4 (PMC11153567; doi:10.1038/s41598-024-63679-4)
Supplement: Supplementary file 1 — Supplementary Information 1. [file 41598_2024_63679_MOESM1_ESM.xlsx]

## Sheet: GRCh38-v1.7_anno_bcb4b44858d64b
##CADD GRCh38-v1.7 (c) University of Washington, Hudson-Alpha Institute for Biotechnology and Berlin Institute of Health at Charite - Universitaetsmedizin Berlin 2013-2023. All rights reserved.
#Chrom	Pos	Ref	Alt	Type	Length	AnnoType	Consequence	ConsScore	ConsDetail	GC	CpG	motifECount	motifEName	motifEHIPos	motifEScoreChng	oAA	nAA	GeneID	FeatureID	GeneName	CCDS	Intron	Exon	cDNApos	relcDNApos	CDSpos	relCDSpos	protPos	relProtPos	Domain	Dst2Splice	Dst2SplType	minDistTSS	minDistTSE	SIFTcat	SIFTval	PolyPhenCat	PolyPhenVal	priPhCons	mamPhCons	verPhCons	priPhyloP	mamPhyloP	verPhyloP	bStatistic	targetScan	mirSVR-Score	mirSVR-E	mirSVR-Aln
10	8049333	A	AC	INS	1	Intergenic	DOWNSTREAM	1	downstream	0.553	0.04	NA	NA	NA	NA	NA	NA	ENSG00000197308	ENST00000355358	GATA3-AS1	NA	NA	NA	NA	NA	NA	NA	NA	NA	NA	NA	NA	3955	6563	NA	NA	NA	NA	0.015	0.004	0.004	0.475	1.591	1.591	854	NA	NA	NA	NA
10	8049333	A	AC	INS	1	Intergenic	UPSTREAM	1	upstream	0.553	0.04	NA	NA	NA	NA	NA	NA	ENSG00000107485	ENST00000481743	GATA3	NA	NA	NA	NA	NA	NA	NA	NA	NA	NA	NA	NA	3955	6563	NA	NA	NA	NA	0.015	0.004	0.004	0.475	1.591	1.591	854	NA	NA	NA	NA
10	8049333	A	AC	INS	1	Intergenic	UPSTREAM	1	upstream	0.553	0.04	NA	NA	NA	NA	NA	NA	ENSG00000232638	ENST00000418270	NA	NA	NA	NA	NA	NA	NA	NA	NA	NA	NA	NA	NA	3955	6563	NA	NA	NA	NA	0.015	0.004	0.004	0.475	1.591	1.591	854	NA	NA	NA	NA
10	8049333	A	AC	INS	1	RegulatoryFeature	REGULATORY	4	regulatory	0.553	0.04	NA	NA	NA	NA	NA	NA	NA	ENSR00000258097	NA	NA	NA	NA	NA	NA	NA	NA	NA	NA	NA	NA	NA	3955	6563	NA	NA	NA	NA	0.015	0.004	0.004	0.475	1.591	1.591	854	NA	NA	NA	NA
10	8049334	G	GCTCCACAC	INS	8	Intergenic	DOWNSTREAM	1	downstream	0.553	0.04	NA	NA	NA	NA	NA	NA	ENSG00000197308	ENST00000355358	GATA3-AS1	NA	NA	NA	NA	NA	NA	NA	NA	NA	NA	NA	NA	3956	6562	NA	NA	NA	NA	0.012	0.001	0	0.469	0.229	0.281	854	NA	NA	NA	NA
10	8049334	G	GCTCCACAC	INS	8	Intergenic	UPSTREAM	1	upstream	0.553	0.04	NA	NA	NA	NA	NA	NA	ENSG00000107485	ENST00000481743	GATA3	NA	NA	NA	NA	NA	NA	NA	NA	NA	NA	NA	NA	3956	6562	NA	NA	NA	NA	0.012	0.001	0	0.469	0.229	0.281	854	NA	NA	NA	NA
10	8049334	G	GCTCCACAC	INS	8	Intergenic	UPSTREAM	1	upstream	0.553	0.04	NA	NA	NA	NA	NA	NA	ENSG00000232638	ENST00000418270	NA	NA	NA	NA	NA	NA	NA	NA	NA	NA	NA	NA	NA	3956	6562	NA	NA	NA	NA	0.012	0.001	0	0.469	0.229	0.281	854	NA	NA	NA	NA
10	8049334	G	GCTCCACAC	INS	8	RegulatoryFeature	REGULATORY	4	regulatory	0.553	0.04	NA	NA	NA	NA	NA	NA	NA	ENSR00000258097	NA	NA	NA	NA	NA	NA	NA	NA	NA	NA	NA	NA	NA	3956	6562	NA	NA	NA	NA	0.012	0.001	0	0.469	0.229	0.281	854	NA	NA	NA	NA
10	8049336	T	A	SNV	0	Intergenic	DOWNSTREAM	1	downstream	0.563	0.04	NA	NA	NA	NA	NA	NA	ENSG00000197308	ENST00000355358	GATA3-AS1	NA	NA	NA	NA	NA	NA	NA	NA	NA	NA	NA	NA	3958	6561	NA	NA	NA	NA	0.003	0	0	-0.346	-1.083	-0.508	854	NA	NA	NA	NA
10	8049336	T	A	SNV	0	Intergenic	UPSTREAM	1	upstream	0.563	0.04	NA	NA	NA	NA	NA	NA	ENSG00000107485	ENST00000481743	GATA3	NA	NA	NA	NA	NA	NA	NA	NA	NA	NA	NA	NA	3958	6561	NA	NA	NA	NA	0.003	0	0	-0.346	-1.083	-0.508	854	NA	NA	NA	NA
10	8049336	T	A	SNV	0	Intergenic	UPSTREAM	1	upstream	0.563	0.04	NA	NA	NA	NA	NA	NA	ENSG00000232638	ENST00000418270	NA	NA	NA	NA	NA	NA	NA	NA	NA	NA	NA	NA	NA	3958	6561	NA	NA	NA	NA	0.003	0	0	-0.346	-1.083	-0.508	854	NA	NA	NA	NA
10	8049336	T	A	SNV	0	RegulatoryFeature	REGULATORY	4	regulatory	0.563	0.04	NA	NA	NA	NA	NA	NA	NA	ENSR00000258097	NA	NA	NA	NA	NA	NA	NA	NA	NA	NA	NA	NA	NA	3958	6561	NA	NA	NA	NA	0.003	0	0	-0.346	-1.083	-0.508	854	NA	NA	NA	NA
10	8055560	C	CACACTACCTCAACCATCACTCACAG	INS	25	Intergenic	DOWNSTREAM	1	downstream	0.707	0.201	NA	NA	NA	NA	NA	NA	ENSG00000232638	ENST00000418270	NA	NA	NA	NA	NA	NA	NA	NA	NA	NA	NA	NA	NA	750	336	NA	NA	NA	NA	0.511	0.152	0.001	0.595	2.538	1.116	826	NA	NA	NA	NA
10	8055560	C	CACACTACCTCAACCATCACTCACAG	INS	25	Intergenic	UPSTREAM	1	upstream	0.707	0.201	NA	NA	NA	NA	NA	NA	ENSG00000197308	ENST00000355358	GATA3-AS1	NA	NA	NA	NA	NA	NA	NA	NA	NA	NA	NA	NA	750	336	NA	NA	NA	NA	0.511	0.152	0.001	0.595	2.538	1.116	826	NA	NA	NA	NA
10	8055560	C	CACACTACCTCAACCATCACTCACAG	INS	25	RegulatoryFeature	REGULATORY	4	regulatory	0.707	0.201	NA	NA	NA	NA	NA	NA	NA	ENSR00000258097	NA	NA	NA	NA	NA	NA	NA	NA	NA	NA	NA	NA	NA	750	336	NA	NA	NA	NA	0.511	0.152	0.001	0.595	2.538	1.116	826	NA	NA	NA	NA
10	8055560	C	CACACTACCTCAACCATCACTCACAG	INS	25	Transcript	5PRIME_UTR	3	5_prime_UTR	0.707	0.201	NA	NA	NA	NA	NA	NA	ENSG00000107485	ENST00000379328	GATA3	CCDS31143.1	NA	2/6	478	0.155	NA	NA	NA	NA	NA	NA	NA	750	336	NA	NA	NA	NA	0.511	0.152	0.001	0.595	2.538	1.116	826	NA	NA	NA	NA
10	8055562	A	C	SNV	0	Intergenic	DOWNSTREAM	1	downstream	0.709	0.2	NA	NA	NA	NA	NA	NA	ENSG00000232638	ENST00000418270	NA	NA	NA	NA	NA	NA	NA	NA	NA	NA	NA	NA	NA	752	335	NA	NA	NA	NA	0.505	0.145	0	0.475	0.54	0.157	826	NA	NA	NA	NA
10	8055562	A	C	SNV	0	Intergenic	UPSTREAM	1	upstream	0.709	0.2	NA	NA	NA	NA	NA	NA	ENSG00000197308	ENST00000355358	GATA3-AS1	NA	NA	NA	NA	NA	NA	NA	NA	NA	NA	NA	NA	752	335	NA	NA	NA	NA	0.505	0.145	0	0.475	0.54	0.157	826	NA	NA	NA	NA
10	8055562	A	C	SNV	0	RegulatoryFeature	REGULATORY	4	regulatory	0.709	0.2	NA	NA	NA	NA	NA	NA	NA	ENSR00000258097	NA	NA	NA	NA	NA	NA	NA	NA	NA	NA	NA	NA	NA	752	335	NA	NA	NA	NA	0.505	0.145	0	0.475	0.54	0.157	826	NA	NA	NA	NA
10	8055562	A	C	SNV	0	Transcript	5PRIME_UTR	3	5_prime_UTR	0.709	0.2	NA	NA	NA	NA	NA	NA	ENSG00000107485	ENST00000379328	GATA3	CCDS31143.1	NA	2/6	480	0.156	NA	NA	NA	NA	NA	NA	NA	752	335	NA	NA	NA	NA	0.505	0.145	0	0.475	0.54	0.157	826	NA	NA	NA	NA
10	8055565	G	T	SNV	0	Intergenic	DOWNSTREAM	1	downstream	0.722	0.227	NA	NA	NA	NA	NA	NA	ENSG00000232638	ENST00000418270	NA	NA	NA	NA	NA	NA	NA	NA	NA	NA	NA	NA	NA	755	332	NA	NA	NA	NA	0.527	0.016	0	0.595	0.506	0.17	826	NA	NA	NA	NA
10	8055565	G	T	SNV	0	Intergenic	UPSTREAM	1	upstream	0.722	0.227	NA	NA	NA	NA	NA	NA	ENSG00000197308	ENST00000355358	GATA3-AS1	NA	NA	NA	NA	NA	NA	NA	NA	NA	NA	NA	NA	755	332	NA	NA	NA	NA	0.527	0.016	0	0.595	0.506	0.17	826	NA	NA	NA	NA
10	8055565	G	T	SNV	0	RegulatoryFeature	REGULATORY	4	regulatory	0.722	0.227	NA	NA	NA	NA	NA	NA	NA	ENSR00000258097	NA	NA	NA	NA	NA	NA	NA	NA	NA	NA	NA	NA	NA	755	332	NA	NA	NA	NA	0.527	0.016	0	0.595	0.506	0.17	826	NA	NA	NA	NA
10	8055565	G	T	SNV	0	Transcript	5PRIME_UTR	3	5_prime_UTR	0.722	0.227	NA	NA	NA	NA	NA	NA	ENSG00000107485	ENST00000379328	GATA3	CCDS31143.1	NA	2/6	483	0.157	NA	NA	NA	NA	NA	NA	NA	755	332	NA	NA	NA	NA	0.527	0.016	0	0.595	0.506	0.17	826	NA	NA	NA	NA
10	8055571	GC	G	DEL	1	Intergenic	DOWNSTREAM	1	downstream	0.722	0.227	NA	NA	NA	NA	NA	NA	ENSG00000232638	ENST00000418270	NA	NA	NA	NA	NA	NA	NA	NA	NA	NA	NA	NA	NA	762	325	NA	NA	NA	NA	0.659	0.798	0.002	-0.689	0.165	0.13	826	NA	NA	NA	NA
10	8055571	GC	G	DEL	1	Intergenic	UPSTREAM	1	upstream	0.722	0.227	NA	NA	NA	NA	NA	NA	ENSG00000197308	ENST00000355358	GATA3-AS1	NA	NA	NA	NA	NA	NA	NA	NA	NA	NA	NA	NA	762	325	NA	NA	NA	NA	0.659	0.798	0.002	-0.689	0.165	0.13	826	NA	NA	NA	NA
10	8055571	GC	G	DEL	1	RegulatoryFeature	REGULATORY	4	regulatory	0.722	0.227	NA	NA	NA	NA	NA	NA	NA	ENSR00000258097	NA	NA	NA	NA	NA	NA	NA	NA	NA	NA	NA	NA	NA	762	325	NA	NA	NA	NA	0.659	0.798	0.002	-0.689	0.165	0.13	826	NA	NA	NA	NA
10	8055571	GC	G	DEL	1	Transcript	5PRIME_UTR	3	5_prime_UTR	0.722	0.227	NA	NA	NA	NA	NA	NA	ENSG00000107485	ENST00000379328	GATA3	CCDS31143.1	NA	2/6	490	0.159	NA	NA	NA	NA	NA	NA	NA	762	325	NA	NA	NA	NA	0.659	0.798	0.002	-0.689	0.165	0.13	826	NA	NA	NA	NA
10	8055574	CC	TG	SNV	1	Intergenic	DOWNSTREAM	1	downstream	0.73	0.238	NA	NA	NA	NA	NA	NA	ENSG00000232638	ENST00000418270	NA	NA	NA	NA	NA	NA	NA	NA	NA	NA	NA	NA	NA	764	322	NA	NA	NA	NA	0.688	0.811	0	0.418	1.162	0.198	826	NA	NA	NA	NA
10	8055574	CC	TG	SNV	1	Intergenic	UPSTREAM	1	upstream	0.73	0.238	NA	NA	NA	NA	NA	NA	ENSG00000197308	ENST00000355358	GATA3-AS1	NA	NA	NA	NA	NA	NA	NA	NA	NA	NA	NA	NA	764	322	NA	NA	NA	NA	0.688	0.811	0	0.418	1.162	0.198	826	NA	NA	NA	NA
10	8055574	CC	TG	SNV	1	RegulatoryFeature	REGULATORY	4	regulatory	0.73	0.238	NA	NA	NA	NA	NA	NA	NA	ENSR00000258097	NA	NA	NA	NA	NA	NA	NA	NA	NA	NA	NA	NA	NA	764	322	NA	NA	NA	NA	0.688	0.811	0	0.418	1.162	0.198	826	NA	NA	NA	NA
10	8055574	CC	TG	SNV	1	Transcript	5PRIME_UTR	3	5_prime_UTR	0.73	0.238	NA	NA	NA	NA	NA	NA	ENSG00000107485	ENST00000379328	GATA3	CCDS31143.1	NA	2/6	492	0.16	NA	NA	NA	NA	NA	NA	NA	764	322	NA	NA	NA	NA	0.688	0.811	0	0.418	1.162	0.198	826	NA	NA	NA	NA
10	8055575	C	G	SNV	0	Intergenic	DOWNSTREAM	1	downstream	0.735	0.24	NA	NA	NA	NA	NA	NA	ENSG00000232638	ENST00000418270	NA	NA	NA	NA	NA	NA	NA	NA	NA	NA	NA	NA	NA	765	322	NA	NA	NA	NA	0.688	0.81	0	0.418	1.162	0.198	826	NA	NA	NA	NA
10	8055575	C	G	SNV	0	Intergenic	UPSTREAM	1	upstream	0.735	0.24	NA	NA	NA	NA	NA	NA	ENSG00000197308	ENST00000355358	GATA3-AS1	NA	NA	NA	NA	NA	NA	NA	NA	NA	NA	NA	NA	765	322	NA	NA	NA	NA	0.688	0.81	0	0.418	1.162	0.198	826	NA	NA	NA	NA
10	8055575	C	G	SNV	0	RegulatoryFeature	REGULATORY	4	regulatory	0.735	0.24	NA	NA	NA	NA	NA	NA	NA	ENSR00000258097	NA	NA	NA	NA	NA	NA	NA	NA	NA	NA	NA	NA	NA	765	322	NA	NA	NA	NA	0.688	0.81	0	0.418	1.162	0.198	826	NA	NA	NA	NA
10	8055575	C	G	SNV	0	Transcript	5PRIME_UTR	3	5_prime_UTR	0.735	0.24	NA	NA	NA	NA	NA	NA	ENSG00000107485	ENST00000379328	GATA3	CCDS31143.1	NA	2/6	493	0.16	NA	NA	NA	NA	NA	NA	NA	765	322	NA	NA	NA	NA	0.688	0.81	0	0.418	1.162	0.198	826	NA	NA	NA	NA
10	8055581	C	T	SNV	0	Intergenic	DOWNSTREAM	1	downstream	0.742	0.24	NA	NA	NA	NA	NA	NA	ENSG00000232638	ENST00000418270	NA	NA	NA	NA	NA	NA	NA	NA	NA	NA	NA	NA	NA	771	316	NA	NA	NA	NA	0.734	0.839	0.135	0.418	0.218	0.374	826	NA	NA	NA	NA
10	8055581	C	T	SNV	0	Intergenic	UPSTREAM	1	upstream	0.742	0.24	NA	NA	NA	NA	NA	NA	ENSG00000197308	ENST00000355358	GATA3-AS1	NA	NA	NA	NA	NA	NA	NA	NA	NA	NA	NA	NA	771	316	NA	NA	NA	NA	0.734	0.839	0.135	0.418	0.218	0.374	826	NA	NA	NA	NA
10	8055581	C	T	SNV	0	RegulatoryFeature	REGULATORY	4	regulatory	0.742	0.24	NA	NA	NA	NA	NA	NA	NA	ENSR00000258097	NA	NA	NA	NA	NA	NA	NA	NA	NA	NA	NA	NA	NA	771	316	NA	NA	NA	NA	0.734	0.839	0.135	0.418	0.218	0.374	826	NA	NA	NA	NA
10	8055581	C	T	SNV	0	Transcript	5PRIME_UTR	3	5_prime_UTR	0.742	0.24	NA	NA	NA	NA	NA	NA	ENSG00000107485	ENST00000379328	GATA3	CCDS31143.1	NA	2/6	499	0.162	NA	NA	NA	NA	NA	NA	NA	771	316	NA	NA	NA	NA	0.734	0.839	0.135	0.418	0.218	0.374	826	NA	NA	NA	NA
10	8055587	G	C	SNV	0	Intergenic	DOWNSTREAM	1	downstream	0.735	0.24	NA	NA	NA	NA	NA	NA	ENSG00000232638	ENST00000418270	NA	NA	NA	NA	NA	NA	NA	NA	NA	NA	NA	NA	NA	777	310	NA	NA	NA	NA	0.934	0.986	0.839	0.595	4.022	3.862	826	NA	NA	NA	NA
10	8055587	G	C	SNV	0	Intergenic	UPSTREAM	1	upstream	0.735	0.24	NA	NA	NA	NA	NA	NA	ENSG00000197308	ENST00000355358	GATA3-AS1	NA	NA	NA	NA	NA	NA	NA	NA	NA	NA	NA	NA	777	310	NA	NA	NA	NA	0.934	0.986	0.839	0.595	4.022	3.862	826	NA	NA	NA	NA
10	8055587	G	C	SNV	0	RegulatoryFeature	REGULATORY	4	regulatory	0.735	0.24	NA	NA	NA	NA	NA	NA	NA	ENSR00000258097	NA	NA	NA	NA	NA	NA	NA	NA	NA	NA	NA	NA	NA	777	310	NA	NA	NA	NA	0.934	0.986	0.839	0.595	4.022	3.862	826	NA	NA	NA	NA
10	8055587	G	C	SNV	0	Transcript	5PRIME_UTR	3	5_prime_UTR	0.735	0.24	NA	NA	NA	NA	NA	NA	ENSG00000107485	ENST00000379328	GATA3	CCDS31143.1	NA	2/6	505	0.164	NA	NA	NA	NA	NA	NA	NA	777	310	NA	NA	NA	NA	0.934	0.986	0.839	0.595	4.022	3.862	826	NA	NA	NA	NA
10	8055592	A	G	SNV	0	Intergenic	DOWNSTREAM	1	downstream	0.735	0.253	NA	NA	NA	NA	NA	NA	ENSG00000232638	ENST00000418270	NA	NA	NA	NA	NA	NA	NA	NA	NA	NA	NA	NA	NA	782	305	NA	NA	NA	NA	0.972	0.988	0.995	0.475	1.731	2.158	826	NA	NA	NA	NA
10	8055592	A	G	SNV	0	Intergenic	UPSTREAM	1	upstream	0.735	0.253	NA	NA	NA	NA	NA	NA	ENSG00000197308	ENST00000355358	GATA3-AS1	NA	NA	NA	NA	NA	NA	NA	NA	NA	NA	NA	NA	782	305	NA	NA	NA	NA	0.972	0.988	0.995	0.475	1.731	2.158	826	NA	NA	NA	NA
10	8055592	A	G	SNV	0	RegulatoryFeature	REGULATORY	4	regulatory	0.735	0.253	NA	NA	NA	NA	NA	NA	NA	ENSR00000258097	NA	NA	NA	NA	NA	NA	NA	NA	NA	NA	NA	NA	NA	782	305	NA	NA	NA	NA	0.972	0.988	0.995	0.475	1.731	2.158	826	NA	NA	NA	NA
10	8055592	A	G	SNV	0	Transcript	5PRIME_UTR	3	5_prime_UTR	0.735	0.253	NA	NA	NA	NA	NA	NA	ENSG00000107485	ENST00000379328	GATA3	CCDS31143.1	NA	2/6	510	0.165	NA	NA	NA	NA	NA	NA	NA	782	305	NA	NA	NA	NA	0.972	0.988	0.995	0.475	1.731	2.158	826	NA	NA	NA	NA
10	8055592	ACCGC	A	DEL	4	Intergenic	DOWNSTREAM	1	downstream	0.747	0.261	NA	NA	NA	NA	NA	NA	ENSG00000232638	ENST00000418270	NA	NA	NA	NA	NA	NA	NA	NA	NA	NA	NA	NA	NA	783	301	NA	NA	NA	NA	0.984	1	1	0.595	4.375	3.003	826	NA	NA	NA	NA
10	8055592	ACCGC	A	DEL	4	Intergenic	UPSTREAM	1	upstream	0.747	0.261	NA	NA	NA	NA	NA	NA	ENSG00000197308	ENST00000355358	GATA3-AS1	NA	NA	NA	NA	NA	NA	NA	NA	NA	NA	NA	NA	783	301	NA	NA	NA	NA	0.984	1	1	0.595	4.375	3.003	826	NA	NA	NA	NA
10	8055592	ACCGC	A	DEL	4	RegulatoryFeature	REGULATORY	4	regulatory	0.747	0.261	NA	NA	NA	NA	NA	NA	NA	ENSR00000258097	NA	NA	NA	NA	NA	NA	NA	NA	NA	NA	NA	NA	NA	783	301	NA	NA	NA	NA	0.984	1	1	0.595	4.375	3.003	826	NA	NA	NA	NA
10	8055592	ACCGC	A	DEL	4	Transcript	5PRIME_UTR	3	5_prime_UTR	0.747	0.261	NA	NA	NA	NA	NA	NA	ENSG00000107485	ENST00000379328	GATA3	CCDS31143.1	NA	2/6	511	0.166	NA	NA	NA	NA	NA	NA	NA	783	301	NA	NA	NA	NA	0.984	1	1	0.595	4.375	3.003	826	NA	NA	NA	NA
10	8055598	C	T	SNV	0	Intergenic	DOWNSTREAM	1	downstream	0.742	0.267	NA	NA	NA	NA	NA	NA	ENSG00000232638	ENST00000418270	NA	NA	NA	NA	NA	NA	NA	NA	NA	NA	NA	NA	NA	788	299	NA	NA	NA	NA	0.984	1	1	0.418	2.833	2.536	826	NA	NA	NA	NA
10	8055598	C	T	SNV	0	Intergenic	UPSTREAM	1	upstream	0.742	0.267	NA	NA	NA	NA	NA	NA	ENSG00000197308	ENST00000355358	GATA3-AS1	NA	NA	NA	NA	NA	NA	NA	NA	NA	NA	NA	NA	788	299	NA	NA	NA	NA	0.984	1	1	0.418	2.833	2.536	826	NA	NA	NA	NA
10	8055598	C	T	SNV	0	RegulatoryFeature	REGULATORY	4	regulatory	0.742	0.267	NA	NA	NA	NA	NA	NA	NA	ENSR00000258097	NA	NA	NA	NA	NA	NA	NA	NA	NA	NA	NA	NA	NA	788	299	NA	NA	NA	NA	0.984	1	1	0.418	2.833	2.536	826	NA	NA	NA	NA
10	8055598	C	T	SNV	0	Transcript	5PRIME_UTR	3	5_prime_UTR	0.742	0.267	NA	NA	NA	NA	NA	NA	ENSG00000107485	ENST00000379328	GATA3	CCDS31143.1	NA	2/6	516	0.167	NA	NA	NA	NA	NA	NA	NA	788	299	NA	NA	NA	NA	0.984	1	1	0.418	2.833	2.536	826	NA	NA	NA	NA
10	8055604	C	T	SNV	0	Intergenic	DOWNSTREAM	1	downstream	0.742	0.267	NA	NA	NA	NA	NA	NA	ENSG00000232638	ENST00000418270	NA	NA	NA	NA	NA	NA	NA	NA	NA	NA	NA	NA	NA	794	293	NA	NA	NA	NA	0.958	0.999	0.313	0.418	2.724	1.39	826	NA	NA	NA	NA
10	8055604	C	T	SNV	0	Intergenic	UPSTREAM	1	upstream	0.742	0.267	NA	NA	NA	NA	NA	NA	ENSG00000197308	ENST00000355358	GATA3-AS1	NA	NA	NA	NA	NA	NA	NA	NA	NA	NA	NA	NA	794	293	NA	NA	NA	NA	0.958	0.999	0.313	0.418	2.724	1.39	826	NA	NA	NA	NA
10	8055604	C	T	SNV	0	RegulatoryFeature	REGULATORY	4	regulatory	0.742	0.267	NA	NA	NA	NA	NA	NA	NA	ENSR00000258097	NA	NA	NA	NA	NA	NA	NA	NA	NA	NA	NA	NA	NA	794	293	NA	NA	NA	NA	0.958	0.999	0.313	0.418	2.724	1.39	826	NA	NA	NA	NA
10	8055604	C	T	SNV	0	Transcript	5PRIME_UTR	3	5_prime_UTR	0.742	0.267	NA	NA	NA	NA	NA	NA	ENSG00000107485	ENST00000379328	GATA3	CCDS31143.1	NA	2/6	522	0.169	NA	NA	NA	NA	NA	NA	NA	794	293	NA	NA	NA	NA	0.958	0.999	0.313	0.418	2.724	1.39	826	NA	NA	NA	NA
10	8055607	C	T	SNV	0	Intergenic	DOWNSTREAM	1	downstream	0.762	0.28	NA	NA	NA	NA	NA	NA	ENSG00000232638	ENST00000418270	NA	NA	NA	NA	NA	NA	NA	NA	NA	NA	NA	NA	NA	797	290	NA	NA	NA	NA	0.97	0.991	0.611	0.418	0.006	0.468	826	NA	NA	NA	NA
10	8055607	C	T	SNV	0	Intergenic	UPSTREAM	1	upstream	0.762	0.28	NA	NA	NA	NA	NA	NA	ENSG00000197308	ENST00000355358	GATA3-AS1	NA	NA	NA	NA	NA	NA	NA	NA	NA	NA	NA	NA	797	290	NA	NA	NA	NA	0.97	0.991	0.611	0.418	0.006	0.468	826	NA	NA	NA	NA
10	8055607	C	T	SNV	0	RegulatoryFeature	REGULATORY	4	regulatory	0.762	0.28	NA	NA	NA	NA	NA	NA	NA	ENSR00000258097	NA	NA	NA	NA	NA	NA	NA	NA	NA	NA	NA	NA	NA	797	290	NA	NA	NA	NA	0.97	0.991	0.611	0.418	0.006	0.468	826	NA	NA	NA	NA
10	8055607	C	T	SNV	0	Transcript	5PRIME_UTR	3	5_prime_UTR	0.762	0.28	NA	NA	NA	NA	NA	NA	ENSG00000107485	ENST00000379328	GATA3	CCDS31143.1	NA	2/6	525	0.17	NA	NA	NA	NA	NA	NA	NA	797	290	NA	NA	NA	NA	0.97	0.991	0.611	0.418	0.006	0.468	826	NA	NA	NA	NA
10	8055616	G	A	SNV	0	Intergenic	DOWNSTREAM	1	downstream	0.781	0.28	NA	NA	NA	NA	NA	NA	ENSG00000232638	ENST00000418270	NA	NA	NA	NA	NA	NA	NA	NA	NA	NA	NA	NA	NA	806	281	NA	NA	NA	NA	0.985	1	1	0.595	2.678	2.15	826	NA	NA	NA	NA
10	8055616	G	A	SNV	0	Intergenic	UPSTREAM	1	upstream	0.781	0.28	NA	NA	NA	NA	NA	NA	ENSG00000197308	ENST00000355358	GATA3-AS1	NA	NA	NA	NA	NA	NA	NA	NA	NA	NA	NA	NA	806	281	NA	NA	NA	NA	0.985	1	1	0.595	2.678	2.15	826	NA	NA	NA	NA
10	8055616	G	A	SNV	0	RegulatoryFeature	REGULATORY	4	regulatory	0.781	0.28	NA	NA	NA	NA	NA	NA	NA	ENSR00000258097	NA	NA	NA	NA	NA	NA	NA	NA	NA	NA	NA	NA	NA	806	281	NA	NA	NA	NA	0.985	1	1	0.595	2.678	2.15	826	NA	NA	NA	NA
10	8055616	G	A	SNV	0	Transcript	5PRIME_UTR	3	5_prime_UTR	0.781	0.28	NA	NA	NA	NA	NA	NA	ENSG00000107485	ENST00000379328	GATA3	CCDS31143.1	NA	2/6	534	0.173	NA	NA	NA	NA	NA	NA	NA	806	281	NA	NA	NA	NA	0.985	1	1	0.595	2.678	2.15	826	NA	NA	NA	NA
10	8055616	G	C	SNV	0	Intergenic	DOWNSTREAM	1	downstream	0.781	0.28	NA	NA	NA	NA	NA	NA	ENSG00000232638	ENST00000418270	NA	NA	NA	NA	NA	NA	NA	NA	NA	NA	NA	NA	NA	806	281	NA	NA	NA	NA	0.985	1	1	0.595	2.678	2.15	826	NA	NA	NA	NA
10	8055616	G	C	SNV	0	Intergenic	UPSTREAM	1	upstream	0.781	0.28	NA	NA	NA	NA	NA	NA	ENSG00000197308	ENST00000355358	GATA3-AS1	NA	NA	NA	NA	NA	NA	NA	NA	NA	NA	NA	NA	806	281	NA	NA	NA	NA	0.985	1	1	0.595	2.678	2.15	826	NA	NA	NA	NA
10	8055616	G	C	SNV	0	RegulatoryFeature	REGULATORY	4	regulatory	0.781	0.28	NA	NA	NA	NA	NA	NA	NA	ENSR00000258097	NA	NA	NA	NA	NA	NA	NA	NA	NA	NA	NA	NA	NA	806	281	NA	NA	NA	NA	0.985	1	1	0.595	2.678	2.15	826	NA	NA	NA	NA
10	8055616	G	C	SNV	0	Transcript	5PRIME_UTR	3	5_prime_UTR	0.781	0.28	NA	NA	NA	NA	NA	NA	ENSG00000107485	ENST00000379328	GATA3	CCDS31143.1	NA	2/6	534	0.173	NA	NA	NA	NA	NA	NA	NA	806	281	NA	NA	NA	NA	0.985	1	1	0.595	2.678	2.15	826	NA	NA	NA	NA
10	8055643	C	T	SNV	0	Intergenic	DOWNSTREAM	1	downstream	0.788	0.267	NA	NA	NA	NA	NA	NA	ENSG00000232638	ENST00000418270	NA	NA	NA	NA	NA	NA	NA	NA	NA	NA	NA	NA	NA	833	254	NA	NA	NA	NA	0.907	1	0.008	-0.484	0.774	-0.23	825	NA	NA	NA	NA
10	8055643	C	T	SNV	0	Intergenic	UPSTREAM	1	upstream	0.788	0.267	NA	NA	NA	NA	NA	NA	ENSG00000197308	ENST00000355358	GATA3-AS1	NA	NA	NA	NA	NA	NA	NA	NA	NA	NA	NA	NA	833	254	NA	NA	NA	NA	0.907	1	0.008	-0.484	0.774	-0.23	825	NA	NA	NA	NA
10	8055643	C	T	SNV	0	RegulatoryFeature	REGULATORY	4	regulatory	0.788	0.267	NA	NA	NA	NA	NA	NA	NA	ENSR00000258097	NA	NA	NA	NA	NA	NA	NA	NA	NA	NA	NA	NA	NA	833	254	NA	NA	NA	NA	0.907	1	0.008	-0.484	0.774	-0.23	825	NA	NA	NA	NA
10	8055643	C	T	SNV	0	Transcript	5PRIME_UTR	3	5_prime_UTR	0.788	0.267	NA	NA	NA	NA	NA	NA	ENSG00000107485	ENST00000379328	GATA3	CCDS31143.1	NA	2/6	561	0.182	NA	NA	NA	NA	NA	NA	NA	833	254	NA	NA	NA	NA	0.907	1	0.008	-0.484	0.774	-0.23	825	NA	NA	NA	NA
10	8055652	G	T	SNV	0	Intergenic	DOWNSTREAM	1	downstream	0.781	0.28	NA	NA	NA	NA	NA	NA	ENSG00000232638	ENST00000418270	NA	NA	NA	NA	NA	NA	NA	NA	NA	NA	NA	NA	NA	842	245	NA	NA	NA	NA	0.994	1	0.841	0.595	4.294	1.466	825	NA	NA	NA	NA
10	8055652	G	T	SNV	0	Intergenic	UPSTREAM	1	upstream	0.781	0.28	NA	NA	NA	NA	NA	NA	ENSG00000197308	ENST00000355358	GATA3-AS1	NA	NA	NA	NA	NA	NA	NA	NA	NA	NA	NA	NA	842	245	NA	NA	NA	NA	0.994	1	0.841	0.595	4.294	1.466	825	NA	NA	NA	NA
10	8055652	G	T	SNV	0	RegulatoryFeature	REGULATORY	4	regulatory	0.781	0.28	NA	NA	NA	NA	NA	NA	NA	ENSR00000258097	NA	NA	NA	NA	NA	NA	NA	NA	NA	NA	NA	NA	NA	842	245	NA	NA	NA	NA	0.994	1	0.841	0.595	4.294	1.466	825	NA	NA	NA	NA
10	8055652	G	T	SNV	0	Transcript	5PRIME_UTR	3	5_prime_UTR	0.781	0.28	NA	NA	NA	NA	NA	NA	ENSG00000107485	ENST00000379328	GATA3	CCDS31143.1	NA	2/6	570	0.185	NA	NA	NA	NA	NA	NA	NA	842	245	NA	NA	NA	NA	0.994	1	0.841	0.595	4.294	1.466	825	NA	NA	NA	NA
10	8055653	G	A	SNV	0	Intergenic	DOWNSTREAM	1	downstream	0.781	0.267	NA	NA	NA	NA	NA	NA	ENSG00000232638	ENST00000418270	NA	NA	NA	NA	NA	NA	NA	NA	NA	NA	NA	NA	NA	843	244	NA	NA	NA	NA	0.995	1	0.999	0.595	4.294	3.521	825	NA	NA	NA	NA
10	8055653	G	A	SNV	0	Intergenic	UPSTREAM	1	upstream	0.781	0.267	NA	NA	NA	NA	NA	NA	ENSG00000197308	ENST00000355358	GATA3-AS1	NA	NA	NA	NA	NA	NA	NA	NA	NA	NA	NA	NA	843	244	NA	NA	NA	NA	0.995	1	0.999	0.595	4.294	3.521	825	NA	NA	NA	NA
10	8055653	G	A	SNV	0	RegulatoryFeature	REGULATORY	4	regulatory	0.781	0.267	NA	NA	NA	NA	NA	NA	NA	ENSR00000258097	NA	NA	NA	NA	NA	NA	NA	NA	NA	NA	NA	NA	NA	843	244	NA	NA	NA	NA	0.995	1	0.999	0.595	4.294	3.521	825	NA	NA	NA	NA
10	8055653	G	A	SNV	0	Transcript	5PRIME_UTR	3	5_prime_UTR	0.781	0.267	NA	NA	NA	NA	NA	NA	ENSG00000107485	ENST00000379328	GATA3	CCDS31143.1	NA	2/6	571	0.185	NA	NA	NA	NA	NA	NA	NA	843	244	NA	NA	NA	NA	0.995	1	0.999	0.595	4.294	3.521	825	NA	NA	NA	NA
10	8055655	C	T	SNV	0	Intergenic	DOWNSTREAM	1	downstream	0.781	0.267	NA	NA	NA	NA	NA	NA	ENSG00000232638	ENST00000418270	NA	NA	NA	NA	NA	NA	NA	NA	NA	NA	NA	NA	NA	845	242	NA	NA	NA	NA	0.996	1	1	0.418	2.782	2.366	825	NA	NA	NA	NA
10	8055655	C	T	SNV	0	Intergenic	UPSTREAM	1	upstream	0.781	0.267	NA	NA	NA	NA	NA	NA	ENSG00000197308	ENST00000355358	GATA3-AS1	NA	NA	NA	NA	NA	NA	NA	NA	NA	NA	NA	NA	845	242	NA	NA	NA	NA	0.996	1	1	0.418	2.782	2.366	825	NA	NA	NA	NA
10	8055655	C	T	SNV	0	RegulatoryFeature	REGULATORY	4	regulatory	0.781	0.267	NA	NA	NA	NA	NA	NA	NA	ENSR00000258097	NA	NA	NA	NA	NA	NA	NA	NA	NA	NA	NA	NA	NA	845	242	NA	NA	NA	NA	0.996	1	1	0.418	2.782	2.366	825	NA	NA	NA	NA
10	8055655	C	T	SNV	0	Transcript	5PRIME_UTR	3	5_prime_UTR	0.781	0.267	NA	NA	NA	NA	NA	NA	ENSG00000107485	ENST00000379328	GATA3	CCDS31143.1	NA	2/6	573	0.186	NA	NA	NA	NA	NA	NA	NA	845	242	NA	NA	NA	NA	0.996	1	1	0.418	2.782	2.366	825	NA	NA	NA	NA
10	8055661	G	GAGGGGCACCACGATCTTGCACTTCATGCT	INS	29	CodingTranscript	FRAME_SHIFT	7	frameshift	0.78	0.282	NA	NA	NA	NA	-	RGTTILHFMX	ENSG00000107485	ENST00000379328	GATA3	CCDS31143.1	NA	2/6	579	0.188	6	0.004	2	0.005	other	NA	NA	851	235	NA	NA	NA	NA	0.997	1	1	0.595	4.365	8.683	825	NA	NA	NA	NA
10	8055661	G	GAGGGGCACCACGATCTTGCACTTCATGCT	INS	29	Intergenic	DOWNSTREAM	1	downstream	0.78	0.282	NA	NA	NA	NA	NA	NA	ENSG00000232638	ENST00000418270	NA	NA	NA	NA	NA	NA	NA	NA	NA	NA	NA	NA	NA	851	235	NA	NA	NA	NA	0.997	1	1	0.595	4.365	8.683	825	NA	NA	NA	NA
10	8055661	G	GAGGGGCACCACGATCTTGCACTTCATGCT	INS	29	Intergenic	UPSTREAM	1	upstream	0.78	0.282	NA	NA	NA	NA	NA	NA	ENSG00000197308	ENST00000355358	GATA3-AS1	NA	NA	NA	NA	NA	NA	NA	NA	NA	NA	NA	NA	851	235	NA	NA	NA	NA	0.997	1	1	0.595	4.365	8.683	825	NA	NA	NA	NA
10	8055661	G	GAGGGGCACCACGATCTTGCACTTCATGCT	INS	29	RegulatoryFeature	REGULATORY	4	regulatory	0.78	0.282	NA	NA	NA	NA	NA	NA	NA	ENSR00000258097	NA	NA	NA	NA	NA	NA	NA	NA	NA	NA	NA	NA	NA	851	235	NA	NA	NA	NA	0.997	1	1	0.595	4.365	8.683	825	NA	NA	NA	NA
10	8055677	C	T	SNV	0	CodingTranscript	NON_SYNONYMOUS	7	missense	0.775	0.267	NA	NA	NA	NA	P	S	ENSG00000107485	ENST00000379328	GATA3	CCDS31143.1	NA	2/6	595	0.193	22	0.016	8	0.018	other	NA	NA	867	220	tolerated	0.2	possibly_damaging	0.485	0.996	1	1	0.418	2.826	4.361	825	NA	NA	NA	NA
10	8055677	C	T	SNV	0	Intergenic	DOWNSTREAM	1	downstream	0.775	0.267	NA	NA	NA	NA	NA	NA	ENSG00000232638	ENST00000418270	NA	NA	NA	NA	NA	NA	NA	NA	NA	NA	NA	NA	NA	867	220	NA	NA	NA	NA	0.996	1	1	0.418	2.826	4.361	825	NA	NA	NA	NA
10	8055677	C	T	SNV	0	Intergenic	UPSTREAM	1	upstream	0.775	0.267	NA	NA	NA	NA	NA	NA	ENSG00000197308	ENST00000355358	GATA3-AS1	NA	NA	NA	NA	NA	NA	NA	NA	NA	NA	NA	NA	867	220	NA	NA	NA	NA	0.996	1	1	0.418	2.826	4.361	825	NA	NA	NA	NA
10	8055677	C	T	SNV	0	RegulatoryFeature	REGULATORY	4	regulatory	0.775	0.267	NA	NA	NA	NA	NA	NA	NA	ENSR00000258097	NA	NA	NA	NA	NA	NA	NA	NA	NA	NA	NA	NA	NA	867	220	NA	NA	NA	NA	0.996	1	1	0.418	2.826	4.361	825	NA	NA	NA	NA
10	8055691	C	T	SNV	0	CodingTranscript	SYNONYMOUS	5	synonymous	0.735	0.213	NA	NA	NA	NA	S	S	ENSG00000107485	ENST00000379328	GATA3	CCDS31143.1	NA	2/6	609	0.198	36	0.027	12	0.027	other	NA	NA	881	206	NA	NA	NA	NA	0.992	1	1	0.418	1.549	2.703	825	NA	NA	NA	NA
10	8055691	C	T	SNV	0	Intergenic	DOWNSTREAM	1	downstream	0.735	0.213	NA	NA	NA	NA	NA	NA	ENSG00000232638	ENST00000418270	NA	NA	NA	NA	NA	NA	NA	NA	NA	NA	NA	NA	NA	881	206	NA	NA	NA	NA	0.992	1	1	0.418	1.549	2.703	825	NA	NA	NA	NA
10	8055691	C	T	SNV	0	Intergenic	UPSTREAM	1	upstream	0.735	0.213	NA	NA	NA	NA	NA	NA	ENSG00000197308	ENST00000355358	GATA3-AS1	NA	NA	NA	NA	NA	NA	NA	NA	NA	NA	NA	NA	881	206	NA	NA	NA	NA	0.992	1	1	0.418	1.549	2.703	825	NA	NA	NA	NA
10	8055691	C	T	SNV	0	RegulatoryFeature	REGULATORY	4	regulatory	0.735	0.213	NA	NA	NA	NA	NA	NA	NA	ENSR00000258097	NA	NA	NA	NA	NA	NA	NA	NA	NA	NA	NA	NA	NA	881	206	NA	NA	NA	NA	0.992	1	1	0.418	1.549	2.703	825	NA	NA	NA	NA
10	8055698	C	T	SNV	0	CodingTranscript	NON_SYNONYMOUS	7	missense	0.748	0.24	NA	NA	NA	NA	H	Y	ENSG00000107485	ENST00000379328	GATA3	CCDS31143.1	NA	2/6	616	0.2	43	0.032	15	0.034	other	NA	NA	888	199	deleterious	0	possibly_damaging	0.908	0.983	1	1	0.418	2.83	6.882	825	NA	NA	NA	NA
10	8055698	C	T	SNV	0	Intergenic	DOWNSTREAM	1	downstream	0.748	0.24	NA	NA	NA	NA	NA	NA	ENSG00000232638	ENST00000418270	NA	NA	NA	NA	NA	NA	NA	NA	NA	NA	NA	NA	NA	888	199	NA	NA	NA	NA	0.983	1	1	0.418	2.83	6.882	825	NA	NA	NA	NA
10	8055698	C	T	SNV	0	Intergenic	UPSTREAM	1	upstream	0.748	0.24	NA	NA	NA	NA	NA	NA	ENSG00000197308	ENST00000355358	GATA3-AS1	NA	NA	NA	NA	NA	NA	NA	NA	NA	NA	NA	NA	888	199	NA	NA	NA	NA	0.983	1	1	0.418	2.83	6.882	825	NA	NA	NA	NA
10	8055698	C	T	SNV	0	RegulatoryFeature	REGULATORY	4	regulatory	0.748	0.24	NA	NA	NA	NA	NA	NA	NA	ENSR00000258097	NA	NA	NA	NA	NA	NA	NA	NA	NA	NA	NA	NA	NA	888	199	NA	NA	NA	NA	0.983	1	1	0.418	2.83	6.882	825	NA	NA	NA	NA
10	8055700	C	T	SNV	0	CodingTranscript	SYNONYMOUS	5	synonymous	0.742	0.24	NA	NA	NA	NA	H	H	ENSG00000107485	ENST00000379328	GATA3	CCDS31143.1	NA	2/6	618	0.2	45	0.034	15	0.034	other	NA	NA	890	197	NA	NA	NA	NA	0.988	1	1	0.418	1.541	2.138	825	NA	NA	NA	NA
10	8055700	C	T	SNV	0	Intergenic	DOWNSTREAM	1	downstream	0.742	0.24	NA	NA	NA	NA	NA	NA	ENSG00000232638	ENST00000418270	NA	NA	NA	NA	NA	NA	NA	NA	NA	NA	NA	NA	NA	890	197	NA	NA	NA	NA	0.988	1	1	0.418	1.541	2.138	825	NA	NA	NA	NA
10	8055700	C	T	SNV	0	Intergenic	UPSTREAM	1	upstream	0.742	0.24	NA	NA	NA	NA	NA	NA	ENSG00000197308	ENST00000355358	GATA3-AS1	NA	NA	NA	NA	NA	NA	NA	NA	NA	NA	NA	NA	890	197	NA	NA	NA	NA	0.988	1	1	0.418	1.541	2.138	825	NA	NA	NA	NA
10	8055700	C	T	SNV	0	RegulatoryFeature	REGULATORY	4	regulatory	0.742	0.24	NA	NA	NA	NA	NA	NA	NA	ENSR00000258097	NA	NA	NA	NA	NA	NA	NA	NA	NA	NA	NA	NA	NA	890	197	NA	NA	NA	NA	0.988	1	1	0.418	1.541	2.138	825	NA	NA	NA	NA
10	8055703	CG	C	DEL	1	CodingTranscript	FRAME_SHIFT	7	frameshift	0.728	0.227	NA	NA	NA	NA	A	X	ENSG00000107485	ENST00000379328	GATA3	CCDS31143.1	NA	2/6	622	0.202	49	0.037	17	0.038	other	NA	NA	894	193	NA	NA	NA	NA	0.989	1	1	0.595	4.37	6.216	825	NA	NA	NA	NA
10	8055703	CG	C	DEL	1	Intergenic	DOWNSTREAM	1	downstream	0.728	0.227	NA	NA	NA	NA	NA	NA	ENSG00000232638	ENST00000418270	NA	NA	NA	NA	NA	NA	NA	NA	NA	NA	NA	NA	NA	894	193	NA	NA	NA	NA	0.989	1	1	0.595	4.37	6.216	825	NA	NA	NA	NA
10	8055703	CG	C	DEL	1	Intergenic	UPSTREAM	1	upstream	0.728	0.227	NA	NA	NA	NA	NA	NA	ENSG00000197308	ENST00000355358	GATA3-AS1	NA	NA	NA	NA	NA	NA	NA	NA	NA	NA	NA	NA	894	193	NA	NA	NA	NA	0.989	1	1	0.595	4.37	6.216	825	NA	NA	NA	NA
10	8055703	CG	C	DEL	1	RegulatoryFeature	REGULATORY	4	regulatory	0.728	0.227	NA	NA	NA	NA	NA	NA	NA	ENSR00000258097	NA	NA	NA	NA	NA	NA	NA	NA	NA	NA	NA	NA	NA	894	193	NA	NA	NA	NA	0.989	1	1	0.595	4.37	6.216	825	NA	NA	NA	NA
10	8055709	G	A	SNV	0	CodingTranscript	SYNONYMOUS	5	synonymous	0.735	0.227	NA	NA	NA	NA	V	V	ENSG00000107485	ENST00000379328	GATA3	CCDS31143.1	NA	2/6	627	0.203	54	0.04	18	0.041	other	NA	NA	899	188	NA	NA	NA	NA	0.99	0.993	0.991	0.595	-0.139	0.419	825	NA	NA	NA	NA
10	8055709	G	A	SNV	0	Intergenic	DOWNSTREAM	1	downstream	0.735	0.227	NA	NA	NA	NA	NA	NA	ENSG00000232638	ENST00000418270	NA	NA	NA	NA	NA	NA	NA	NA	NA	NA	NA	NA	NA	899	188	NA	NA	NA	NA	0.99	0.993	0.991	0.595	-0.139	0.419	825	NA	NA	NA	NA
10	8055709	G	A	SNV	0	Intergenic	UPSTREAM	1	upstream	0.735	0.227	NA	NA	NA	NA	NA	NA	ENSG00000197308	ENST00000355358	GATA3-AS1	NA	NA	NA	NA	NA	NA	NA	NA	NA	NA	NA	NA	899	188	NA	NA	NA	NA	0.99	0.993	0.991	0.595	-0.139	0.419	825	NA	NA	NA	NA
10	8055709	G	A	SNV	0	RegulatoryFeature	REGULATORY	4	regulatory	0.735	0.227	NA	NA	NA	NA	NA	NA	NA	ENSR00000258097	NA	NA	NA	NA	NA	NA	NA	NA	NA	NA	NA	NA	NA	899	188	NA	NA	NA	NA	0.99	0.993	0.991	0.595	-0.139	0.419	825	NA	NA	NA	NA
10	8055710	C	T	SNV	0	CodingTranscript	NON_SYNONYMOUS	7	missense	0.735	0.227	NA	NA	NA	NA	L	F	ENSG00000107485	ENST00000379328	GATA3	CCDS31143.1	NA	2/6	628	0.204	55	0.041	19	0.043	other	NA	NA	900	187	deleterious	0	possibly_damaging	0.67	0.99	1	1	0.418	2.83	2.601	825	NA	NA	NA	NA
10	8055710	C	T	SNV	0	Intergenic	DOWNSTREAM	1	downstream	0.735	0.227	NA	NA	NA	NA	NA	NA	ENSG00000232638	ENST00000418270	NA	NA	NA	NA	NA	NA	NA	NA	NA	NA	NA	NA	NA	900	187	NA	NA	NA	NA	0.99	1	1	0.418	2.83	2.601	825	NA	NA	NA	NA
10	8055710	C	T	SNV	0	Intergenic	UPSTREAM	1	upstream	0.735	0.227	NA	NA	NA	NA	NA	NA	ENSG00000197308	ENST00000355358	GATA3-AS1	NA	NA	NA	NA	NA	NA	NA	NA	NA	NA	NA	NA	900	187	NA	NA	NA	NA	0.99	1	1	0.418	2.83	2.601	825	NA	NA	NA	NA
10	8055710	C	T	SNV	0	RegulatoryFeature	REGULATORY	4	regulatory	0.735	0.227	NA	NA	NA	NA	NA	NA	NA	ENSR00000258097	NA	NA	NA	NA	NA	NA	NA	NA	NA	NA	NA	NA	NA	900	187	NA	NA	NA	NA	0.99	1	1	0.418	2.83	2.601	825	NA	NA	NA	NA
10	8055717	G	T	SNV	0	CodingTranscript	NON_SYNONYMOUS	7	missense	0.728	0.213	NA	NA	NA	NA	G	V	ENSG00000107485	ENST00000379328	GATA3	CCDS31143.1	NA	2/6	635	0.206	62	0.046	21	0.047	other	NA	NA	907	180	tolerated	0.08	possibly_damaging	0.468	0.996	1	1	0.595	4.37	6.02	825	NA	NA	NA	NA
10	8055717	G	T	SNV	0	Intergenic	DOWNSTREAM	1	downstream	0.728	0.213	NA	NA	NA	NA	NA	NA	ENSG00000232638	ENST00000418270	NA	NA	NA	NA	NA	NA	NA	NA	NA	NA	NA	NA	NA	907	180	NA	NA	NA	NA	0.996	1	1	0.595	4.37	6.02	825	NA	NA	NA	NA
10	8055717	G	T	SNV	0	Intergenic	UPSTREAM	1	upstream	0.728	0.213	NA	NA	NA	NA	NA	NA	ENSG00000197308	ENST00000355358	GATA3-AS1	NA	NA	NA	NA	NA	NA	NA	NA	NA	NA	NA	NA	907	180	NA	NA	NA	NA	0.996	1	1	0.595	4.37	6.02	825	NA	NA	NA	NA
10	8055717	G	T	SNV	0	RegulatoryFeature	REGULATORY	4	regulatory	0.728	0.213	NA	NA	NA	NA	NA	NA	NA	ENSR00000258097	NA	NA	NA	NA	NA	NA	NA	NA	NA	NA	NA	NA	NA	907	180	NA	NA	NA	NA	0.996	1	1	0.595	4.37	6.02	825	NA	NA	NA	NA
10	8055718	G	A	SNV	0	CodingTranscript	SYNONYMOUS	5	synonymous	0.728	0.213	NA	NA	NA	NA	G	G	ENSG00000107485	ENST00000379328	GATA3	CCDS31143.1	NA	2/6	636	0.206	63	0.047	21	0.047	other	NA	NA	908	179	NA	NA	NA	NA	0.996	1	1	0.595	1.382	1.096	825	NA	NA	NA	NA
10	8055718	G	A	SNV	0	Intergenic	DOWNSTREAM	1	downstream	0.728	0.213	NA	NA	NA	NA	NA	NA	ENSG00000232638	ENST00000418270	NA	NA	NA	NA	NA	NA	NA	NA	NA	NA	NA	NA	NA	908	179	NA	NA	NA	NA	0.996	1	1	0.595	1.382	1.096	825	NA	NA	NA	NA
10	8055718	G	A	SNV	0	Intergenic	UPSTREAM	1	upstream	0.728	0.213	NA	NA	NA	NA	NA	NA	ENSG00000197308	ENST00000355358	GATA3-AS1	NA	NA	NA	NA	NA	NA	NA	NA	NA	NA	NA	NA	908	179	NA	NA	NA	NA	0.996	1	1	0.595	1.382	1.096	825	NA	NA	NA	NA
10	8055718	G	A	SNV	0	RegulatoryFeature	REGULATORY	4	regulatory	0.728	0.213	NA	NA	NA	NA	NA	NA	NA	ENSR00000258097	NA	NA	NA	NA	NA	NA	NA	NA	NA	NA	NA	NA	NA	908	179	NA	NA	NA	NA	0.996	1	1	0.595	1.382	1.096	825	NA	NA	NA	NA
10	8055721	G	A	SNV	0	CodingTranscript	SYNONYMOUS	5	synonymous	0.728	0.213	NA	NA	NA	NA	Q	Q	ENSG00000107485	ENST00000379328	GATA3	CCDS31143.1	NA	2/6	639	0.207	66	0.049	22	0.05	other	NA	NA	911	176	NA	NA	NA	NA	0.995	1	1	0.595	4.37	8.665	825	NA	NA	NA	NA
10	8055721	G	A	SNV	0	Intergenic	DOWNSTREAM	1	downstream	0.728	0.213	NA	NA	NA	NA	NA	NA	ENSG00000232638	ENST00000418270	NA	NA	NA	NA	NA	NA	NA	NA	NA	NA	NA	NA	NA	911	176	NA	NA	NA	NA	0.995	1	1	0.595	4.37	8.665	825	NA	NA	NA	NA
10	8055721	G	A	SNV	0	Intergenic	UPSTREAM	1	upstream	0.728	0.213	NA	NA	NA	NA	NA	NA	ENSG00000197308	ENST00000355358	GATA3-AS1	NA	NA	NA	NA	NA	NA	NA	NA	NA	NA	NA	NA	911	176	NA	NA	NA	NA	0.995	1	1	0.595	4.37	8.665	825	NA	NA	NA	NA
10	8055721	G	A	SNV	0	RegulatoryFeature	REGULATORY	4	regulatory	0.728	0.213	NA	NA	NA	NA	NA	NA	NA	ENSR00000258097	NA	NA	NA	NA	NA	NA	NA	NA	NA	NA	NA	NA	NA	911	176	NA	NA	NA	NA	0.995	1	1	0.595	4.37	8.665	825	NA	NA	NA	NA
10	8055721	G	T	SNV	0	CodingTranscript	NON_SYNONYMOUS	7	missense	0.728	0.213	NA	NA	NA	NA	Q	H	ENSG00000107485	ENST00000379328	GATA3	CCDS31143.1	NA	2/6	639	0.207	66	0.049	22	0.05	other	NA	NA	911	176	deleterious	0	probably_damaging	0.988	0.995	1	1	0.595	4.37	8.665	825	NA	NA	NA	NA
10	8055721	G	T	SNV	0	Intergenic	DOWNSTREAM	1	downstream	0.728	0.213	NA	NA	NA	NA	NA	NA	ENSG00000232638	ENST00000418270	NA	NA	NA	NA	NA	NA	NA	NA	NA	NA	NA	NA	NA	911	176	NA	NA	NA	NA	0.995	1	1	0.595	4.37	8.665	825	NA	NA	NA	NA
10	8055721	G	T	SNV	0	Intergenic	UPSTREAM	1	upstream	0.728	0.213	NA	NA	NA	NA	NA	NA	ENSG00000197308	ENST00000355358	GATA3-AS1	NA	NA	NA	NA	NA	NA	NA	NA	NA	NA	NA	NA	911	176	NA	NA	NA	NA	0.995	1	1	0.595	4.37	8.665	825	NA	NA	NA	NA
10	8055721	G	T	SNV	0	RegulatoryFeature	REGULATORY	4	regulatory	0.728	0.213	NA	NA	NA	NA	NA	NA	NA	ENSR00000258097	NA	NA	NA	NA	NA	NA	NA	NA	NA	NA	NA	NA	NA	911	176	NA	NA	NA	NA	0.995	1	1	0.595	4.37	8.665	825	NA	NA	NA	NA
10	8055723	A	G	SNV	0	CodingTranscript	NON_SYNONYMOUS	7	missense	0.728	0.213	NA	NA	NA	NA	H	R	ENSG00000107485	ENST00000379328	GATA3	CCDS31143.1	NA	2/6	641	0.208	68	0.051	23	0.052	other	NA	NA	913	174	deleterious	0.02	possibly_damaging	0.9	0.993	1	1	0.475	3.279	8.243	825	NA	NA	NA	NA
10	8055723	A	G	SNV	0	Intergenic	DOWNSTREAM	1	downstream	0.728	0.213	NA	NA	NA	NA	NA	NA	ENSG00000232638	ENST00000418270	NA	NA	NA	NA	NA	NA	NA	NA	NA	NA	NA	NA	NA	913	174	NA	NA	NA	NA	0.993	1	1	0.475	3.279	8.243	825	NA	NA	NA	NA
10	8055723	A	G	SNV	0	Intergenic	UPSTREAM	1	upstream	0.728	0.213	NA	NA	NA	NA	NA	NA	ENSG00000197308	ENST00000355358	GATA3-AS1	NA	NA	NA	NA	NA	NA	NA	NA	NA	NA	NA	NA	913	174	NA	NA	NA	NA	0.993	1	1	0.475	3.279	8.243	825	NA	NA	NA	NA
10	8055723	A	G	SNV	0	RegulatoryFeature	REGULATORY	4	regulatory	0.728	0.213	NA	NA	NA	NA	NA	NA	NA	ENSR00000258097	NA	NA	NA	NA	NA	NA	NA	NA	NA	NA	NA	NA	NA	913	174	NA	NA	NA	NA	0.993	1	1	0.475	3.279	8.243	825	NA	NA	NA	NA
10	8055724	C	T	SNV	0	CodingTranscript	SYNONYMOUS	5	synonymous	0.722	0.213	NA	NA	NA	NA	H	H	ENSG00000107485	ENST00000379328	GATA3	CCDS31143.1	NA	2/6	642	0.208	69	0.052	23	0.052	other	NA	NA	914	173	NA	NA	NA	NA	0.991	0.999	0.953	-0.445	0.152	0.031	825	NA	NA	NA	NA
10	8055724	C	T	SNV	0	Intergenic	DOWNSTREAM	1	downstream	0.722	0.213	NA	NA	NA	NA	NA	NA	ENSG00000232638	ENST00000418270	NA	NA	NA	NA	NA	NA	NA	NA	NA	NA	NA	NA	NA	914	173	NA	NA	NA	NA	0.991	0.999	0.953	-0.445	0.152	0.031	825	NA	NA	NA	NA
10	8055724	C	T	SNV	0	Intergenic	UPSTREAM	1	upstream	0.722	0.213	NA	NA	NA	NA	NA	NA	ENSG00000197308	ENST00000355358	GATA3-AS1	NA	NA	NA	NA	NA	NA	NA	NA	NA	NA	NA	NA	914	173	NA	NA	NA	NA	0.991	0.999	0.953	-0.445	0.152	0.031	825	NA	NA	NA	NA
10	8055724	C	T	SNV	0	RegulatoryFeature	REGULATORY	4	regulatory	0.722	0.213	NA	NA	NA	NA	NA	NA	NA	ENSR00000258097	NA	NA	NA	NA	NA	NA	NA	NA	NA	NA	NA	NA	NA	914	173	NA	NA	NA	NA	0.991	0.999	0.953	-0.445	0.152	0.031	825	NA	NA	NA	NA
10	8055729	A	G	SNV	0	CodingTranscript	NON_SYNONYMOUS	7	missense	0.715	0.2	NA	NA	NA	NA	D	G	ENSG00000107485	ENST00000379328	GATA3	CCDS31143.1	NA	2/6	647	0.21	74	0.055	25	0.056	other	NA	NA	919	168	tolerated	0.16	benign	0.018	0.995	1	1	0.475	3.279	4.59	825	NA	NA	NA	NA
10	8055729	A	G	SNV	0	Intergenic	DOWNSTREAM	1	downstream	0.715	0.2	NA	NA	NA	NA	NA	NA	ENSG00000232638	ENST00000418270	NA	NA	NA	NA	NA	NA	NA	NA	NA	NA	NA	NA	NA	919	168	NA	NA	NA	NA	0.995	1	1	0.475	3.279	4.59	825	NA	NA	NA	NA
10	8055729	A	G	SNV	0	Intergenic	UPSTREAM	1	upstream	0.715	0.2	NA	NA	NA	NA	NA	NA	ENSG00000197308	ENST00000355358	GATA3-AS1	NA	NA	NA	NA	NA	NA	NA	NA	NA	NA	NA	NA	919	168	NA	NA	NA	NA	0.995	1	1	0.475	3.279	4.59	825	NA	NA	NA	NA
10	8055729	A	G	SNV	0	RegulatoryFeature	REGULATORY	4	regulatory	0.715	0.2	NA	NA	NA	NA	NA	NA	NA	ENSR00000258097	NA	NA	NA	NA	NA	NA	NA	NA	NA	NA	NA	NA	NA	919	168	NA	NA	NA	NA	0.995	1	1	0.475	3.279	4.59	825	NA	NA	NA	NA
10	8055730	C	T	SNV	0	CodingTranscript	SYNONYMOUS	5	synonymous	0.709	0.2	NA	NA	NA	NA	D	D	ENSG00000107485	ENST00000379328	GATA3	CCDS31143.1	NA	2/6	648	0.21	75	0.056	25	0.056	other	NA	NA	920	167	NA	NA	NA	NA	0.994	1	0.999	0.418	2.83	2.143	825	NA	NA	NA	NA
10	8055730	C	T	SNV	0	Intergenic	DOWNSTREAM	1	downstream	0.709	0.2	NA	NA	NA	NA	NA	NA	ENSG00000232638	ENST00000418270	NA	NA	NA	NA	NA	NA	NA	NA	NA	NA	NA	NA	NA	920	167	NA	NA	NA	NA	0.994	1	0.999	0.418	2.83	2.143	825	NA	NA	NA	NA
10	8055730	C	T	SNV	0	Intergenic	UPSTREAM	1	upstream	0.709	0.2	NA	NA	NA	NA	NA	NA	ENSG00000197308	ENST00000355358	GATA3-AS1	NA	NA	NA	NA	NA	NA	NA	NA	NA	NA	NA	NA	920	167	NA	NA	NA	NA	0.994	1	0.999	0.418	2.83	2.143	825	NA	NA	NA	NA
10	8055730	C	T	SNV	0	RegulatoryFeature	REGULATORY	4	regulatory	0.709	0.2	NA	NA	NA	NA	NA	NA	NA	ENSR00000258097	NA	NA	NA	NA	NA	NA	NA	NA	NA	NA	NA	NA	NA	920	167	NA	NA	NA	NA	0.994	1	0.999	0.418	2.83	2.143	825	NA	NA	NA	NA
10	8055733	G	A	SNV	0	CodingTranscript	SYNONYMOUS	5	synonymous	0.702	0.2	NA	NA	NA	NA	T	T	ENSG00000107485	ENST00000379328	GATA3	CCDS31143.1	NA	2/6	651	0.211	78	0.058	26	0.059	other	NA	NA	923	164	NA	NA	NA	NA	0.992	1	0.261	-0.189	1.402	-0.244	825	NA	NA	NA	NA
10	8055733	G	A	SNV	0	Intergenic	DOWNSTREAM	1	downstream	0.702	0.2	NA	NA	NA	NA	NA	NA	ENSG00000232638	ENST00000418270	NA	NA	NA	NA	NA	NA	NA	NA	NA	NA	NA	NA	NA	923	164	NA	NA	NA	NA	0.992	1	0.261	-0.189	1.402	-0.244	825	NA	NA	NA	NA
10	8055733	G	A	SNV	0	Intergenic	UPSTREAM	1	upstream	0.702	0.2	NA	NA	NA	NA	NA	NA	ENSG00000197308	ENST00000355358	GATA3-AS1	NA	NA	NA	NA	NA	NA	NA	NA	NA	NA	NA	NA	923	164	NA	NA	NA	NA	0.992	1	0.261	-0.189	1.402	-0.244	825	NA	NA	NA	NA
10	8055733	G	A	SNV	0	RegulatoryFeature	REGULATORY	4	regulatory	0.702	0.2	NA	NA	NA	NA	NA	NA	NA	ENSR00000258097	NA	NA	NA	NA	NA	NA	NA	NA	NA	NA	NA	NA	NA	923	164	NA	NA	NA	NA	0.992	1	0.261	-0.189	1.402	-0.244	825	NA	NA	NA	NA
10	8055736	C	T	SNV	0	CodingTranscript	SYNONYMOUS	5	synonymous	0.695	0.2	NA	NA	NA	NA	H	H	ENSG00000107485	ENST00000379328	GATA3	CCDS31143.1	NA	2/6	654	0.212	81	0.061	27	0.061	other	NA	NA	926	161	NA	NA	NA	NA	0.995	1	0.991	0.418	1.552	0.25	825	NA	NA	NA	NA
10	8055736	C	T	SNV	0	Intergenic	DOWNSTREAM	1	downstream	0.695	0.2	NA	NA	NA	NA	NA	NA	ENSG00000232638	ENST00000418270	NA	NA	NA	NA	NA	NA	NA	NA	NA	NA	NA	NA	NA	926	161	NA	NA	NA	NA	0.995	1	0.991	0.418	1.552	0.25	825	NA	NA	NA	NA
10	8055736	C	T	SNV	0	Intergenic	UPSTREAM	1	upstream	0.695	0.2	NA	NA	NA	NA	NA	NA	ENSG00000197308	ENST00000355358	GATA3-AS1	NA	NA	NA	NA	NA	NA	NA	NA	NA	NA	NA	NA	926	161	NA	NA	NA	NA	0.995	1	0.991	0.418	1.552	0.25	825	NA	NA	NA	NA
10	8055736	C	T	SNV	0	RegulatoryFeature	REGULATORY	4	regulatory	0.695	0.2	NA	NA	NA	NA	NA	NA	NA	ENSR00000258097	NA	NA	NA	NA	NA	NA	NA	NA	NA	NA	NA	NA	NA	926	161	NA	NA	NA	NA	0.995	1	0.991	0.418	1.552	0.25	825	NA	NA	NA	NA
10	8055737	C	T	SNV	0	CodingTranscript	NON_SYNONYMOUS	7	missense	0.689	0.2	NA	NA	NA	NA	H	Y	ENSG00000107485	ENST00000379328	GATA3	CCDS31143.1	NA	2/6	655	0.212	82	0.061	28	0.063	other	NA	NA	927	160	deleterious	0.04	probably_damaging	0.987	0.995	1	1	0.418	2.83	7.138	825	NA	NA	NA	NA
10	8055737	C	T	SNV	0	Intergenic	DOWNSTREAM	1	downstream	0.689	0.2	NA	NA	NA	NA	NA	NA	ENSG00000232638	ENST00000418270	NA	NA	NA	NA	NA	NA	NA	NA	NA	NA	NA	NA	NA	927	160	NA	NA	NA	NA	0.995	1	1	0.418	2.83	7.138	825	NA	NA	NA	NA
10	8055737	C	T	SNV	0	Intergenic	UPSTREAM	1	upstream	0.689	0.2	NA	NA	NA	NA	NA	NA	ENSG00000197308	ENST00000355358	GATA3-AS1	NA	NA	NA	NA	NA	NA	NA	NA	NA	NA	NA	NA	927	160	NA	NA	NA	NA	0.995	1	1	0.418	2.83	7.138	825	NA	NA	NA	NA
10	8055737	C	T	SNV	0	RegulatoryFeature	REGULATORY	4	regulatory	0.689	0.2	NA	NA	NA	NA	NA	NA	NA	ENSR00000258097	NA	NA	NA	NA	NA	NA	NA	NA	NA	NA	NA	NA	NA	927	160	NA	NA	NA	NA	0.995	1	1	0.418	2.83	7.138	825	NA	NA	NA	NA
10	8055739	C	T	SNV	0	CodingTranscript	SYNONYMOUS	5	synonymous	0.689	0.2	NA	NA	NA	NA	H	H	ENSG00000107485	ENST00000379328	GATA3	CCDS31143.1	NA	2/6	657	0.213	84	0.063	28	0.063	other	NA	NA	929	158	NA	NA	NA	NA	0.996	1	1	0.418	2.83	7.138	825	NA	NA	NA	NA
10	8055739	C	T	SNV	0	Intergenic	DOWNSTREAM	1	downstream	0.689	0.2	NA	NA	NA	NA	NA	NA	ENSG00000232638	ENST00000418270	NA	NA	NA	NA	NA	NA	NA	NA	NA	NA	NA	NA	NA	929	158	NA	NA	NA	NA	0.996	1	1	0.418	2.83	7.138	825	NA	NA	NA	NA
10	8055739	C	T	SNV	0	Intergenic	UPSTREAM	1	upstream	0.689	0.2	NA	NA	NA	NA	NA	NA	ENSG00000197308	ENST00000355358	GATA3-AS1	NA	NA	NA	NA	NA	NA	NA	NA	NA	NA	NA	NA	929	158	NA	NA	NA	NA	0.996	1	1	0.418	2.83	7.138	825	NA	NA	NA	NA
10	8055739	C	T	SNV	0	RegulatoryFeature	REGULATORY	4	regulatory	0.689	0.2	NA	NA	NA	NA	NA	NA	NA	ENSR00000258097	NA	NA	NA	NA	NA	NA	NA	NA	NA	NA	NA	NA	NA	929	158	NA	NA	NA	NA	0.996	1	1	0.418	2.83	7.138	825	NA	NA	NA	NA
10	8055740	C	G	SNV	0	CodingTranscript	NON_SYNONYMOUS	7	missense	0.689	0.213	NA	NA	NA	NA	P	A	ENSG00000107485	ENST00000379328	GATA3	CCDS31143.1	NA	2/6	658	0.213	85	0.064	29	0.065	other	NA	NA	930	157	tolerated	0.06	benign	0.131	0.996	1	1	0.418	2.83	7.138	825	NA	NA	NA	NA
10	8055740	C	G	SNV	0	Intergenic	DOWNSTREAM	1	downstream	0.689	0.213	NA	NA	NA	NA	NA	NA	ENSG00000232638	ENST00000418270	NA	NA	NA	NA	NA	NA	NA	NA	NA	NA	NA	NA	NA	930	157	NA	NA	NA	NA	0.996	1	1	0.418	2.83	7.138	825	NA	NA	NA	NA
10	8055740	C	G	SNV	0	Intergenic	UPSTREAM	1	upstream	0.689	0.213	NA	NA	NA	NA	NA	NA	ENSG00000197308	ENST00000355358	GATA3-AS1	NA	NA	NA	NA	NA	NA	NA	NA	NA	NA	NA	NA	930	157	NA	NA	NA	NA	0.996	1	1	0.418	2.83	7.138	825	NA	NA	NA	NA
10	8055740	C	G	SNV	0	RegulatoryFeature	REGULATORY	4	regulatory	0.689	0.213	NA	NA	NA	NA	NA	NA	NA	ENSR00000258097	NA	NA	NA	NA	NA	NA	NA	NA	NA	NA	NA	NA	NA	930	157	NA	NA	NA	NA	0.996	1	1	0.418	2.83	7.138	825	NA	NA	NA	NA
10	8055741	C	A	SNV	0	CodingTranscript	NON_SYNONYMOUS	7	missense	0.689	0.213	NA	NA	NA	NA	P	Q	ENSG00000107485	ENST00000379328	GATA3	CCDS31143.1	NA	2/6	659	0.214	86	0.064	29	0.065	other	NA	NA	931	156	deleterious	0	benign	0.269	0.996	1	1	0.418	2.83	5.388	825	NA	NA	NA	NA
10	8055741	C	A	SNV	0	Intergenic	DOWNSTREAM	1	downstream	0.689	0.213	NA	NA	NA	NA	NA	NA	ENSG00000232638	ENST00000418270	NA	NA	NA	NA	NA	NA	NA	NA	NA	NA	NA	NA	NA	931	156	NA	NA	NA	NA	0.996	1	1	0.418	2.83	5.388	825	NA	NA	NA	NA
10	8055741	C	A	SNV	0	Intergenic	UPSTREAM	1	upstream	0.689	0.213	NA	NA	NA	NA	NA	NA	ENSG00000197308	ENST00000355358	GATA3-AS1	NA	NA	NA	NA	NA	NA	NA	NA	NA	NA	NA	NA	931	156	NA	NA	NA	NA	0.996	1	1	0.418	2.83	5.388	825	NA	NA	NA	NA
10	8055741	C	A	SNV	0	RegulatoryFeature	REGULATORY	4	regulatory	0.689	0.213	NA	NA	NA	NA	NA	NA	NA	ENSR00000258097	NA	NA	NA	NA	NA	NA	NA	NA	NA	NA	NA	NA	NA	931	156	NA	NA	NA	NA	0.996	1	1	0.418	2.83	5.388	825	NA	NA	NA	NA
10	8055745	C	T	SNV	0	CodingTranscript	SYNONYMOUS	5	synonymous	0.682	0.2	NA	NA	NA	NA	G	G	ENSG00000107485	ENST00000379328	GATA3	CCDS31143.1	NA	2/6	663	0.215	90	0.067	30	0.068	other	NA	NA	935	152	NA	NA	NA	NA	0.995	1	0.993	0.418	1.522	0.332	825	NA	NA	NA	NA
10	8055745	C	T	SNV	0	Intergenic	DOWNSTREAM	1	downstream	0.682	0.2	NA	NA	NA	NA	NA	NA	ENSG00000232638	ENST00000418270	NA	NA	NA	NA	NA	NA	NA	NA	NA	NA	NA	NA	NA	935	152	NA	NA	NA	NA	0.995	1	0.993	0.418	1.522	0.332	825	NA	NA	NA	NA
10	8055745	C	T	SNV	0	Intergenic	UPSTREAM	1	upstream	0.682	0.2	NA	NA	NA	NA	NA	NA	ENSG00000197308	ENST00000355358	GATA3-AS1	NA	NA	NA	NA	NA	NA	NA	NA	NA	NA	NA	NA	935	152	NA	NA	NA	NA	0.995	1	0.993	0.418	1.522	0.332	825	NA	NA	NA	NA
10	8055745	C	T	SNV	0	RegulatoryFeature	REGULATORY	4	regulatory	0.682	0.2	NA	NA	NA	NA	NA	NA	NA	ENSR00000258097	NA	NA	NA	NA	NA	NA	NA	NA	NA	NA	NA	NA	NA	935	152	NA	NA	NA	NA	0.995	1	0.993	0.418	1.522	0.332	825	NA	NA	NA	NA
10	8055747	T	C	SNV	0	CodingTranscript	NON_SYNONYMOUS	7	missense	0.675	0.2	NA	NA	NA	NA	L	P	ENSG00000107485	ENST00000379328	GATA3	CCDS31143.1	NA	2/6	665	0.216	92	0.069	31	0.07	other	NA	NA	937	150	deleterious	0	probably_damaging	0.957	0.992	1	1	0.469	3.262	8.06	825	NA	NA	NA	NA
10	8055747	T	C	SNV	0	Intergenic	DOWNSTREAM	1	downstream	0.675	0.2	NA	NA	NA	NA	NA	NA	ENSG00000232638	ENST00000418270	NA	NA	NA	NA	NA	NA	NA	NA	NA	NA	NA	NA	NA	937	150	NA	NA	NA	NA	0.992	1	1	0.469	3.262	8.06	825	NA	NA	NA	NA
10	8055747	T	C	SNV	0	Intergenic	UPSTREAM	1	upstream	0.675	0.2	NA	NA	NA	NA	NA	NA	ENSG00000197308	ENST00000355358	GATA3-AS1	NA	NA	NA	NA	NA	NA	NA	NA	NA	NA	NA	NA	937	150	NA	NA	NA	NA	0.992	1	1	0.469	3.262	8.06	825	NA	NA	NA	NA
10	8055747	T	C	SNV	0	RegulatoryFeature	REGULATORY	4	regulatory	0.675	0.2	NA	NA	NA	NA	NA	NA	NA	ENSR00000258097	NA	NA	NA	NA	NA	NA	NA	NA	NA	NA	NA	NA	NA	937	150	NA	NA	NA	NA	0.992	1	1	0.469	3.262	8.06	825	NA	NA	NA	NA
10	8055748	C	T	SNV	0	CodingTranscript	SYNONYMOUS	5	synonymous	0.675	0.2	NA	NA	NA	NA	L	L	ENSG00000107485	ENST00000379328	GATA3	CCDS31143.1	NA	2/6	666	0.216	93	0.07	31	0.07	other	NA	NA	938	149	NA	NA	NA	NA	0.99	1	0.985	0.418	2.83	0.192	825	NA	NA	NA	NA
10	8055748	C	T	SNV	0	Intergenic	DOWNSTREAM	1	downstream	0.675	0.2	NA	NA	NA	NA	NA	NA	ENSG00000232638	ENST00000418270	NA	NA	NA	NA	NA	NA	NA	NA	NA	NA	NA	NA	NA	938	149	NA	NA	NA	NA	0.99	1	0.985	0.418	2.83	0.192	825	NA	NA	NA	NA
10	8055748	C	T	SNV	0	Intergenic	UPSTREAM	1	upstream	0.675	0.2	NA	NA	NA	NA	NA	NA	ENSG00000197308	ENST00000355358	GATA3-AS1	NA	NA	NA	NA	NA	NA	NA	NA	NA	NA	NA	NA	938	149	NA	NA	NA	NA	0.99	1	0.985	0.418	2.83	0.192	825	NA	NA	NA	NA
10	8055748	C	T	SNV	0	RegulatoryFeature	REGULATORY	4	regulatory	0.675	0.2	NA	NA	NA	NA	NA	NA	NA	ENSR00000258097	NA	NA	NA	NA	NA	NA	NA	NA	NA	NA	NA	NA	NA	938	149	NA	NA	NA	NA	0.99	1	0.985	0.418	2.83	0.192	825	NA	NA	NA	NA
10	8055749	A	G	SNV	0	CodingTranscript	NON_SYNONYMOUS	7	missense	0.675	0.2	NA	NA	NA	NA	S	G	ENSG00000107485	ENST00000379328	GATA3	CCDS31143.1	NA	2/6	667	0.216	94	0.07	32	0.072	other	NA	NA	939	148	tolerated	1	benign	0	0.986	1	1	-0.202	2.007	4.065	825	NA	NA	NA	NA
10	8055749	A	G	SNV	0	Intergenic	DOWNSTREAM	1	downstream	0.675	0.2	NA	NA	NA	NA	NA	NA	ENSG00000232638	ENST00000418270	NA	NA	NA	NA	NA	NA	NA	NA	NA	NA	NA	NA	NA	939	148	NA	NA	NA	NA	0.986	1	1	-0.202	2.007	4.065	825	NA	NA	NA	NA
10	8055749	A	G	SNV	0	Intergenic	UPSTREAM	1	upstream	0.675	0.2	NA	NA	NA	NA	NA	NA	ENSG00000197308	ENST00000355358	GATA3-AS1	NA	NA	NA	NA	NA	NA	NA	NA	NA	NA	NA	NA	939	148	NA	NA	NA	NA	0.986	1	1	-0.202	2.007	4.065	825	NA	NA	NA	NA
10	8055749	A	G	SNV	0	RegulatoryFeature	REGULATORY	4	regulatory	0.675	0.2	NA	NA	NA	NA	NA	NA	NA	ENSR00000258097	NA	NA	NA	NA	NA	NA	NA	NA	NA	NA	NA	NA	NA	939	148	NA	NA	NA	NA	0.986	1	1	-0.202	2.007	4.065	825	NA	NA	NA	NA
10	8055755	T	C	SNV	0	CodingTranscript	NON_SYNONYMOUS	7	missense	0.669	0.187	NA	NA	NA	NA	S	P	ENSG00000107485	ENST00000379328	GATA3	CCDS31143.1	NA	2/6	673	0.218	100	0.075	34	0.077	other	NA	NA	945	142	tolerated	0.1	benign	0.214	0.982	1	1	0.469	3.262	3.515	825	NA	NA	NA	NA
10	8055755	T	C	SNV	0	Intergenic	DOWNSTREAM	1	downstream	0.669	0.187	NA	NA	NA	NA	NA	NA	ENSG00000232638	ENST00000418270	NA	NA	NA	NA	NA	NA	NA	NA	NA	NA	NA	NA	NA	945	142	NA	NA	NA	NA	0.982	1	1	0.469	3.262	3.515	825	NA	NA	NA	NA
10	8055755	T	C	SNV	0	Intergenic	UPSTREAM	1	upstream	0.669	0.187	NA	NA	NA	NA	NA	NA	ENSG00000197308	ENST00000355358	GATA3-AS1	NA	NA	NA	NA	NA	NA	NA	NA	NA	NA	NA	NA	945	142	NA	NA	NA	NA	0.982	1	1	0.469	3.262	3.515	825	NA	NA	NA	NA
10	8055755	T	C	SNV	0	RegulatoryFeature	REGULATORY	4	regulatory	0.669	0.187	NA	NA	NA	NA	NA	NA	NA	ENSR00000258097	NA	NA	NA	NA	NA	NA	NA	NA	NA	NA	NA	NA	NA	945	142	NA	NA	NA	NA	0.982	1	1	0.469	3.262	3.515	825	NA	NA	NA	NA
10	8055760	C	T	SNV	0	CodingTranscript	SYNONYMOUS	5	synonymous	0.662	0.187	NA	NA	NA	NA	Y	Y	ENSG00000107485	ENST00000379328	GATA3	CCDS31143.1	NA	2/6	678	0.22	105	0.079	35	0.079	other	NA	NA	950	137	NA	NA	NA	NA	0.952	1	1	-0.437	0.886	2.266	824	NA	NA	NA	NA
10	8055760	C	T	SNV	0	Intergenic	DOWNSTREAM	1	downstream	0.662	0.187	NA	NA	NA	NA	NA	NA	ENSG00000232638	ENST00000418270	NA	NA	NA	NA	NA	NA	NA	NA	NA	NA	NA	NA	NA	950	137	NA	NA	NA	NA	0.952	1	1	-0.437	0.886	2.266	824	NA	NA	NA	NA
10	8055760	C	T	SNV	0	Intergenic	UPSTREAM	1	upstream	0.662	0.187	NA	NA	NA	NA	NA	NA	ENSG00000197308	ENST00000355358	GATA3-AS1	NA	NA	NA	NA	NA	NA	NA	NA	NA	NA	NA	NA	950	137	NA	NA	NA	NA	0.952	1	1	-0.437	0.886	2.266	824	NA	NA	NA	NA
10	8055760	C	T	SNV	0	RegulatoryFeature	REGULATORY	4	regulatory	0.662	0.187	NA	NA	NA	NA	NA	NA	NA	ENSR00000258097	NA	NA	NA	NA	NA	NA	NA	NA	NA	NA	NA	NA	NA	950	137	NA	NA	NA	NA	0.952	1	1	-0.437	0.886	2.266	824	NA	NA	NA	NA
10	8055767	G	T	SNV	0	CodingTranscript	NON_SYNONYMOUS	7	missense	0.669	0.2	NA	NA	NA	NA	A	S	ENSG00000107485	ENST00000379328	GATA3	CCDS31143.1	NA	2/6	685	0.222	112	0.084	38	0.086	other	NA	NA	957	130	tolerated	0.08	benign	0	0.886	0.97	1	-0.413	0.098	2.737	824	NA	NA	NA	NA
10	8055767	G	T	SNV	0	Intergenic	DOWNSTREAM	1	downstream	0.669	0.2	NA	NA	NA	NA	NA	NA	ENSG00000232638	ENST00000418270	NA	NA	NA	NA	NA	NA	NA	NA	NA	NA	NA	NA	NA	957	130	NA	NA	NA	NA	0.886	0.97	1	-0.413	0.098	2.737	824	NA	NA	NA	NA
10	8055767	G	T	SNV	0	Intergenic	UPSTREAM	1	upstream	0.669	0.2	NA	NA	NA	NA	NA	NA	ENSG00000197308	ENST00000355358	GATA3-AS1	NA	NA	NA	NA	NA	NA	NA	NA	NA	NA	NA	NA	957	130	NA	NA	NA	NA	0.886	0.97	1	-0.413	0.098	2.737	824	NA	NA	NA	NA
10	8055767	G	T	SNV	0	RegulatoryFeature	REGULATORY	4	regulatory	0.669	0.2	NA	NA	NA	NA	NA	NA	NA	ENSR00000258097	NA	NA	NA	NA	NA	NA	NA	NA	NA	NA	NA	NA	NA	957	130	NA	NA	NA	NA	0.886	0.97	1	-0.413	0.098	2.737	824	NA	NA	NA	NA
10	8055781	G	C	SNV	0	CodingTranscript	SYNONYMOUS	5	synonymous	0.642	0.213	NA	NA	NA	NA	P	P	ENSG00000107485	ENST00000379328	GATA3	CCDS31143.1	NA	2/6	699	0.227	126	0.094	42	0.095	other	NA	NA	971	116	NA	NA	NA	NA	0.928	0.009	0	-0.314	-3.115	-3.761	824	NA	NA	NA	NA
10	8055781	G	C	SNV	0	Intergenic	DOWNSTREAM	1	downstream	0.642	0.213	NA	NA	NA	NA	NA	NA	ENSG00000232638	ENST00000418270	NA	NA	NA	NA	NA	NA	NA	NA	NA	NA	NA	NA	NA	971	116	NA	NA	NA	NA	0.928	0.009	0	-0.314	-3.115	-3.761	824	NA	NA	NA	NA
10	8055781	G	C	SNV	0	Intergenic	UPSTREAM	1	upstream	0.642	0.213	NA	NA	NA	NA	NA	NA	ENSG00000197308	ENST00000355358	GATA3-AS1	NA	NA	NA	NA	NA	NA	NA	NA	NA	NA	NA	NA	971	116	NA	NA	NA	NA	0.928	0.009	0	-0.314	-3.115	-3.761	824	NA	NA	NA	NA
10	8055781	G	C	SNV	0	RegulatoryFeature	REGULATORY	4	regulatory	0.642	0.213	NA	NA	NA	NA	NA	NA	NA	ENSR00000258097	NA	NA	NA	NA	NA	NA	NA	NA	NA	NA	NA	NA	NA	971	116	NA	NA	NA	NA	0.928	0.009	0	-0.314	-3.115	-3.761	824	NA	NA	NA	NA
10	8055782	C	CT	INS	1	CodingTranscript	FRAME_SHIFT	7	frameshift	0.64	0.201	NA	NA	NA	NA	L	LX	ENSG00000107485	ENST00000379328	GATA3	CCDS31143.1	NA	2/6	700	0.227	127	0.095	43	0.097	other	NA	NA	972	114	NA	NA	NA	NA	0.93	0.954	0.811	0.469	3.262	2.846	824	NA	NA	NA	NA
10	8055782	C	CT	INS	1	Intergenic	DOWNSTREAM	1	downstream	0.64	0.201	NA	NA	NA	NA	NA	NA	ENSG00000232638	ENST00000418270	NA	NA	NA	NA	NA	NA	NA	NA	NA	NA	NA	NA	NA	972	114	NA	NA	NA	NA	0.93	0.954	0.811	0.469	3.262	2.846	824	NA	NA	NA	NA
10	8055782	C	CT	INS	1	Intergenic	UPSTREAM	1	upstream	0.64	0.201	NA	NA	NA	NA	NA	NA	ENSG00000197308	ENST00000355358	GATA3-AS1	NA	NA	NA	NA	NA	NA	NA	NA	NA	NA	NA	NA	972	114	NA	NA	NA	NA	0.93	0.954	0.811	0.469	3.262	2.846	824	NA	NA	NA	NA
10	8055782	C	CT	INS	1	RegulatoryFeature	REGULATORY	4	regulatory	0.64	0.201	NA	NA	NA	NA	NA	NA	NA	ENSR00000258097	NA	NA	NA	NA	NA	NA	NA	NA	NA	NA	NA	NA	NA	972	114	NA	NA	NA	NA	0.93	0.954	0.811	0.469	3.262	2.846	824	NA	NA	NA	NA
10	8055785	C	T	SNV	0	CodingTranscript	NON_SYNONYMOUS	7	missense	0.636	0.2	NA	NA	NA	NA	P	S	ENSG00000107485	ENST00000379328	GATA3	CCDS31143.1	NA	2/6	703	0.228	130	0.097	44	0.099	other	NA	NA	975	112	deleterious	0.04	benign	0.04	0.918	0.773	0.183	-0.584	0.419	0.138	824	NA	NA	NA	NA
10	8055785	C	T	SNV	0	Intergenic	DOWNSTREAM	1	downstream	0.636	0.2	NA	NA	NA	NA	NA	NA	ENSG00000232638	ENST00000418270	NA	NA	NA	NA	NA	NA	NA	NA	NA	NA	NA	NA	NA	975	112	NA	NA	NA	NA	0.918	0.773	0.183	-0.584	0.419	0.138	824	NA	NA	NA	NA
10	8055785	C	T	SNV	0	Intergenic	UPSTREAM	1	upstream	0.636	0.2	NA	NA	NA	NA	NA	NA	ENSG00000197308	ENST00000355358	GATA3-AS1	NA	NA	NA	NA	NA	NA	NA	NA	NA	NA	NA	NA	975	112	NA	NA	NA	NA	0.918	0.773	0.183	-0.584	0.419	0.138	824	NA	NA	NA	NA
10	8055785	C	T	SNV	0	RegulatoryFeature	REGULATORY	4	regulatory	0.636	0.2	NA	NA	NA	NA	NA	NA	NA	ENSR00000258097	NA	NA	NA	NA	NA	NA	NA	NA	NA	NA	NA	NA	NA	975	112	NA	NA	NA	NA	0.918	0.773	0.183	-0.584	0.419	0.138	824	NA	NA	NA	NA
10	8055794	G	A	SNV	0	CodingTranscript	NON_SYNONYMOUS	7	missense	0.649	0.2	NA	NA	NA	NA	V	M	ENSG00000107485	ENST00000379328	GATA3	CCDS31143.1	NA	2/6	712	0.231	139	0.104	47	0.106	other	NA	NA	984	103	deleterious	0.05	benign	0.237	0.996	1	1	0.595	4.37	7.477	824	NA	NA	NA	NA
10	8055794	G	A	SNV	0	Intergenic	DOWNSTREAM	1	downstream	0.649	0.2	NA	NA	NA	NA	NA	NA	ENSG00000232638	ENST00000418270	NA	NA	NA	NA	NA	NA	NA	NA	NA	NA	NA	NA	NA	984	103	NA	NA	NA	NA	0.996	1	1	0.595	4.37	7.477	824	NA	NA	NA	NA
10	8055794	G	A	SNV	0	Intergenic	UPSTREAM	1	upstream	0.649	0.2	NA	NA	NA	NA	NA	NA	ENSG00000197308	ENST00000355358	GATA3-AS1	NA	NA	NA	NA	NA	NA	NA	NA	NA	NA	NA	NA	984	103	NA	NA	NA	NA	0.996	1	1	0.595	4.37	7.477	824	NA	NA	NA	NA
10	8055794	G	A	SNV	0	RegulatoryFeature	REGULATORY	4	regulatory	0.649	0.2	NA	NA	NA	NA	NA	NA	NA	ENSR00000258097	NA	NA	NA	NA	NA	NA	NA	NA	NA	NA	NA	NA	NA	984	103	NA	NA	NA	NA	0.996	1	1	0.595	4.37	7.477	824	NA	NA	NA	NA
10	8055799	T	C	SNV	0	CodingTranscript	SYNONYMOUS	5	synonymous	0.649	0.2	NA	NA	NA	NA	D	D	ENSG00000107485	ENST00000379328	GATA3	CCDS31143.1	NA	2/6	717	0.233	144	0.108	48	0.108	other	NA	NA	989	98	NA	NA	NA	NA	0.996	1	1	0.469	0.688	1.681	824	NA	NA	NA	NA
10	8055799	T	C	SNV	0	Intergenic	DOWNSTREAM	1	downstream	0.649	0.2	NA	NA	NA	NA	NA	NA	ENSG00000232638	ENST00000418270	NA	NA	NA	NA	NA	NA	NA	NA	NA	NA	NA	NA	NA	989	98	NA	NA	NA	NA	0.996	1	1	0.469	0.688	1.681	824	NA	NA	NA	NA
10	8055799	T	C	SNV	0	Intergenic	UPSTREAM	1	upstream	0.649	0.2	NA	NA	NA	NA	NA	NA	ENSG00000197308	ENST00000355358	GATA3-AS1	NA	NA	NA	NA	NA	NA	NA	NA	NA	NA	NA	NA	989	98	NA	NA	NA	NA	0.996	1	1	0.469	0.688	1.681	824	NA	NA	NA	NA
10	8055799	T	C	SNV	0	RegulatoryFeature	REGULATORY	4	regulatory	0.649	0.2	NA	NA	NA	NA	NA	NA	NA	ENSR00000258097	NA	NA	NA	NA	NA	NA	NA	NA	NA	NA	NA	NA	NA	989	98	NA	NA	NA	NA	0.996	1	1	0.469	0.688	1.681	824	NA	NA	NA	NA
10	8055800	G	A	SNV	0	CodingTranscript	NON_SYNONYMOUS	7	missense	0.642	0.2	NA	NA	NA	NA	V	M	ENSG00000107485	ENST00000379328	GATA3	CCDS31143.1	NA	2/6	718	0.233	145	0.109	49	0.11	other	NA	NA	990	97	tolerated	0.1	possibly_damaging	0.753	0.995	1	1	0.595	4.421	8.859	824	NA	NA	NA	NA
10	8055800	G	A	SNV	0	Intergenic	DOWNSTREAM	1	downstream	0.642	0.2	NA	NA	NA	NA	NA	NA	ENSG00000232638	ENST00000418270	NA	NA	NA	NA	NA	NA	NA	NA	NA	NA	NA	NA	NA	990	97	NA	NA	NA	NA	0.995	1	1	0.595	4.421	8.859	824	NA	NA	NA	NA
10	8055800	G	A	SNV	0	Intergenic	UPSTREAM	1	upstream	0.642	0.2	NA	NA	NA	NA	NA	NA	ENSG00000197308	ENST00000355358	GATA3-AS1	NA	NA	NA	NA	NA	NA	NA	NA	NA	NA	NA	NA	990	97	NA	NA	NA	NA	0.995	1	1	0.595	4.421	8.859	824	NA	NA	NA	NA
10	8055800	G	A	SNV	0	RegulatoryFeature	REGULATORY	4	regulatory	0.642	0.2	NA	NA	NA	NA	NA	NA	NA	ENSR00000258097	NA	NA	NA	NA	NA	NA	NA	NA	NA	NA	NA	NA	NA	990	97	NA	NA	NA	NA	0.995	1	1	0.595	4.421	8.859	824	NA	NA	NA	NA
10	8055807	T	C	SNV	0	CodingTranscript	NON_SYNONYMOUS	7	missense	0.642	0.187	NA	NA	NA	NA	F	S	ENSG00000107485	ENST00000379328	GATA3	CCDS31143.1	NA	2/6	725	0.235	152	0.114	51	0.115	other	NA	NA	997	90	deleterious	0.04	probably_damaging	0.95	0.995	1	1	0.469	3.299	8.446	824	NA	NA	NA	NA
10	8055807	T	C	SNV	0	Intergenic	DOWNSTREAM	1	downstream	0.642	0.187	NA	NA	NA	NA	NA	NA	ENSG00000232638	ENST00000418270	NA	NA	NA	NA	NA	NA	NA	NA	NA	NA	NA	NA	NA	997	90	NA	NA	NA	NA	0.995	1	1	0.469	3.299	8.446	824	NA	NA	NA	NA
10	8055807	T	C	SNV	0	Intergenic	UPSTREAM	1	upstream	0.642	0.187	NA	NA	NA	NA	NA	NA	ENSG00000197308	ENST00000355358	GATA3-AS1	NA	NA	NA	NA	NA	NA	NA	NA	NA	NA	NA	NA	997	90	NA	NA	NA	NA	0.995	1	1	0.469	3.299	8.446	824	NA	NA	NA	NA
10	8055807	T	C	SNV	0	RegulatoryFeature	REGULATORY	4	regulatory	0.642	0.187	NA	NA	NA	NA	NA	NA	NA	ENSR00000258097	NA	NA	NA	NA	NA	NA	NA	NA	NA	NA	NA	NA	NA	997	90	NA	NA	NA	NA	0.995	1	1	0.469	3.299	8.446	824	NA	NA	NA	NA
10	8055816	A	G	SNV	0	CodingTranscript	NON_SYNONYMOUS	7	missense	0.636	0.187	NA	NA	NA	NA	D	G	ENSG00000107485	ENST00000379328	GATA3	CCDS31143.1	NA	2/6	734	0.238	161	0.121	54	0.122	other	NA	NA	1006	81	deleterious	0	benign	0.401	0.974	1	1	0.475	3.316	8.156	824	NA	NA	NA	NA
10	8055816	A	G	SNV	0	Intergenic	DOWNSTREAM	1	downstream	0.636	0.187	NA	NA	NA	NA	NA	NA	ENSG00000232638	ENST00000418270	NA	NA	NA	NA	NA	NA	NA	NA	NA	NA	NA	NA	NA	1006	81	NA	NA	NA	NA	0.974	1	1	0.475	3.316	8.156	824	NA	NA	NA	NA
10	8055816	A	G	SNV	0	Intergenic	UPSTREAM	1	upstream	0.636	0.187	NA	NA	NA	NA	NA	NA	ENSG00000197308	ENST00000355358	GATA3-AS1	NA	NA	NA	NA	NA	NA	NA	NA	NA	NA	NA	NA	1006	81	NA	NA	NA	NA	0.974	1	1	0.475	3.316	8.156	824	NA	NA	NA	NA
10	8055816	A	G	SNV	0	RegulatoryFeature	REGULATORY	4	regulatory	0.636	0.187	NA	NA	NA	NA	NA	NA	NA	ENSR00000258097	NA	NA	NA	NA	NA	NA	NA	NA	NA	NA	NA	NA	NA	1006	81	NA	NA	NA	NA	0.974	1	1	0.475	3.316	8.156	824	NA	NA	NA	NA
10	8055829	C	T	SNV	0	CodingTranscript	SYNONYMOUS	5	synonymous	0.629	0.187	NA	NA	NA	NA	N	N	ENSG00000107485	ENST00000379328	GATA3	CCDS31143.1	NA	2/6	747	0.242	174	0.13	58	0.131	other	NA	NA	1019	68	NA	NA	NA	NA	0.983	1	1	0.418	2.861	3.509	824	NA	NA	NA	NA
10	8055829	C	T	SNV	0	Intergenic	DOWNSTREAM	1	downstream	0.629	0.187	NA	NA	NA	NA	NA	NA	ENSG00000232638	ENST00000418270	NA	NA	NA	NA	NA	NA	NA	NA	NA	NA	NA	NA	NA	1019	68	NA	NA	NA	NA	0.983	1	1	0.418	2.861	3.509	824	NA	NA	NA	NA
10	8055829	C	T	SNV	0	Intergenic	UPSTREAM	1	upstream	0.629	0.187	NA	NA	NA	NA	NA	NA	ENSG00000197308	ENST00000355358	GATA3-AS1	NA	NA	NA	NA	NA	NA	NA	NA	NA	NA	NA	NA	1019	68	NA	NA	NA	NA	0.983	1	1	0.418	2.861	3.509	824	NA	NA	NA	NA
10	8055829	C	T	SNV	0	RegulatoryFeature	REGULATORY	4	regulatory	0.629	0.187	NA	NA	NA	NA	NA	NA	NA	ENSR00000258097	NA	NA	NA	NA	NA	NA	NA	NA	NA	NA	NA	NA	NA	1019	68	NA	NA	NA	NA	0.983	1	1	0.418	2.861	3.509	824	NA	NA	NA	NA
10	8055837	C	A	SNV	0	CodingTranscript	NON_SYNONYMOUS	7	missense	0.656	0.213	NA	NA	NA	NA	P	Q	ENSG00000107485	ENST00000379328	GATA3	CCDS31143.1	NA	2/6	755	0.245	182	0.136	61	0.137	other	NA	NA	1027	60	tolerated	0.16	possibly_damaging	0.793	0.887	1	1	0.418	2.861	6.331	824	NA	NA	NA	NA
10	8055837	C	A	SNV	0	Intergenic	DOWNSTREAM	1	downstream	0.656	0.213	NA	NA	NA	NA	NA	NA	ENSG00000232638	ENST00000418270	NA	NA	NA	NA	NA	NA	NA	NA	NA	NA	NA	NA	NA	1027	60	NA	NA	NA	NA	0.887	1	1	0.418	2.861	6.331	824	NA	NA	NA	NA
10	8055837	C	A	SNV	0	Intergenic	UPSTREAM	1	upstream	0.656	0.213	NA	NA	NA	NA	NA	NA	ENSG00000197308	ENST00000355358	GATA3-AS1	NA	NA	NA	NA	NA	NA	NA	NA	NA	NA	NA	NA	1027	60	NA	NA	NA	NA	0.887	1	1	0.418	2.861	6.331	824	NA	NA	NA	NA
10	8055837	C	A	SNV	0	RegulatoryFeature	REGULATORY	4	regulatory	0.656	0.213	NA	NA	NA	NA	NA	NA	NA	ENSR00000258097	NA	NA	NA	NA	NA	NA	NA	NA	NA	NA	NA	NA	NA	1027	60	NA	NA	NA	NA	0.887	1	1	0.418	2.861	6.331	824	NA	NA	NA	NA
10	8055837	C	T	SNV	0	CodingTranscript	NON_SYNONYMOUS	7	missense	0.656	0.213	NA	NA	NA	NA	P	L	ENSG00000107485	ENST00000379328	GATA3	CCDS31143.1	NA	2/6	755	0.245	182	0.136	61	0.137	other	NA	NA	1027	60	deleterious	0	benign	0.29	0.887	1	1	0.418	2.861	6.331	824	NA	NA	NA	NA
10	8055837	C	T	SNV	0	Intergenic	DOWNSTREAM	1	downstream	0.656	0.213	NA	NA	NA	NA	NA	NA	ENSG00000232638	ENST00000418270	NA	NA	NA	NA	NA	NA	NA	NA	NA	NA	NA	NA	NA	1027	60	NA	NA	NA	NA	0.887	1	1	0.418	2.861	6.331	824	NA	NA	NA	NA
10	8055837	C	T	SNV	0	Intergenic	UPSTREAM	1	upstream	0.656	0.213	NA	NA	NA	NA	NA	NA	ENSG00000197308	ENST00000355358	GATA3-AS1	NA	NA	NA	NA	NA	NA	NA	NA	NA	NA	NA	NA	1027	60	NA	NA	NA	NA	0.887	1	1	0.418	2.861	6.331	824	NA	NA	NA	NA
10	8055837	C	T	SNV	0	RegulatoryFeature	REGULATORY	4	regulatory	0.656	0.213	NA	NA	NA	NA	NA	NA	NA	ENSR00000258097	NA	NA	NA	NA	NA	NA	NA	NA	NA	NA	NA	NA	NA	1027	60	NA	NA	NA	NA	0.887	1	1	0.418	2.861	6.331	824	NA	NA	NA	NA
10	8055849	G	T	SNV	0	CodingTranscript	NON_SYNONYMOUS	7	missense	0.656	0.187	NA	NA	NA	NA	G	V	ENSG00000107485	ENST00000379328	GATA3	CCDS31143.1	NA	2/6	767	0.249	194	0.145	65	0.146	other	NA	NA	1039	48	deleterious	0.02	possibly_damaging	0.582	0.839	1	1	0.595	4.35	4.044	824	NA	NA	NA	NA
10	8055849	G	T	SNV	0	Intergenic	DOWNSTREAM	1	downstream	0.656	0.187	NA	NA	NA	NA	NA	NA	ENSG00000232638	ENST00000418270	NA	NA	NA	NA	NA	NA	NA	NA	NA	NA	NA	NA	NA	1039	48	NA	NA	NA	NA	0.839	1	1	0.595	4.35	4.044	824	NA	NA	NA	NA
10	8055849	G	T	SNV	0	Intergenic	UPSTREAM	1	upstream	0.656	0.187	NA	NA	NA	NA	NA	NA	ENSG00000197308	ENST00000355358	GATA3-AS1	NA	NA	NA	NA	NA	NA	NA	NA	NA	NA	NA	NA	1039	48	NA	NA	NA	NA	0.839	1	1	0.595	4.35	4.044	824	NA	NA	NA	NA
10	8055849	G	T	SNV	0	RegulatoryFeature	REGULATORY	4	regulatory	0.656	0.187	NA	NA	NA	NA	NA	NA	NA	ENSR00000258097	NA	NA	NA	NA	NA	NA	NA	NA	NA	NA	NA	NA	NA	1039	48	NA	NA	NA	NA	0.839	1	1	0.595	4.35	4.044	824	NA	NA	NA	NA
10	8055850	A	G	SNV	0	CodingTranscript	SYNONYMOUS	5	synonymous	0.662	0.187	NA	NA	NA	NA	G	G	ENSG00000107485	ENST00000379328	GATA3	CCDS31143.1	NA	2/6	768	0.249	195	0.146	65	0.146	other	NA	NA	1040	47	NA	NA	NA	NA	0.833	0.998	0.992	0.475	0.064	0.296	824	NA	NA	NA	NA
10	8055850	A	G	SNV	0	Intergenic	DOWNSTREAM	1	downstream	0.662	0.187	NA	NA	NA	NA	NA	NA	ENSG00000232638	ENST00000418270	NA	NA	NA	NA	NA	NA	NA	NA	NA	NA	NA	NA	NA	1040	47	NA	NA	NA	NA	0.833	0.998	0.992	0.475	0.064	0.296	824	NA	NA	NA	NA
10	8055850	A	G	SNV	0	Intergenic	UPSTREAM	1	upstream	0.662	0.187	NA	NA	NA	NA	NA	NA	ENSG00000197308	ENST00000355358	GATA3-AS1	NA	NA	NA	NA	NA	NA	NA	NA	NA	NA	NA	NA	1040	47	NA	NA	NA	NA	0.833	0.998	0.992	0.475	0.064	0.296	824	NA	NA	NA	NA
10	8055850	A	G	SNV	0	RegulatoryFeature	REGULATORY	4	regulatory	0.662	0.187	NA	NA	NA	NA	NA	NA	NA	ENSR00000258097	NA	NA	NA	NA	NA	NA	NA	NA	NA	NA	NA	NA	NA	1040	47	NA	NA	NA	NA	0.833	0.998	0.992	0.475	0.064	0.296	824	NA	NA	NA	NA
10	8055853	C	T	SNV	0	CodingTranscript	SYNONYMOUS	5	synonymous	0.675	0.2	NA	NA	NA	NA	N	N	ENSG00000107485	ENST00000379328	GATA3	CCDS31143.1	NA	2/6	771	0.25	198	0.148	66	0.149	other	NA	NA	1043	44	NA	NA	NA	NA	0.788	1	1	0.418	2.817	2.872	824	NA	NA	NA	NA
10	8055853	C	T	SNV	0	Intergenic	DOWNSTREAM	1	downstream	0.675	0.2	NA	NA	NA	NA	NA	NA	ENSG00000232638	ENST00000418270	NA	NA	NA	NA	NA	NA	NA	NA	NA	NA	NA	NA	NA	1043	44	NA	NA	NA	NA	0.788	1	1	0.418	2.817	2.872	824	NA	NA	NA	NA
10	8055853	C	T	SNV	0	Intergenic	UPSTREAM	1	upstream	0.675	0.2	NA	NA	NA	NA	NA	NA	ENSG00000197308	ENST00000355358	GATA3-AS1	NA	NA	NA	NA	NA	NA	NA	NA	NA	NA	NA	NA	1043	44	NA	NA	NA	NA	0.788	1	1	0.418	2.817	2.872	824	NA	NA	NA	NA
10	8055853	C	T	SNV	0	RegulatoryFeature	REGULATORY	4	regulatory	0.675	0.2	NA	NA	NA	NA	NA	NA	NA	ENSR00000258097	NA	NA	NA	NA	NA	NA	NA	NA	NA	NA	NA	NA	NA	1043	44	NA	NA	NA	NA	0.788	1	1	0.418	2.817	2.872	824	NA	NA	NA	NA
10	8055866	A	AGCTCACCCACTGCAGG	INS	16	CodingTranscript	FRAME_SHIFT	7	frameshift	0.667	0.201	NA	NA	NA	NA	T	SSPTAGX	ENSG00000107485	ENST00000379328	GATA3	CCDS31143.1	NA	2/6	784	0.254	211	0.158	71	0.16	other	NA	NA	1056	30	NA	NA	NA	NA	0.949	0.999	1	0.475	3.264	5.113	824	NA	NA	NA	NA
10	8055866	A	AGCTCACCCACTGCAGG	INS	16	Intergenic	DOWNSTREAM	1	downstream	0.667	0.201	NA	NA	NA	NA	NA	NA	ENSG00000232638	ENST00000418270	NA	NA	NA	NA	NA	NA	NA	NA	NA	NA	NA	NA	NA	1056	30	NA	NA	NA	NA	0.949	0.999	1	0.475	3.264	5.113	824	NA	NA	NA	NA
10	8055866	A	AGCTCACCCACTGCAGG	INS	16	Intergenic	UPSTREAM	1	upstream	0.667	0.201	NA	NA	NA	NA	NA	NA	ENSG00000197308	ENST00000355358	GATA3-AS1	NA	NA	NA	NA	NA	NA	NA	NA	NA	NA	NA	NA	1056	30	NA	NA	NA	NA	0.949	0.999	1	0.475	3.264	5.113	824	NA	NA	NA	NA
10	8055866	A	AGCTCACCCACTGCAGG	INS	16	RegulatoryFeature	REGULATORY	4	regulatory	0.667	0.201	NA	NA	NA	NA	NA	NA	NA	ENSR00000258097	NA	NA	NA	NA	NA	NA	NA	NA	NA	NA	NA	NA	NA	1056	30	NA	NA	NA	NA	0.949	0.999	1	0.475	3.264	5.113	824	NA	NA	NA	NA
10	8055867	C	T	SNV	0	CodingTranscript	NON_SYNONYMOUS	7	missense	0.669	0.213	NA	NA	NA	NA	T	M	ENSG00000107485	ENST00000379328	GATA3	CCDS31143.1	NA	2/6	785	0.255	212	0.159	71	0.16	other	NA	NA	1057	30	tolerated	0.08	benign	0.03	0.949	0.996	0.999	0.418	2.817	5.113	824	NA	NA	NA	NA
10	8055867	C	T	SNV	0	Intergenic	DOWNSTREAM	1	downstream	0.669	0.213	NA	NA	NA	NA	NA	NA	ENSG00000232638	ENST00000418270	NA	NA	NA	NA	NA	NA	NA	NA	NA	NA	NA	NA	NA	1057	30	NA	NA	NA	NA	0.949	0.996	0.999	0.418	2.817	5.113	824	NA	NA	NA	NA
10	8055867	C	T	SNV	0	Intergenic	UPSTREAM	1	upstream	0.669	0.213	NA	NA	NA	NA	NA	NA	ENSG00000197308	ENST00000355358	GATA3-AS1	NA	NA	NA	NA	NA	NA	NA	NA	NA	NA	NA	NA	1057	30	NA	NA	NA	NA	0.949	0.996	0.999	0.418	2.817	5.113	824	NA	NA	NA	NA
10	8055867	C	T	SNV	0	RegulatoryFeature	REGULATORY	4	regulatory	0.669	0.213	NA	NA	NA	NA	NA	NA	NA	ENSR00000258097	NA	NA	NA	NA	NA	NA	NA	NA	NA	NA	NA	NA	NA	1057	30	NA	NA	NA	NA	0.949	0.996	0.999	0.418	2.817	5.113	824	NA	NA	NA	NA
10	8055869	G	A	SNV	0	CodingTranscript	NON_SYNONYMOUS	7	missense	0.669	0.213	NA	NA	NA	NA	V	M	ENSG00000107485	ENST00000379328	GATA3	CCDS31143.1	NA	2/6	787	0.255	214	0.16	72	0.162	other	NA	NA	1059	28	tolerated	0.12	possibly_damaging	0.81	0.964	1	1	0.595	4.35	8.575	824	NA	NA	NA	NA
10	8055869	G	A	SNV	0	Intergenic	DOWNSTREAM	1	downstream	0.669	0.213	NA	NA	NA	NA	NA	NA	ENSG00000232638	ENST00000418270	NA	NA	NA	NA	NA	NA	NA	NA	NA	NA	NA	NA	NA	1059	28	NA	NA	NA	NA	0.964	1	1	0.595	4.35	8.575	824	NA	NA	NA	NA
10	8055869	G	A	SNV	0	Intergenic	UPSTREAM	1	upstream	0.669	0.213	NA	NA	NA	NA	NA	NA	ENSG00000197308	ENST00000355358	GATA3-AS1	NA	NA	NA	NA	NA	NA	NA	NA	NA	NA	NA	NA	1059	28	NA	NA	NA	NA	0.964	1	1	0.595	4.35	8.575	824	NA	NA	NA	NA
10	8055869	G	A	SNV	0	RegulatoryFeature	REGULATORY	4	regulatory	0.669	0.213	NA	NA	NA	NA	NA	NA	NA	ENSR00000258097	NA	NA	NA	NA	NA	NA	NA	NA	NA	NA	NA	NA	NA	1059	28	NA	NA	NA	NA	0.964	1	1	0.595	4.35	8.575	824	NA	NA	NA	NA
10	8055873	A	C	SNV	0	CodingTranscript	NON_SYNONYMOUS	7	missense	0.675	0.227	NA	NA	NA	NA	Q	P	ENSG00000107485	ENST00000379328	GATA3	CCDS31143.1	NA	2/6	791	0.257	218	0.163	73	0.164	other	NA	NA	1063	24	tolerated	0.12	benign	0.398	0.976	1	1	0.452	3.249	2.687	824	NA	NA	NA	NA
10	8055873	A	C	SNV	0	Intergenic	DOWNSTREAM	1	downstream	0.675	0.227	NA	NA	NA	NA	NA	NA	ENSG00000232638	ENST00000418270	NA	NA	NA	NA	NA	NA	NA	NA	NA	NA	NA	NA	NA	1063	24	NA	NA	NA	NA	0.976	1	1	0.452	3.249	2.687	824	NA	NA	NA	NA
10	8055873	A	C	SNV	0	Intergenic	UPSTREAM	1	upstream	0.675	0.227	NA	NA	NA	NA	NA	NA	ENSG00000197308	ENST00000355358	GATA3-AS1	NA	NA	NA	NA	NA	NA	NA	NA	NA	NA	NA	NA	1063	24	NA	NA	NA	NA	0.976	1	1	0.452	3.249	2.687	824	NA	NA	NA	NA
10	8055873	A	C	SNV	0	RegulatoryFeature	REGULATORY	4	regulatory	0.675	0.227	NA	NA	NA	NA	NA	NA	NA	ENSR00000258097	NA	NA	NA	NA	NA	NA	NA	NA	NA	NA	NA	NA	NA	1063	24	NA	NA	NA	NA	0.976	1	1	0.452	3.249	2.687	824	NA	NA	NA	NA
10	8055874	G	A	SNV	0	CodingTranscript	SYNONYMOUS	5	synonymous	0.682	0.227	NA	NA	NA	NA	Q	Q	ENSG00000107485	ENST00000379328	GATA3	CCDS31143.1	NA	2/6	792	0.257	219	0.164	73	0.164	other	NA	NA	1064	23	NA	NA	NA	NA	0.976	1	1	0.565	4.328	5.339	824	NA	NA	NA	NA
10	8055874	G	A	SNV	0	Intergenic	DOWNSTREAM	1	downstream	0.682	0.227	NA	NA	NA	NA	NA	NA	ENSG00000232638	ENST00000418270	NA	NA	NA	NA	NA	NA	NA	NA	NA	NA	NA	NA	NA	1064	23	NA	NA	NA	NA	0.976	1	1	0.565	4.328	5.339	824	NA	NA	NA	NA
10	8055874	G	A	SNV	0	Intergenic	UPSTREAM	1	upstream	0.682	0.227	NA	NA	NA	NA	NA	NA	ENSG00000197308	ENST00000355358	GATA3-AS1	NA	NA	NA	NA	NA	NA	NA	NA	NA	NA	NA	NA	1064	23	NA	NA	NA	NA	0.976	1	1	0.565	4.328	5.339	824	NA	NA	NA	NA
10	8055874	G	A	SNV	0	RegulatoryFeature	REGULATORY	4	regulatory	0.682	0.227	NA	NA	NA	NA	NA	NA	NA	ENSR00000258097	NA	NA	NA	NA	NA	NA	NA	NA	NA	NA	NA	NA	NA	1064	23	NA	NA	NA	NA	0.976	1	1	0.565	4.328	5.339	824	NA	NA	NA	NA
10	8055882	C	T	SNV	0	CodingTranscript	NON_SYNONYMOUS	7	missense	0.702	0.24	NA	NA	NA	NA	P	L	ENSG00000107485	ENST00000379328	GATA3	CCDS31143.1	NA	2/6	800	0.259	227	0.17	76	0.171	other	15	DONOR	1072	15	deleterious	0.04	benign	0.143	0.909	1	0.999	0.398	2.804	4.244	824	NA	NA	NA	NA
10	8055882	C	T	SNV	0	Intergenic	DOWNSTREAM	1	downstream	0.702	0.24	NA	NA	NA	NA	NA	NA	ENSG00000232638	ENST00000418270	NA	NA	NA	NA	NA	NA	NA	NA	NA	NA	NA	NA	NA	1072	15	NA	NA	NA	NA	0.909	1	0.999	0.398	2.804	4.244	824	NA	NA	NA	NA
10	8055882	C	T	SNV	0	Intergenic	UPSTREAM	1	upstream	0.702	0.24	NA	NA	NA	NA	NA	NA	ENSG00000197308	ENST00000355358	GATA3-AS1	NA	NA	NA	NA	NA	NA	NA	NA	NA	NA	NA	NA	1072	15	NA	NA	NA	NA	0.909	1	0.999	0.398	2.804	4.244	824	NA	NA	NA	NA
10	8055882	C	T	SNV	0	RegulatoryFeature	REGULATORY	4	regulatory	0.702	0.24	NA	NA	NA	NA	NA	NA	NA	ENSR00000258097	NA	NA	NA	NA	NA	NA	NA	NA	NA	NA	NA	NA	NA	1072	15	NA	NA	NA	NA	0.909	1	0.999	0.398	2.804	4.244	824	NA	NA	NA	NA
10	8055887	A	G	SNV	0	CodingTranscript	NON_SYNONYMOUS	7	missense	0.722	0.253	NA	NA	NA	NA	T	A	ENSG00000107485	ENST00000379328	GATA3	CCDS31143.1	NA	2/6	805	0.261	232	0.174	78	0.176	other	10	DONOR	1077	10	tolerated	1	benign	0	0.849	1	0.994	-0.318	0.376	1.271	824	NA	NA	NA	NA
10	8055887	A	G	SNV	0	Intergenic	DOWNSTREAM	1	downstream	0.722	0.253	NA	NA	NA	NA	NA	NA	ENSG00000232638	ENST00000418270	NA	NA	NA	NA	NA	NA	NA	NA	NA	NA	NA	NA	NA	1077	10	NA	NA	NA	NA	0.849	1	0.994	-0.318	0.376	1.271	824	NA	NA	NA	NA
10	8055887	A	G	SNV	0	Intergenic	UPSTREAM	1	upstream	0.722	0.253	NA	NA	NA	NA	NA	NA	ENSG00000197308	ENST00000355358	GATA3-AS1	NA	NA	NA	NA	NA	NA	NA	NA	NA	NA	NA	NA	1077	10	NA	NA	NA	NA	0.849	1	0.994	-0.318	0.376	1.271	824	NA	NA	NA	NA
10	8055887	A	G	SNV	0	RegulatoryFeature	REGULATORY	4	regulatory	0.722	0.253	NA	NA	NA	NA	NA	NA	NA	ENSR00000258097	NA	NA	NA	NA	NA	NA	NA	NA	NA	NA	NA	NA	NA	1077	10	NA	NA	NA	NA	0.849	1	0.994	-0.318	0.376	1.271	824	NA	NA	NA	NA
10	8055895	C	T	SNV	0	CodingTranscript	SPLICE_SITE	5	splice,synonymous	0.728	0.227	NA	NA	NA	NA	H	H	ENSG00000107485	ENST00000379328	GATA3	CCDS31143.1	NA	2/6	813	0.264	240	0.18	80	0.18	other	2	DONOR	1085	2	NA	NA	NA	NA	0.838	0.999	1	0.398	0.436	1.575	824	NA	NA	NA	NA
10	8055895	C	T	SNV	0	Intergenic	DOWNSTREAM	1	downstream	0.728	0.227	NA	NA	NA	NA	NA	NA	ENSG00000232638	ENST00000418270	NA	NA	NA	NA	NA	NA	NA	NA	NA	NA	NA	NA	NA	1085	2	NA	NA	NA	NA	0.838	0.999	1	0.398	0.436	1.575	824	NA	NA	NA	NA
10	8055895	C	T	SNV	0	Intergenic	UPSTREAM	1	upstream	0.728	0.227	NA	NA	NA	NA	NA	NA	ENSG00000197308	ENST00000355358	GATA3-AS1	NA	NA	NA	NA	NA	NA	NA	NA	NA	NA	NA	NA	1085	2	NA	NA	NA	NA	0.838	0.999	1	0.398	0.436	1.575	824	NA	NA	NA	NA
10	8055895	C	T	SNV	0	RegulatoryFeature	REGULATORY	4	regulatory	0.728	0.227	NA	NA	NA	NA	NA	NA	NA	ENSR00000258097	NA	NA	NA	NA	NA	NA	NA	NA	NA	NA	NA	NA	NA	1085	2	NA	NA	NA	NA	0.838	0.999	1	0.398	0.436	1.575	824	NA	NA	NA	NA
10	8055896	G	A	SNV	0	CodingTranscript	NON_SYNONYMOUS	7	splice,missense	0.728	0.227	NA	NA	NA	NA	G	R	ENSG00000107485	ENST00000379328	GATA3	CCDS31143.1	NA	2/6	814	0.264	241	0.181	81	0.182	other	1	DONOR	1086	1	deleterious	0	possibly_damaging	0.89	0.814	1	1	0.565	4.328	6.532	824	NA	NA	NA	NA
10	8055896	G	A	SNV	0	Intergenic	DOWNSTREAM	1	downstream	0.728	0.227	NA	NA	NA	NA	NA	NA	ENSG00000232638	ENST00000418270	NA	NA	NA	NA	NA	NA	NA	NA	NA	NA	NA	NA	NA	1086	1	NA	NA	NA	NA	0.814	1	1	0.565	4.328	6.532	824	NA	NA	NA	NA
10	8055896	G	A	SNV	0	Intergenic	UPSTREAM	1	upstream	0.728	0.227	NA	NA	NA	NA	NA	NA	ENSG00000197308	ENST00000355358	GATA3-AS1	NA	NA	NA	NA	NA	NA	NA	NA	NA	NA	NA	NA	1086	1	NA	NA	NA	NA	0.814	1	1	0.565	4.328	6.532	824	NA	NA	NA	NA
10	8055896	G	A	SNV	0	RegulatoryFeature	REGULATORY	4	regulatory	0.728	0.227	NA	NA	NA	NA	NA	NA	NA	ENSR00000258097	NA	NA	NA	NA	NA	NA	NA	NA	NA	NA	NA	NA	NA	1086	1	NA	NA	NA	NA	0.814	1	1	0.565	4.328	6.532	824	NA	NA	NA	NA
10	8055901	G	A	SNV	0	Intergenic	DOWNSTREAM	1	downstream	0.735	0.227	NA	NA	NA	NA	NA	NA	ENSG00000232638	ENST00000418270	NA	NA	NA	NA	NA	NA	NA	NA	NA	NA	NA	NA	NA	1091	5	NA	NA	NA	NA	0.404	0.998	1	0.565	2.569	5.263	824	NA	NA	NA	NA
10	8055901	G	A	SNV	0	Intergenic	UPSTREAM	1	upstream	0.735	0.227	NA	NA	NA	NA	NA	NA	ENSG00000197308	ENST00000355358	GATA3-AS1	NA	NA	NA	NA	NA	NA	NA	NA	NA	NA	NA	NA	1091	5	NA	NA	NA	NA	0.404	0.998	1	0.565	2.569	5.263	824	NA	NA	NA	NA
10	8055901	G	A	SNV	0	RegulatoryFeature	REGULATORY	4	regulatory	0.735	0.227	NA	NA	NA	NA	NA	NA	NA	ENSR00000258097	NA	NA	NA	NA	NA	NA	NA	NA	NA	NA	NA	NA	NA	1091	5	NA	NA	NA	NA	0.404	0.998	1	0.565	2.569	5.263	824	NA	NA	NA	NA
10	8055901	G	A	SNV	0	Transcript	INTRONIC	2	splice_donor_5th_base,intron	0.735	0.227	NA	NA	NA	NA	NA	NA	ENSG00000107485	ENST00000379328	GATA3	CCDS31143.1	2/5	NA	NA	NA	NA	NA	NA	NA	NA	-5	DONOR	1091	5	NA	NA	NA	NA	0.404	0.998	1	0.565	2.569	5.263	824	NA	NA	NA	NA
10	8055908	CG	C	DEL	1	Intergenic	DOWNSTREAM	1	downstream	0.742	0.227	NA	NA	NA	NA	NA	NA	ENSG00000232638	ENST00000418270	NA	NA	NA	NA	NA	NA	NA	NA	NA	NA	NA	NA	NA	1099	13	NA	NA	NA	NA	0.105	0	0	0.565	0.047	0.038	824	NA	NA	NA	NA
10	8055908	CG	C	DEL	1	Intergenic	UPSTREAM	1	upstream	0.742	0.227	NA	NA	NA	NA	NA	NA	ENSG00000197308	ENST00000355358	GATA3-AS1	NA	NA	NA	NA	NA	NA	NA	NA	NA	NA	NA	NA	1099	13	NA	NA	NA	NA	0.105	0	0	0.565	0.047	0.038	824	NA	NA	NA	NA
10	8055908	CG	C	DEL	1	RegulatoryFeature	REGULATORY	4	regulatory	0.742	0.227	NA	NA	NA	NA	NA	NA	NA	ENSR00000258097	NA	NA	NA	NA	NA	NA	NA	NA	NA	NA	NA	NA	NA	1099	13	NA	NA	NA	NA	0.105	0	0	0.565	0.047	0.038	824	NA	NA	NA	NA
10	8055908	CG	C	DEL	1	Transcript	INTRONIC	2	intron	0.742	0.227	NA	NA	NA	NA	NA	NA	ENSG00000107485	ENST00000379328	GATA3	CCDS31143.1	2/5	NA	NA	NA	NA	NA	NA	NA	NA	-13	DONOR	1099	13	NA	NA	NA	NA	0.105	0	0	0.565	0.047	0.038	824	NA	NA	NA	NA
10	8055909	G	GGC	INS	2	Intergenic	DOWNSTREAM	1	downstream	0.747	0.228	NA	NA	NA	NA	NA	NA	ENSG00000232638	ENST00000418270	NA	NA	NA	NA	NA	NA	NA	NA	NA	NA	NA	NA	NA	1099	13	NA	NA	NA	NA	0.105	0	0	0.565	0.049	0.038	824	NA	NA	NA	NA
10	8055909	G	GGC	INS	2	Intergenic	UPSTREAM	1	upstream	0.747	0.228	NA	NA	NA	NA	NA	NA	ENSG00000197308	ENST00000355358	GATA3-AS1	NA	NA	NA	NA	NA	NA	NA	NA	NA	NA	NA	NA	1099	13	NA	NA	NA	NA	0.105	0	0	0.565	0.049	0.038	824	NA	NA	NA	NA
10	8055909	G	GGC	INS	2	RegulatoryFeature	REGULATORY	4	regulatory	0.747	0.228	NA	NA	NA	NA	NA	NA	NA	ENSR00000258097	NA	NA	NA	NA	NA	NA	NA	NA	NA	NA	NA	NA	NA	1099	13	NA	NA	NA	NA	0.105	0	0	0.565	0.049	0.038	824	NA	NA	NA	NA
10	8055909	G	GGC	INS	2	Transcript	INTRONIC	2	intron	0.747	0.228	NA	NA	NA	NA	NA	NA	ENSG00000107485	ENST00000379328	GATA3	CCDS31143.1	2/5	NA	NA	NA	NA	NA	NA	NA	NA	-13	DONOR	1099	13	NA	NA	NA	NA	0.105	0	0	0.565	0.049	0.038	824	NA	NA	NA	NA
10	8055912	G	A	SNV	0	Intergenic	DOWNSTREAM	1	downstream	0.742	0.227	NA	NA	NA	NA	NA	NA	ENSG00000232638	ENST00000418270	NA	NA	NA	NA	NA	NA	NA	NA	NA	NA	NA	NA	NA	1102	16	NA	NA	NA	NA	0.046	0.009	0.118	0.565	1.885	3.184	824	NA	NA	NA	NA
10	8055912	G	A	SNV	0	Intergenic	UPSTREAM	1	upstream	0.742	0.227	NA	NA	NA	NA	NA	NA	ENSG00000197308	ENST00000355358	GATA3-AS1	NA	NA	NA	NA	NA	NA	NA	NA	NA	NA	NA	NA	1102	16	NA	NA	NA	NA	0.046	0.009	0.118	0.565	1.885	3.184	824	NA	NA	NA	NA
10	8055912	G	A	SNV	0	RegulatoryFeature	REGULATORY	4	regulatory	0.742	0.227	NA	NA	NA	NA	NA	NA	NA	ENSR00000258097	NA	NA	NA	NA	NA	NA	NA	NA	NA	NA	NA	NA	NA	1102	16	NA	NA	NA	NA	0.046	0.009	0.118	0.565	1.885	3.184	824	NA	NA	NA	NA
10	8055912	G	A	SNV	0	Transcript	INTRONIC	2	intron	0.742	0.227	NA	NA	NA	NA	NA	NA	ENSG00000107485	ENST00000379328	GATA3	CCDS31143.1	2/5	NA	NA	NA	NA	NA	NA	NA	NA	-16	DONOR	1102	16	NA	NA	NA	NA	0.046	0.009	0.118	0.565	1.885	3.184	824	NA	NA	NA	NA
10	8055913	T	A	SNV	0	Intergenic	DOWNSTREAM	1	downstream	0.742	0.213	NA	NA	NA	NA	NA	NA	ENSG00000232638	ENST00000418270	NA	NA	NA	NA	NA	NA	NA	NA	NA	NA	NA	NA	NA	1103	17	NA	NA	NA	NA	0.047	0	0	0.447	-0.98	-2.581	824	NA	NA	NA	NA
10	8055913	T	A	SNV	0	Intergenic	UPSTREAM	1	upstream	0.742	0.213	NA	NA	NA	NA	NA	NA	ENSG00000197308	ENST00000355358	GATA3-AS1	NA	NA	NA	NA	NA	NA	NA	NA	NA	NA	NA	NA	1103	17	NA	NA	NA	NA	0.047	0	0	0.447	-0.98	-2.581	824	NA	NA	NA	NA
10	8055913	T	A	SNV	0	RegulatoryFeature	REGULATORY	4	regulatory	0.742	0.213	NA	NA	NA	NA	NA	NA	NA	ENSR00000258097	NA	NA	NA	NA	NA	NA	NA	NA	NA	NA	NA	NA	NA	1103	17	NA	NA	NA	NA	0.047	0	0	0.447	-0.98	-2.581	824	NA	NA	NA	NA
10	8055913	T	A	SNV	0	Transcript	INTRONIC	2	intron	0.742	0.213	NA	NA	NA	NA	NA	NA	ENSG00000107485	ENST00000379328	GATA3	CCDS31143.1	2/5	NA	NA	NA	NA	NA	NA	NA	NA	-17	DONOR	1103	17	NA	NA	NA	NA	0.047	0	0	0.447	-0.98	-2.581	824	NA	NA	NA	NA
10	8055917	GG	CC	SNV	1	Intergenic	DOWNSTREAM	1	downstream	0.73	0.225	NA	NA	NA	NA	NA	NA	ENSG00000232638	ENST00000418270	NA	NA	NA	NA	NA	NA	NA	NA	NA	NA	NA	NA	NA	1107	21	NA	NA	NA	NA	0.039	0.001	0.001	0.565	1.189	0.976	824	NA	NA	NA	NA
10	8055917	GG	CC	SNV	1	Intergenic	UPSTREAM	1	upstream	0.73	0.225	NA	NA	NA	NA	NA	NA	ENSG00000197308	ENST00000355358	GATA3-AS1	NA	NA	NA	NA	NA	NA	NA	NA	NA	NA	NA	NA	1107	21	NA	NA	NA	NA	0.039	0.001	0.001	0.565	1.189	0.976	824	NA	NA	NA	NA
10	8055917	GG	CC	SNV	1	RegulatoryFeature	REGULATORY	4	regulatory	0.73	0.225	NA	NA	NA	NA	NA	NA	NA	ENSR00000258097	NA	NA	NA	NA	NA	NA	NA	NA	NA	NA	NA	NA	NA	1107	21	NA	NA	NA	NA	0.039	0.001	0.001	0.565	1.189	0.976	824	NA	NA	NA	NA
10	8055917	GG	CC	SNV	1	Transcript	INTRONIC	2	intron	0.73	0.225	NA	NA	NA	NA	NA	NA	ENSG00000107485	ENST00000379328	GATA3	CCDS31143.1	2/5	NA	NA	NA	NA	NA	NA	NA	NA	NA	NA	1107	21	NA	NA	NA	NA	0.039	0.001	0.001	0.565	1.189	0.976	824	NA	NA	NA	NA
10	8055919	G	A	SNV	0	Intergenic	DOWNSTREAM	1	downstream	0.735	0.227	NA	NA	NA	NA	NA	NA	ENSG00000232638	ENST00000418270	NA	NA	NA	NA	NA	NA	NA	NA	NA	NA	NA	NA	NA	1109	23	NA	NA	NA	NA	0.037	0	0	0.565	0.149	0.24	824	NA	NA	NA	NA
10	8055919	G	A	SNV	0	Intergenic	UPSTREAM	1	upstream	0.735	0.227	NA	NA	NA	NA	NA	NA	ENSG00000197308	ENST00000355358	GATA3-AS1	NA	NA	NA	NA	NA	NA	NA	NA	NA	NA	NA	NA	1109	23	NA	NA	NA	NA	0.037	0	0	0.565	0.149	0.24	824	NA	NA	NA	NA
10	8055919	G	A	SNV	0	RegulatoryFeature	REGULATORY	4	regulatory	0.735	0.227	NA	NA	NA	NA	NA	NA	NA	ENSR00000258097	NA	NA	NA	NA	NA	NA	NA	NA	NA	NA	NA	NA	NA	1109	23	NA	NA	NA	NA	0.037	0	0	0.565	0.149	0.24	824	NA	NA	NA	NA
10	8055919	G	A	SNV	0	Transcript	INTRONIC	2	intron	0.735	0.227	NA	NA	NA	NA	NA	NA	ENSG00000107485	ENST00000379328	GATA3	CCDS31143.1	2/5	NA	NA	NA	NA	NA	NA	NA	NA	NA	NA	1109	23	NA	NA	NA	NA	0.037	0	0	0.565	0.149	0.24	824	NA	NA	NA	NA
10	8055921	C	T	SNV	0	Intergenic	DOWNSTREAM	1	downstream	0.728	0.227	NA	NA	NA	NA	NA	NA	ENSG00000232638	ENST00000418270	NA	NA	NA	NA	NA	NA	NA	NA	NA	NA	NA	NA	NA	1111	25	NA	NA	NA	NA	0.042	0.001	0.001	0.398	-0.187	-0.072	824	NA	NA	NA	NA
10	8055921	C	T	SNV	0	Intergenic	UPSTREAM	1	upstream	0.728	0.227	NA	NA	NA	NA	NA	NA	ENSG00000197308	ENST00000355358	GATA3-AS1	NA	NA	NA	NA	NA	NA	NA	NA	NA	NA	NA	NA	1111	25	NA	NA	NA	NA	0.042	0.001	0.001	0.398	-0.187	-0.072	824	NA	NA	NA	NA
10	8055921	C	T	SNV	0	RegulatoryFeature	REGULATORY	4	regulatory	0.728	0.227	NA	NA	NA	NA	NA	NA	NA	ENSR00000258097	NA	NA	NA	NA	NA	NA	NA	NA	NA	NA	NA	NA	NA	1111	25	NA	NA	NA	NA	0.042	0.001	0.001	0.398	-0.187	-0.072	824	NA	NA	NA	NA
10	8055921	C	T	SNV	0	Transcript	INTRONIC	2	intron	0.728	0.227	NA	NA	NA	NA	NA	NA	ENSG00000107485	ENST00000379328	GATA3	CCDS31143.1	2/5	NA	NA	NA	NA	NA	NA	NA	NA	NA	NA	1111	25	NA	NA	NA	NA	0.042	0.001	0.001	0.398	-0.187	-0.072	824	NA	NA	NA	NA
10	8055922	T	A	SNV	0	Intergenic	DOWNSTREAM	1	downstream	0.735	0.227	NA	NA	NA	NA	NA	NA	ENSG00000232638	ENST00000418270	NA	NA	NA	NA	NA	NA	NA	NA	NA	NA	NA	NA	NA	1112	26	NA	NA	NA	NA	0.04	0.003	0.004	0.295	0.725	0.743	824	NA	NA	NA	NA
10	8055922	T	A	SNV	0	Intergenic	UPSTREAM	1	upstream	0.735	0.227	NA	NA	NA	NA	NA	NA	ENSG00000197308	ENST00000355358	GATA3-AS1	NA	NA	NA	NA	NA	NA	NA	NA	NA	NA	NA	NA	1112	26	NA	NA	NA	NA	0.04	0.003	0.004	0.295	0.725	0.743	824	NA	NA	NA	NA
10	8055922	T	A	SNV	0	RegulatoryFeature	REGULATORY	4	regulatory	0.735	0.227	NA	NA	NA	NA	NA	NA	NA	ENSR00000258097	NA	NA	NA	NA	NA	NA	NA	NA	NA	NA	NA	NA	NA	1112	26	NA	NA	NA	NA	0.04	0.003	0.004	0.295	0.725	0.743	824	NA	NA	NA	NA
10	8055922	T	A	SNV	0	Transcript	INTRONIC	2	intron	0.735	0.227	NA	NA	NA	NA	NA	NA	ENSG00000107485	ENST00000379328	GATA3	CCDS31143.1	2/5	NA	NA	NA	NA	NA	NA	NA	NA	NA	NA	1112	26	NA	NA	NA	NA	0.04	0.003	0.004	0.295	0.725	0.743	824	NA	NA	NA	NA
10	8055922	T	C	SNV	0	Intergenic	DOWNSTREAM	1	downstream	0.735	0.227	NA	NA	NA	NA	NA	NA	ENSG00000232638	ENST00000418270	NA	NA	NA	NA	NA	NA	NA	NA	NA	NA	NA	NA	NA	1112	26	NA	NA	NA	NA	0.04	0.003	0.004	0.295	0.725	0.743	824	NA	NA	NA	NA
10	8055922	T	C	SNV	0	Intergenic	UPSTREAM	1	upstream	0.735	0.227	NA	NA	NA	NA	NA	NA	ENSG00000197308	ENST00000355358	GATA3-AS1	NA	NA	NA	NA	NA	NA	NA	NA	NA	NA	NA	NA	1112	26	NA	NA	NA	NA	0.04	0.003	0.004	0.295	0.725	0.743	824	NA	NA	NA	NA
10	8055922	T	C	SNV	0	RegulatoryFeature	REGULATORY	4	regulatory	0.735	0.227	NA	NA	NA	NA	NA	NA	NA	ENSR00000258097	NA	NA	NA	NA	NA	NA	NA	NA	NA	NA	NA	NA	NA	1112	26	NA	NA	NA	NA	0.04	0.003	0.004	0.295	0.725	0.743	824	NA	NA	NA	NA
10	8055922	T	C	SNV	0	Transcript	INTRONIC	2	intron	0.735	0.227	NA	NA	NA	NA	NA	NA	ENSG00000107485	ENST00000379328	GATA3	CCDS31143.1	2/5	NA	NA	NA	NA	NA	NA	NA	NA	NA	NA	1112	26	NA	NA	NA	NA	0.04	0.003	0.004	0.295	0.725	0.743	824	NA	NA	NA	NA
10	8055928	C	A	SNV	0	Intergenic	DOWNSTREAM	1	downstream	0.748	0.213	NA	NA	NA	NA	NA	NA	ENSG00000232638	ENST00000418270	NA	NA	NA	NA	NA	NA	NA	NA	NA	NA	NA	NA	NA	1118	32	NA	NA	NA	NA	0.003	0	0	-0.504	-2.208	-1.665	824	NA	NA	NA	NA
10	8055928	C	A	SNV	0	Intergenic	UPSTREAM	1	upstream	0.748	0.213	NA	NA	NA	NA	NA	NA	ENSG00000197308	ENST00000355358	GATA3-AS1	NA	NA	NA	NA	NA	NA	NA	NA	NA	NA	NA	NA	1118	32	NA	NA	NA	NA	0.003	0	0	-0.504	-2.208	-1.665	824	NA	NA	NA	NA
10	8055928	C	A	SNV	0	RegulatoryFeature	REGULATORY	4	regulatory	0.748	0.213	NA	NA	NA	NA	NA	NA	NA	ENSR00000258097	NA	NA	NA	NA	NA	NA	NA	NA	NA	NA	NA	NA	NA	1118	32	NA	NA	NA	NA	0.003	0	0	-0.504	-2.208	-1.665	824	NA	NA	NA	NA
10	8055928	C	A	SNV	0	Transcript	INTRONIC	2	intron	0.748	0.213	NA	NA	NA	NA	NA	NA	ENSG00000107485	ENST00000379328	GATA3	CCDS31143.1	2/5	NA	NA	NA	NA	NA	NA	NA	NA	NA	NA	1118	32	NA	NA	NA	NA	0.003	0	0	-0.504	-2.208	-1.665	824	NA	NA	NA	NA
10	8055929	G	GCCCTTCGTCAT	INS	11	Intergenic	DOWNSTREAM	1	downstream	0.747	0.215	NA	NA	NA	NA	NA	NA	ENSG00000232638	ENST00000418270	NA	NA	NA	NA	NA	NA	NA	NA	NA	NA	NA	NA	NA	1119	33	NA	NA	NA	NA	0.004	0	0	0.565	-0.591	-0.6	824	NA	NA	NA	NA
10	8055929	G	GCCCTTCGTCAT	INS	11	Intergenic	UPSTREAM	1	upstream	0.747	0.215	NA	NA	NA	NA	NA	NA	ENSG00000197308	ENST00000355358	GATA3-AS1	NA	NA	NA	NA	NA	NA	NA	NA	NA	NA	NA	NA	1119	33	NA	NA	NA	NA	0.004	0	0	0.565	-0.591	-0.6	824	NA	NA	NA	NA
10	8055929	G	GCCCTTCGTCAT	INS	11	RegulatoryFeature	REGULATORY	4	regulatory	0.747	0.215	NA	NA	NA	NA	NA	NA	NA	ENSR00000258097	NA	NA	NA	NA	NA	NA	NA	NA	NA	NA	NA	NA	NA	1119	33	NA	NA	NA	NA	0.004	0	0	0.565	-0.591	-0.6	824	NA	NA	NA	NA
10	8055929	G	GCCCTTCGTCAT	INS	11	Transcript	INTRONIC	2	intron	0.747	0.215	NA	NA	NA	NA	NA	NA	ENSG00000107485	ENST00000379328	GATA3	CCDS31143.1	2/5	NA	NA	NA	NA	NA	NA	NA	NA	NA	NA	1119	33	NA	NA	NA	NA	0.004	0	0	0.565	-0.591	-0.6	824	NA	NA	NA	NA
10	8055931	C	CCCGAGTCGATCCGTAACTTG	INS	20	Intergenic	DOWNSTREAM	1	downstream	0.74	0.201	NA	NA	NA	NA	NA	NA	ENSG00000232638	ENST00000418270	NA	NA	NA	NA	NA	NA	NA	NA	NA	NA	NA	NA	NA	1121	35	NA	NA	NA	NA	0.002	0	0	0.398	0.251	0.445	824	NA	NA	NA	NA
10	8055931	C	CCCGAGTCGATCCGTAACTTG	INS	20	Intergenic	UPSTREAM	1	upstream	0.74	0.201	NA	NA	NA	NA	NA	NA	ENSG00000197308	ENST00000355358	GATA3-AS1	NA	NA	NA	NA	NA	NA	NA	NA	NA	NA	NA	NA	1121	35	NA	NA	NA	NA	0.002	0	0	0.398	0.251	0.445	824	NA	NA	NA	NA
10	8055931	C	CCCGAGTCGATCCGTAACTTG	INS	20	RegulatoryFeature	REGULATORY	4	regulatory	0.74	0.201	NA	NA	NA	NA	NA	NA	NA	ENSR00000258097	NA	NA	NA	NA	NA	NA	NA	NA	NA	NA	NA	NA	NA	1121	35	NA	NA	NA	NA	0.002	0	0	0.398	0.251	0.445	824	NA	NA	NA	NA
10	8055931	C	CCCGAGTCGATCCGTAACTTG	INS	20	Transcript	INTRONIC	2	intron	0.74	0.201	NA	NA	NA	NA	NA	NA	ENSG00000107485	ENST00000379328	GATA3	CCDS31143.1	2/5	NA	NA	NA	NA	NA	NA	NA	NA	NA	NA	1121	35	NA	NA	NA	NA	0.002	0	0	0.398	0.251	0.445	824	NA	NA	NA	NA
10	8055931	C	T	SNV	0	Intergenic	DOWNSTREAM	1	downstream	0.742	0.2	NA	NA	NA	NA	NA	NA	ENSG00000232638	ENST00000418270	NA	NA	NA	NA	NA	NA	NA	NA	NA	NA	NA	NA	NA	1121	35	NA	NA	NA	NA	0.002	0	0	0.398	0.251	0.445	824	NA	NA	NA	NA
10	8055931	C	T	SNV	0	Intergenic	UPSTREAM	1	upstream	0.742	0.2	NA	NA	NA	NA	NA	NA	ENSG00000197308	ENST00000355358	GATA3-AS1	NA	NA	NA	NA	NA	NA	NA	NA	NA	NA	NA	NA	1121	35	NA	NA	NA	NA	0.002	0	0	0.398	0.251	0.445	824	NA	NA	NA	NA
10	8055931	C	T	SNV	0	RegulatoryFeature	REGULATORY	4	regulatory	0.742	0.2	NA	NA	NA	NA	NA	NA	NA	ENSR00000258097	NA	NA	NA	NA	NA	NA	NA	NA	NA	NA	NA	NA	NA	1121	35	NA	NA	NA	NA	0.002	0	0	0.398	0.251	0.445	824	NA	NA	NA	NA
10	8055931	C	T	SNV	0	Transcript	INTRONIC	2	intron	0.742	0.2	NA	NA	NA	NA	NA	NA	ENSG00000107485	ENST00000379328	GATA3	CCDS31143.1	2/5	NA	NA	NA	NA	NA	NA	NA	NA	NA	NA	1121	35	NA	NA	NA	NA	0.002	0	0	0.398	0.251	0.445	824	NA	NA	NA	NA
10	8055938	A	G	SNV	0	Intergenic	DOWNSTREAM	1	downstream	0.742	0.213	NA	NA	NA	NA	NA	NA	ENSG00000232638	ENST00000418270	NA	NA	NA	NA	NA	NA	NA	NA	NA	NA	NA	NA	NA	1128	42	NA	NA	NA	NA	0	0	0	-1.559	-1.774	-1.421	824	NA	NA	NA	NA
10	8055938	A	G	SNV	0	Intergenic	UPSTREAM	1	upstream	0.742	0.213	NA	NA	NA	NA	NA	NA	ENSG00000197308	ENST00000355358	GATA3-AS1	NA	NA	NA	NA	NA	NA	NA	NA	NA	NA	NA	NA	1128	42	NA	NA	NA	NA	0	0	0	-1.559	-1.774	-1.421	824	NA	NA	NA	NA
10	8055938	A	G	SNV	0	RegulatoryFeature	REGULATORY	4	regulatory	0.742	0.213	NA	NA	NA	NA	NA	NA	NA	ENSR00000258097	NA	NA	NA	NA	NA	NA	NA	NA	NA	NA	NA	NA	NA	1128	42	NA	NA	NA	NA	0	0	0	-1.559	-1.774	-1.421	824	NA	NA	NA	NA
10	8055938	A	G	SNV	0	Transcript	INTRONIC	2	intron	0.742	0.213	NA	NA	NA	NA	NA	NA	ENSG00000107485	ENST00000379328	GATA3	CCDS31143.1	2/5	NA	NA	NA	NA	NA	NA	NA	NA	NA	NA	1128	42	NA	NA	NA	NA	0	0	0	-1.559	-1.774	-1.421	824	NA	NA	NA	NA
10	8055939	G	A	SNV	0	Intergenic	DOWNSTREAM	1	downstream	0.742	0.213	NA	NA	NA	NA	NA	NA	ENSG00000232638	ENST00000418270	NA	NA	NA	NA	NA	NA	NA	NA	NA	NA	NA	NA	NA	1129	43	NA	NA	NA	NA	0.001	0.001	0	0.565	0.84	-0.391	823	NA	NA	NA	NA
10	8055939	G	A	SNV	0	Intergenic	UPSTREAM	1	upstream	0.742	0.213	NA	NA	NA	NA	NA	NA	ENSG00000197308	ENST00000355358	GATA3-AS1	NA	NA	NA	NA	NA	NA	NA	NA	NA	NA	NA	NA	1129	43	NA	NA	NA	NA	0.001	0.001	0	0.565	0.84	-0.391	823	NA	NA	NA	NA
10	8055939	G	A	SNV	0	RegulatoryFeature	REGULATORY	4	regulatory	0.742	0.213	NA	NA	NA	NA	NA	NA	NA	ENSR00000258097	NA	NA	NA	NA	NA	NA	NA	NA	NA	NA	NA	NA	NA	1129	43	NA	NA	NA	NA	0.001	0.001	0	0.565	0.84	-0.391	823	NA	NA	NA	NA
10	8055939	G	A	SNV	0	Transcript	INTRONIC	2	intron	0.742	0.213	NA	NA	NA	NA	NA	NA	ENSG00000107485	ENST00000379328	GATA3	CCDS31143.1	2/5	NA	NA	NA	NA	NA	NA	NA	NA	NA	NA	1129	43	NA	NA	NA	NA	0.001	0.001	0	0.565	0.84	-0.391	823	NA	NA	NA	NA
10	8055941	C	A	SNV	0	Intergenic	DOWNSTREAM	1	downstream	0.735	0.213	NA	NA	NA	NA	NA	NA	ENSG00000232638	ENST00000418270	NA	NA	NA	NA	NA	NA	NA	NA	NA	NA	NA	NA	NA	1131	45	NA	NA	NA	NA	0	0	0	-2.562	-1.739	-1.909	823	NA	NA	NA	NA
10	8055941	C	A	SNV	0	Intergenic	UPSTREAM	1	upstream	0.735	0.213	NA	NA	NA	NA	NA	NA	ENSG00000197308	ENST00000355358	GATA3-AS1	NA	NA	NA	NA	NA	NA	NA	NA	NA	NA	NA	NA	1131	45	NA	NA	NA	NA	0	0	0	-2.562	-1.739	-1.909	823	NA	NA	NA	NA
10	8055941	C	A	SNV	0	RegulatoryFeature	REGULATORY	4	regulatory	0.735	0.213	NA	NA	NA	NA	NA	NA	NA	ENSR00000258097	NA	NA	NA	NA	NA	NA	NA	NA	NA	NA	NA	NA	NA	1131	45	NA	NA	NA	NA	0	0	0	-2.562	-1.739	-1.909	823	NA	NA	NA	NA
10	8055941	C	A	SNV	0	Transcript	INTRONIC	2	intron	0.735	0.213	NA	NA	NA	NA	NA	NA	ENSG00000107485	ENST00000379328	GATA3	CCDS31143.1	2/5	NA	NA	NA	NA	NA	NA	NA	NA	NA	NA	1131	45	NA	NA	NA	NA	0	0	0	-2.562	-1.739	-1.909	823	NA	NA	NA	NA
10	8055946	C	G	SNV	0	Intergenic	DOWNSTREAM	1	downstream	0.728	0.2	NA	NA	NA	NA	NA	NA	ENSG00000232638	ENST00000418270	NA	NA	NA	NA	NA	NA	NA	NA	NA	NA	NA	NA	NA	1136	50	NA	NA	NA	NA	0	0	0	-1.629	-3.104	-2.988	823	NA	NA	NA	NA
10	8055946	C	G	SNV	0	Intergenic	UPSTREAM	1	upstream	0.728	0.2	NA	NA	NA	NA	NA	NA	ENSG00000197308	ENST00000355358	GATA3-AS1	NA	NA	NA	NA	NA	NA	NA	NA	NA	NA	NA	NA	1136	50	NA	NA	NA	NA	0	0	0	-1.629	-3.104	-2.988	823	NA	NA	NA	NA
10	8055946	C	G	SNV	0	RegulatoryFeature	REGULATORY	4	regulatory	0.728	0.2	NA	NA	NA	NA	NA	NA	NA	ENSR00000258097	NA	NA	NA	NA	NA	NA	NA	NA	NA	NA	NA	NA	NA	1136	50	NA	NA	NA	NA	0	0	0	-1.629	-3.104	-2.988	823	NA	NA	NA	NA
10	8055946	C	G	SNV	0	Transcript	INTRONIC	2	intron	0.728	0.2	NA	NA	NA	NA	NA	NA	ENSG00000107485	ENST00000379328	GATA3	CCDS31143.1	2/5	NA	NA	NA	NA	NA	NA	NA	NA	NA	NA	1136	50	NA	NA	NA	NA	0	0	0	-1.629	-3.104	-2.988	823	NA	NA	NA	NA
10	8055950	T	C	SNV	0	Intergenic	DOWNSTREAM	1	downstream	0.709	0.2	NA	NA	NA	NA	NA	NA	ENSG00000232638	ENST00000418270	NA	NA	NA	NA	NA	NA	NA	NA	NA	NA	NA	NA	NA	1140	54	NA	NA	NA	NA	0.003	0	0	0.447	-0.097	0.109	823	NA	NA	NA	NA
10	8055950	T	C	SNV	0	Intergenic	UPSTREAM	1	upstream	0.709	0.2	NA	NA	NA	NA	NA	NA	ENSG00000197308	ENST00000355358	GATA3-AS1	NA	NA	NA	NA	NA	NA	NA	NA	NA	NA	NA	NA	1140	54	NA	NA	NA	NA	0.003	0	0	0.447	-0.097	0.109	823	NA	NA	NA	NA
10	8055950	T	C	SNV	0	RegulatoryFeature	REGULATORY	4	regulatory	0.709	0.2	NA	NA	NA	NA	NA	NA	NA	ENSR00000258097	NA	NA	NA	NA	NA	NA	NA	NA	NA	NA	NA	NA	NA	1140	54	NA	NA	NA	NA	0.003	0	0	0.447	-0.097	0.109	823	NA	NA	NA	NA
10	8055950	T	C	SNV	0	Transcript	INTRONIC	2	intron	0.709	0.2	NA	NA	NA	NA	NA	NA	ENSG00000107485	ENST00000379328	GATA3	CCDS31143.1	2/5	NA	NA	NA	NA	NA	NA	NA	NA	NA	NA	1140	54	NA	NA	NA	NA	0.003	0	0	0.447	-0.097	0.109	823	NA	NA	NA	NA
10	8055953	G	C	SNV	0	Intergenic	DOWNSTREAM	1	downstream	0.702	0.2	NA	NA	NA	NA	NA	NA	ENSG00000232638	ENST00000418270	NA	NA	NA	NA	NA	NA	NA	NA	NA	NA	NA	NA	NA	1143	57	NA	NA	NA	NA	0.015	0.001	0	0.565	0.234	0.236	823	NA	NA	NA	NA
10	8055953	G	C	SNV	0	Intergenic	UPSTREAM	1	upstream	0.702	0.2	NA	NA	NA	NA	NA	NA	ENSG00000197308	ENST00000355358	GATA3-AS1	NA	NA	NA	NA	NA	NA	NA	NA	NA	NA	NA	NA	1143	57	NA	NA	NA	NA	0.015	0.001	0	0.565	0.234	0.236	823	NA	NA	NA	NA
10	8055953	G	C	SNV	0	RegulatoryFeature	REGULATORY	4	regulatory	0.702	0.2	NA	NA	NA	NA	NA	NA	NA	ENSR00000258097	NA	NA	NA	NA	NA	NA	NA	NA	NA	NA	NA	NA	NA	1143	57	NA	NA	NA	NA	0.015	0.001	0	0.565	0.234	0.236	823	NA	NA	NA	NA
10	8055953	G	C	SNV	0	Transcript	INTRONIC	2	intron	0.702	0.2	NA	NA	NA	NA	NA	NA	ENSG00000107485	ENST00000379328	GATA3	CCDS31143.1	2/5	NA	NA	NA	NA	NA	NA	NA	NA	NA	NA	1143	57	NA	NA	NA	NA	0.015	0.001	0	0.565	0.234	0.236	823	NA	NA	NA	NA
10	8055955	G	A	SNV	0	Intergenic	DOWNSTREAM	1	downstream	0.702	0.2	NA	NA	NA	NA	NA	NA	ENSG00000232638	ENST00000418270	NA	NA	NA	NA	NA	NA	NA	NA	NA	NA	NA	NA	NA	1145	59	NA	NA	NA	NA	0.023	0.012	0.004	0.565	0.956	0.827	823	NA	NA	NA	NA
10	8055955	G	A	SNV	0	Intergenic	UPSTREAM	1	upstream	0.702	0.2	NA	NA	NA	NA	NA	NA	ENSG00000197308	ENST00000355358	GATA3-AS1	NA	NA	NA	NA	NA	NA	NA	NA	NA	NA	NA	NA	1145	59	NA	NA	NA	NA	0.023	0.012	0.004	0.565	0.956	0.827	823	NA	NA	NA	NA
10	8055955	G	A	SNV	0	RegulatoryFeature	REGULATORY	4	regulatory	0.702	0.2	NA	NA	NA	NA	NA	NA	NA	ENSR00000258097	NA	NA	NA	NA	NA	NA	NA	NA	NA	NA	NA	NA	NA	1145	59	NA	NA	NA	NA	0.023	0.012	0.004	0.565	0.956	0.827	823	NA	NA	NA	NA
10	8055955	G	A	SNV	0	Transcript	INTRONIC	2	intron	0.702	0.2	NA	NA	NA	NA	NA	NA	ENSG00000107485	ENST00000379328	GATA3	CCDS31143.1	2/5	NA	NA	NA	NA	NA	NA	NA	NA	NA	NA	1145	59	NA	NA	NA	NA	0.023	0.012	0.004	0.565	0.956	0.827	823	NA	NA	NA	NA
10	8055959	T	A	SNV	0	Intergenic	DOWNSTREAM	1	downstream	0.682	0.2	NA	NA	NA	NA	NA	NA	ENSG00000232638	ENST00000418270	NA	NA	NA	NA	NA	NA	NA	NA	NA	NA	NA	NA	NA	1149	63	NA	NA	NA	NA	0.025	0	0	-0.387	-0.302	-0.553	823	NA	NA	NA	NA
10	8055959	T	A	SNV	0	Intergenic	UPSTREAM	1	upstream	0.682	0.2	NA	NA	NA	NA	NA	NA	ENSG00000197308	ENST00000355358	GATA3-AS1	NA	NA	NA	NA	NA	NA	NA	NA	NA	NA	NA	NA	1149	63	NA	NA	NA	NA	0.025	0	0	-0.387	-0.302	-0.553	823	NA	NA	NA	NA
10	8055959	T	A	SNV	0	RegulatoryFeature	REGULATORY	4	regulatory	0.682	0.2	NA	NA	NA	NA	NA	NA	NA	ENSR00000258097	NA	NA	NA	NA	NA	NA	NA	NA	NA	NA	NA	NA	NA	1149	63	NA	NA	NA	NA	0.025	0	0	-0.387	-0.302	-0.553	823	NA	NA	NA	NA
10	8055959	T	A	SNV	0	Transcript	INTRONIC	2	intron	0.682	0.2	NA	NA	NA	NA	NA	NA	ENSG00000107485	ENST00000379328	GATA3	CCDS31143.1	2/5	NA	NA	NA	NA	NA	NA	NA	NA	NA	NA	1149	63	NA	NA	NA	NA	0.025	0	0	-0.387	-0.302	-0.553	823	NA	NA	NA	NA
10	8055960	C	T	SNV	0	Intergenic	DOWNSTREAM	1	downstream	0.675	0.2	NA	NA	NA	NA	NA	NA	ENSG00000232638	ENST00000418270	NA	NA	NA	NA	NA	NA	NA	NA	NA	NA	NA	NA	NA	1150	64	NA	NA	NA	NA	0.026	0	0	0.398	-4.493	-5.41	823	NA	NA	NA	NA
10	8055960	C	T	SNV	0	Intergenic	UPSTREAM	1	upstream	0.675	0.2	NA	NA	NA	NA	NA	NA	ENSG00000197308	ENST00000355358	GATA3-AS1	NA	NA	NA	NA	NA	NA	NA	NA	NA	NA	NA	NA	1150	64	NA	NA	NA	NA	0.026	0	0	0.398	-4.493	-5.41	823	NA	NA	NA	NA
10	8055960	C	T	SNV	0	RegulatoryFeature	REGULATORY	4	regulatory	0.675	0.2	NA	NA	NA	NA	NA	NA	NA	ENSR00000258097	NA	NA	NA	NA	NA	NA	NA	NA	NA	NA	NA	NA	NA	1150	64	NA	NA	NA	NA	0.026	0	0	0.398	-4.493	-5.41	823	NA	NA	NA	NA
10	8055960	C	T	SNV	0	Transcript	INTRONIC	2	intron	0.675	0.2	NA	NA	NA	NA	NA	NA	ENSG00000107485	ENST00000379328	GATA3	CCDS31143.1	2/5	NA	NA	NA	NA	NA	NA	NA	NA	NA	NA	1150	64	NA	NA	NA	NA	0.026	0	0	0.398	-4.493	-5.41	823	NA	NA	NA	NA
10	8055961	G	T	SNV	0	Intergenic	DOWNSTREAM	1	downstream	0.675	0.187	NA	NA	NA	NA	NA	NA	ENSG00000232638	ENST00000418270	NA	NA	NA	NA	NA	NA	NA	NA	NA	NA	NA	NA	NA	1151	65	NA	NA	NA	NA	0.025	0.033	0.116	0.369	1.22	2.63	823	NA	NA	NA	NA
10	8055961	G	T	SNV	0	Intergenic	UPSTREAM	1	upstream	0.675	0.187	NA	NA	NA	NA	NA	NA	ENSG00000197308	ENST00000355358	GATA3-AS1	NA	NA	NA	NA	NA	NA	NA	NA	NA	NA	NA	NA	1151	65	NA	NA	NA	NA	0.025	0.033	0.116	0.369	1.22	2.63	823	NA	NA	NA	NA
10	8055961	G	T	SNV	0	RegulatoryFeature	REGULATORY	4	regulatory	0.675	0.187	NA	NA	NA	NA	NA	NA	NA	ENSR00000258097	NA	NA	NA	NA	NA	NA	NA	NA	NA	NA	NA	NA	NA	1151	65	NA	NA	NA	NA	0.025	0.033	0.116	0.369	1.22	2.63	823	NA	NA	NA	NA
10	8055961	G	T	SNV	0	Transcript	INTRONIC	2	intron	0.675	0.187	NA	NA	NA	NA	NA	NA	ENSG00000107485	ENST00000379328	GATA3	CCDS31143.1	2/5	NA	NA	NA	NA	NA	NA	NA	NA	NA	NA	1151	65	NA	NA	NA	NA	0.025	0.033	0.116	0.369	1.22	2.63	823	NA	NA	NA	NA
10	8055967	G	A	SNV	0	Intergenic	DOWNSTREAM	1	downstream	0.689	0.187	NA	NA	NA	NA	NA	NA	ENSG00000232638	ENST00000418270	NA	NA	NA	NA	NA	NA	NA	NA	NA	NA	NA	NA	NA	1157	71	NA	NA	NA	NA	0.014	0.289	0.676	-0.238	1.956	2.775	823	NA	NA	NA	NA
10	8055967	G	A	SNV	0	Intergenic	UPSTREAM	1	upstream	0.689	0.187	NA	NA	NA	NA	NA	NA	ENSG00000197308	ENST00000355358	GATA3-AS1	NA	NA	NA	NA	NA	NA	NA	NA	NA	NA	NA	NA	1157	71	NA	NA	NA	NA	0.014	0.289	0.676	-0.238	1.956	2.775	823	NA	NA	NA	NA
10	8055967	G	A	SNV	0	RegulatoryFeature	REGULATORY	4	regulatory	0.689	0.187	NA	NA	NA	NA	NA	NA	NA	ENSR00000258097	NA	NA	NA	NA	NA	NA	NA	NA	NA	NA	NA	NA	NA	1157	71	NA	NA	NA	NA	0.014	0.289	0.676	-0.238	1.956	2.775	823	NA	NA	NA	NA
10	8055967	G	A	SNV	0	Transcript	INTRONIC	2	intron	0.689	0.187	NA	NA	NA	NA	NA	NA	ENSG00000107485	ENST00000379328	GATA3	CCDS31143.1	2/5	NA	NA	NA	NA	NA	NA	NA	NA	NA	NA	1157	71	NA	NA	NA	NA	0.014	0.289	0.676	-0.238	1.956	2.775	823	NA	NA	NA	NA
10	8055967	G	GA	INS	1	Intergenic	DOWNSTREAM	1	downstream	0.687	0.188	NA	NA	NA	NA	NA	NA	ENSG00000232638	ENST00000418270	NA	NA	NA	NA	NA	NA	NA	NA	NA	NA	NA	NA	NA	1157	71	NA	NA	NA	NA	0.015	0.289	0.676	0.452	1.956	2.775	823	NA	NA	NA	NA
10	8055967	G	GA	INS	1	Intergenic	UPSTREAM	1	upstream	0.687	0.188	NA	NA	NA	NA	NA	NA	ENSG00000197308	ENST00000355358	GATA3-AS1	NA	NA	NA	NA	NA	NA	NA	NA	NA	NA	NA	NA	1157	71	NA	NA	NA	NA	0.015	0.289	0.676	0.452	1.956	2.775	823	NA	NA	NA	NA
10	8055967	G	GA	INS	1	RegulatoryFeature	REGULATORY	4	regulatory	0.687	0.188	NA	NA	NA	NA	NA	NA	NA	ENSR00000258097	NA	NA	NA	NA	NA	NA	NA	NA	NA	NA	NA	NA	NA	1157	71	NA	NA	NA	NA	0.015	0.289	0.676	0.452	1.956	2.775	823	NA	NA	NA	NA
10	8055967	G	GA	INS	1	Transcript	INTRONIC	2	intron	0.687	0.188	NA	NA	NA	NA	NA	NA	ENSG00000107485	ENST00000379328	GATA3	CCDS31143.1	2/5	NA	NA	NA	NA	NA	NA	NA	NA	NA	NA	1157	71	NA	NA	NA	NA	0.015	0.289	0.676	0.452	1.956	2.775	823	NA	NA	NA	NA
10	8055971	T	A	SNV	0	Intergenic	DOWNSTREAM	1	downstream	0.682	0.187	NA	NA	NA	NA	NA	NA	ENSG00000232638	ENST00000418270	NA	NA	NA	NA	NA	NA	NA	NA	NA	NA	NA	NA	NA	1161	75	NA	NA	NA	NA	0.017	0	0	-0.613	-5.859	-8.058	823	NA	NA	NA	NA
10	8055971	T	A	SNV	0	Intergenic	UPSTREAM	1	upstream	0.682	0.187	NA	NA	NA	NA	NA	NA	ENSG00000197308	ENST00000355358	GATA3-AS1	NA	NA	NA	NA	NA	NA	NA	NA	NA	NA	NA	NA	1161	75	NA	NA	NA	NA	0.017	0	0	-0.613	-5.859	-8.058	823	NA	NA	NA	NA
10	8055971	T	A	SNV	0	RegulatoryFeature	REGULATORY	4	regulatory	0.682	0.187	NA	NA	NA	NA	NA	NA	NA	ENSR00000258097	NA	NA	NA	NA	NA	NA	NA	NA	NA	NA	NA	NA	NA	1161	75	NA	NA	NA	NA	0.017	0	0	-0.613	-5.859	-8.058	823	NA	NA	NA	NA
10	8055971	T	A	SNV	0	Transcript	INTRONIC	2	intron	0.682	0.187	NA	NA	NA	NA	NA	NA	ENSG00000107485	ENST00000379328	GATA3	CCDS31143.1	2/5	NA	NA	NA	NA	NA	NA	NA	NA	NA	NA	1161	75	NA	NA	NA	NA	0.017	0	0	-0.613	-5.859	-8.058	823	NA	NA	NA	NA
10	8055971	T	G	SNV	0	Intergenic	DOWNSTREAM	1	downstream	0.682	0.187	NA	NA	NA	NA	NA	NA	ENSG00000232638	ENST00000418270	NA	NA	NA	NA	NA	NA	NA	NA	NA	NA	NA	NA	NA	1161	75	NA	NA	NA	NA	0.017	0	0	-0.613	-5.859	-8.058	823	NA	NA	NA	NA
10	8055971	T	G	SNV	0	Intergenic	UPSTREAM	1	upstream	0.682	0.187	NA	NA	NA	NA	NA	NA	ENSG00000197308	ENST00000355358	GATA3-AS1	NA	NA	NA	NA	NA	NA	NA	NA	NA	NA	NA	NA	1161	75	NA	NA	NA	NA	0.017	0	0	-0.613	-5.859	-8.058	823	NA	NA	NA	NA
10	8055971	T	G	SNV	0	RegulatoryFeature	REGULATORY	4	regulatory	0.682	0.187	NA	NA	NA	NA	NA	NA	NA	ENSR00000258097	NA	NA	NA	NA	NA	NA	NA	NA	NA	NA	NA	NA	NA	1161	75	NA	NA	NA	NA	0.017	0	0	-0.613	-5.859	-8.058	823	NA	NA	NA	NA
10	8055971	T	G	SNV	0	Transcript	INTRONIC	2	intron	0.682	0.187	NA	NA	NA	NA	NA	NA	ENSG00000107485	ENST00000379328	GATA3	CCDS31143.1	2/5	NA	NA	NA	NA	NA	NA	NA	NA	NA	NA	1161	75	NA	NA	NA	NA	0.017	0	0	-0.613	-5.859	-8.058	823	NA	NA	NA	NA
10	8055974	G	T	SNV	0	Intergenic	DOWNSTREAM	1	downstream	0.675	0.187	NA	NA	NA	NA	NA	NA	ENSG00000232638	ENST00000418270	NA	NA	NA	NA	NA	NA	NA	NA	NA	NA	NA	NA	NA	1164	78	NA	NA	NA	NA	0.037	0.027	0.081	0.565	1.301	1.667	823	NA	NA	NA	NA
10	8055974	G	T	SNV	0	Intergenic	UPSTREAM	1	upstream	0.675	0.187	NA	NA	NA	NA	NA	NA	ENSG00000197308	ENST00000355358	GATA3-AS1	NA	NA	NA	NA	NA	NA	NA	NA	NA	NA	NA	NA	1164	78	NA	NA	NA	NA	0.037	0.027	0.081	0.565	1.301	1.667	823	NA	NA	NA	NA
10	8055974	G	T	SNV	0	RegulatoryFeature	REGULATORY	4	regulatory	0.675	0.187	NA	NA	NA	NA	NA	NA	NA	ENSR00000258097	NA	NA	NA	NA	NA	NA	NA	NA	NA	NA	NA	NA	NA	1164	78	NA	NA	NA	NA	0.037	0.027	0.081	0.565	1.301	1.667	823	NA	NA	NA	NA
10	8055974	G	T	SNV	0	Transcript	INTRONIC	2	intron	0.675	0.187	NA	NA	NA	NA	NA	NA	ENSG00000107485	ENST00000379328	GATA3	CCDS31143.1	2/5	NA	NA	NA	NA	NA	NA	NA	NA	NA	NA	1164	78	NA	NA	NA	NA	0.037	0.027	0.081	0.565	1.301	1.667	823	NA	NA	NA	NA
10	8055975	G	T	SNV	0	Intergenic	DOWNSTREAM	1	downstream	0.675	0.187	NA	NA	NA	NA	NA	NA	ENSG00000232638	ENST00000418270	NA	NA	NA	NA	NA	NA	NA	NA	NA	NA	NA	NA	NA	1165	79	NA	NA	NA	NA	0.075	0.001	0.008	0.565	0.361	0.864	823	NA	NA	NA	NA
10	8055975	G	T	SNV	0	Intergenic	UPSTREAM	1	upstream	0.675	0.187	NA	NA	NA	NA	NA	NA	ENSG00000197308	ENST00000355358	GATA3-AS1	NA	NA	NA	NA	NA	NA	NA	NA	NA	NA	NA	NA	1165	79	NA	NA	NA	NA	0.075	0.001	0.008	0.565	0.361	0.864	823	NA	NA	NA	NA
10	8055975	G	T	SNV	0	RegulatoryFeature	REGULATORY	4	regulatory	0.675	0.187	NA	NA	NA	NA	NA	NA	NA	ENSR00000258097	NA	NA	NA	NA	NA	NA	NA	NA	NA	NA	NA	NA	NA	1165	79	NA	NA	NA	NA	0.075	0.001	0.008	0.565	0.361	0.864	823	NA	NA	NA	NA
10	8055975	G	T	SNV	0	Transcript	INTRONIC	2	intron	0.675	0.187	NA	NA	NA	NA	NA	NA	ENSG00000107485	ENST00000379328	GATA3	CCDS31143.1	2/5	NA	NA	NA	NA	NA	NA	NA	NA	NA	NA	1165	79	NA	NA	NA	NA	0.075	0.001	0.008	0.565	0.361	0.864	823	NA	NA	NA	NA
10	8055982	A	AGGCTGT	INS	6	Intergenic	DOWNSTREAM	1	downstream	0.673	0.188	NA	NA	NA	NA	NA	NA	ENSG00000232638	ENST00000418270	NA	NA	NA	NA	NA	NA	NA	NA	NA	NA	NA	NA	NA	1172	86	NA	NA	NA	NA	0.057	0.993	0.829	0.565	1.378	1.037	823	NA	NA	NA	NA
10	8055982	A	AGGCTGT	INS	6	Intergenic	UPSTREAM	1	upstream	0.673	0.188	NA	NA	NA	NA	NA	NA	ENSG00000197308	ENST00000355358	GATA3-AS1	NA	NA	NA	NA	NA	NA	NA	NA	NA	NA	NA	NA	1172	86	NA	NA	NA	NA	0.057	0.993	0.829	0.565	1.378	1.037	823	NA	NA	NA	NA
10	8055982	A	AGGCTGT	INS	6	RegulatoryFeature	REGULATORY	4	regulatory	0.673	0.188	NA	NA	NA	NA	NA	NA	NA	ENSR00000258097	NA	NA	NA	NA	NA	NA	NA	NA	NA	NA	NA	NA	NA	1172	86	NA	NA	NA	NA	0.057	0.993	0.829	0.565	1.378	1.037	823	NA	NA	NA	NA
10	8055982	A	AGGCTGT	INS	6	Transcript	INTRONIC	2	intron	0.673	0.188	NA	NA	NA	NA	NA	NA	ENSG00000107485	ENST00000379328	GATA3	CCDS31143.1	2/5	NA	NA	NA	NA	NA	NA	NA	NA	NA	NA	1172	86	NA	NA	NA	NA	0.057	0.993	0.829	0.565	1.378	1.037	823	NA	NA	NA	NA
10	8055982	A	AGGTGAGTGATGGTTGAGGTAGTATG	INS	25	Intergenic	DOWNSTREAM	1	downstream	0.673	0.188	NA	NA	NA	NA	NA	NA	ENSG00000232638	ENST00000418270	NA	NA	NA	NA	NA	NA	NA	NA	NA	NA	NA	NA	NA	1172	86	NA	NA	NA	NA	0.057	0.993	0.829	0.565	1.378	1.037	823	NA	NA	NA	NA
10	8055982	A	AGGTGAGTGATGGTTGAGGTAGTATG	INS	25	Intergenic	UPSTREAM	1	upstream	0.673	0.188	NA	NA	NA	NA	NA	NA	ENSG00000197308	ENST00000355358	GATA3-AS1	NA	NA	NA	NA	NA	NA	NA	NA	NA	NA	NA	NA	1172	86	NA	NA	NA	NA	0.057	0.993	0.829	0.565	1.378	1.037	823	NA	NA	NA	NA
10	8055982	A	AGGTGAGTGATGGTTGAGGTAGTATG	INS	25	RegulatoryFeature	REGULATORY	4	regulatory	0.673	0.188	NA	NA	NA	NA	NA	NA	NA	ENSR00000258097	NA	NA	NA	NA	NA	NA	NA	NA	NA	NA	NA	NA	NA	1172	86	NA	NA	NA	NA	0.057	0.993	0.829	0.565	1.378	1.037	823	NA	NA	NA	NA
10	8055982	A	AGGTGAGTGATGGTTGAGGTAGTATG	INS	25	Transcript	INTRONIC	2	intron	0.673	0.188	NA	NA	NA	NA	NA	NA	ENSG00000107485	ENST00000379328	GATA3	CCDS31143.1	2/5	NA	NA	NA	NA	NA	NA	NA	NA	NA	NA	1172	86	NA	NA	NA	NA	0.057	0.993	0.829	0.565	1.378	1.037	823	NA	NA	NA	NA
10	8055983	G	GGCCC	INS	4	Intergenic	DOWNSTREAM	1	downstream	0.667	0.174	NA	NA	NA	NA	NA	NA	ENSG00000232638	ENST00000418270	NA	NA	NA	NA	NA	NA	NA	NA	NA	NA	NA	NA	NA	1173	87	NA	NA	NA	NA	0.057	0.974	0.568	0.565	1.378	1.037	823	NA	NA	NA	NA
10	8055983	G	GGCCC	INS	4	Intergenic	UPSTREAM	1	upstream	0.667	0.174	NA	NA	NA	NA	NA	NA	ENSG00000197308	ENST00000355358	GATA3-AS1	NA	NA	NA	NA	NA	NA	NA	NA	NA	NA	NA	NA	1173	87	NA	NA	NA	NA	0.057	0.974	0.568	0.565	1.378	1.037	823	NA	NA	NA	NA
10	8055983	G	GGCCC	INS	4	RegulatoryFeature	REGULATORY	4	regulatory	0.667	0.174	NA	NA	NA	NA	NA	NA	NA	ENSR00000258097	NA	NA	NA	NA	NA	NA	NA	NA	NA	NA	NA	NA	NA	1173	87	NA	NA	NA	NA	0.057	0.974	0.568	0.565	1.378	1.037	823	NA	NA	NA	NA
10	8055983	G	GGCCC	INS	4	Transcript	INTRONIC	2	intron	0.667	0.174	NA	NA	NA	NA	NA	NA	ENSG00000107485	ENST00000379328	GATA3	CCDS31143.1	2/5	NA	NA	NA	NA	NA	NA	NA	NA	NA	NA	1173	87	NA	NA	NA	NA	0.057	0.974	0.568	0.565	1.378	1.037	823	NA	NA	NA	NA
10	8055983	G	GGGATGCCGAC	INS	10	Intergenic	DOWNSTREAM	1	downstream	0.667	0.174	NA	NA	NA	NA	NA	NA	ENSG00000232638	ENST00000418270	NA	NA	NA	NA	NA	NA	NA	NA	NA	NA	NA	NA	NA	1173	87	NA	NA	NA	NA	0.057	0.974	0.568	0.565	1.378	1.037	823	NA	NA	NA	NA
10	8055983	G	GGGATGCCGAC	INS	10	Intergenic	UPSTREAM	1	upstream	0.667	0.174	NA	NA	NA	NA	NA	NA	ENSG00000197308	ENST00000355358	GATA3-AS1	NA	NA	NA	NA	NA	NA	NA	NA	NA	NA	NA	NA	1173	87	NA	NA	NA	NA	0.057	0.974	0.568	0.565	1.378	1.037	823	NA	NA	NA	NA
10	8055983	G	GGGATGCCGAC	INS	10	RegulatoryFeature	REGULATORY	4	regulatory	0.667	0.174	NA	NA	NA	NA	NA	NA	NA	ENSR00000258097	NA	NA	NA	NA	NA	NA	NA	NA	NA	NA	NA	NA	NA	1173	87	NA	NA	NA	NA	0.057	0.974	0.568	0.565	1.378	1.037	823	NA	NA	NA	NA
10	8055983	G	GGGATGCCGAC	INS	10	Transcript	INTRONIC	2	intron	0.667	0.174	NA	NA	NA	NA	NA	NA	ENSG00000107485	ENST00000379328	GATA3	CCDS31143.1	2/5	NA	NA	NA	NA	NA	NA	NA	NA	NA	NA	1173	87	NA	NA	NA	NA	0.057	0.974	0.568	0.565	1.378	1.037	823	NA	NA	NA	NA
10	8055983	G	GGGGACGGCAAGGGGGACTGT	INS	20	Intergenic	DOWNSTREAM	1	downstream	0.667	0.174	NA	NA	NA	NA	NA	NA	ENSG00000232638	ENST00000418270	NA	NA	NA	NA	NA	NA	NA	NA	NA	NA	NA	NA	NA	1173	87	NA	NA	NA	NA	0.057	0.974	0.568	0.565	1.378	1.037	823	NA	NA	NA	NA
10	8055983	G	GGGGACGGCAAGGGGGACTGT	INS	20	Intergenic	UPSTREAM	1	upstream	0.667	0.174	NA	NA	NA	NA	NA	NA	ENSG00000197308	ENST00000355358	GATA3-AS1	NA	NA	NA	NA	NA	NA	NA	NA	NA	NA	NA	NA	1173	87	NA	NA	NA	NA	0.057	0.974	0.568	0.565	1.378	1.037	823	NA	NA	NA	NA
10	8055983	G	GGGGACGGCAAGGGGGACTGT	INS	20	RegulatoryFeature	REGULATORY	4	regulatory	0.667	0.174	NA	NA	NA	NA	NA	NA	NA	ENSR00000258097	NA	NA	NA	NA	NA	NA	NA	NA	NA	NA	NA	NA	NA	1173	87	NA	NA	NA	NA	0.057	0.974	0.568	0.565	1.378	1.037	823	NA	NA	NA	NA
10	8055983	G	GGGGACGGCAAGGGGGACTGT	INS	20	Transcript	INTRONIC	2	intron	0.667	0.174	NA	NA	NA	NA	NA	NA	ENSG00000107485	ENST00000379328	GATA3	CCDS31143.1	2/5	NA	NA	NA	NA	NA	NA	NA	NA	NA	NA	1173	87	NA	NA	NA	NA	0.057	0.974	0.568	0.565	1.378	1.037	823	NA	NA	NA	NA
10	8055984	A	ATACGCCTTTGCATCCCAT	INS	18	Intergenic	DOWNSTREAM	1	downstream	0.667	0.174	NA	NA	NA	NA	NA	NA	ENSG00000232638	ENST00000418270	NA	NA	NA	NA	NA	NA	NA	NA	NA	NA	NA	NA	NA	1174	88	NA	NA	NA	NA	0.055	0.828	0.127	0.565	1.206	0.421	823	NA	NA	NA	NA
10	8055984	A	ATACGCCTTTGCATCCCAT	INS	18	Intergenic	UPSTREAM	1	upstream	0.667	0.174	NA	NA	NA	NA	NA	NA	ENSG00000197308	ENST00000355358	GATA3-AS1	NA	NA	NA	NA	NA	NA	NA	NA	NA	NA	NA	NA	1174	88	NA	NA	NA	NA	0.055	0.828	0.127	0.565	1.206	0.421	823	NA	NA	NA	NA
10	8055984	A	ATACGCCTTTGCATCCCAT	INS	18	RegulatoryFeature	REGULATORY	4	regulatory	0.667	0.174	NA	NA	NA	NA	NA	NA	NA	ENSR00000258097	NA	NA	NA	NA	NA	NA	NA	NA	NA	NA	NA	NA	NA	1174	88	NA	NA	NA	NA	0.055	0.828	0.127	0.565	1.206	0.421	823	NA	NA	NA	NA
10	8055984	A	ATACGCCTTTGCATCCCAT	INS	18	Transcript	INTRONIC	2	intron	0.667	0.174	NA	NA	NA	NA	NA	NA	ENSG00000107485	ENST00000379328	GATA3	CCDS31143.1	2/5	NA	NA	NA	NA	NA	NA	NA	NA	NA	NA	1174	88	NA	NA	NA	NA	0.055	0.828	0.127	0.565	1.206	0.421	823	NA	NA	NA	NA
10	8055984	A	T	SNV	0	Intergenic	DOWNSTREAM	1	downstream	0.669	0.173	NA	NA	NA	NA	NA	NA	ENSG00000232638	ENST00000418270	NA	NA	NA	NA	NA	NA	NA	NA	NA	NA	NA	NA	NA	1174	88	NA	NA	NA	NA	0.055	0.828	0.127	0.452	1.206	0.421	823	NA	NA	NA	NA
10	8055984	A	T	SNV	0	Intergenic	UPSTREAM	1	upstream	0.669	0.173	NA	NA	NA	NA	NA	NA	ENSG00000197308	ENST00000355358	GATA3-AS1	NA	NA	NA	NA	NA	NA	NA	NA	NA	NA	NA	NA	1174	88	NA	NA	NA	NA	0.055	0.828	0.127	0.452	1.206	0.421	823	NA	NA	NA	NA
10	8055984	A	T	SNV	0	RegulatoryFeature	REGULATORY	4	regulatory	0.669	0.173	NA	NA	NA	NA	NA	NA	NA	ENSR00000258097	NA	NA	NA	NA	NA	NA	NA	NA	NA	NA	NA	NA	NA	1174	88	NA	NA	NA	NA	0.055	0.828	0.127	0.452	1.206	0.421	823	NA	NA	NA	NA
10	8055984	A	T	SNV	0	Transcript	INTRONIC	2	intron	0.669	0.173	NA	NA	NA	NA	NA	NA	ENSG00000107485	ENST00000379328	GATA3	CCDS31143.1	2/5	NA	NA	NA	NA	NA	NA	NA	NA	NA	NA	1174	88	NA	NA	NA	NA	0.055	0.828	0.127	0.452	1.206	0.421	823	NA	NA	NA	NA
10	8055984	AG	CC	SNV	1	Intergenic	DOWNSTREAM	1	downstream	0.671	0.172	NA	NA	NA	NA	NA	NA	ENSG00000232638	ENST00000418270	NA	NA	NA	NA	NA	NA	NA	NA	NA	NA	NA	NA	NA	1174	88	NA	NA	NA	NA	0.055	0.828	0.127	0.565	1.206	0.421	823	NA	NA	NA	NA
10	8055984	AG	CC	SNV	1	Intergenic	UPSTREAM	1	upstream	0.671	0.172	NA	NA	NA	NA	NA	NA	ENSG00000197308	ENST00000355358	GATA3-AS1	NA	NA	NA	NA	NA	NA	NA	NA	NA	NA	NA	NA	1174	88	NA	NA	NA	NA	0.055	0.828	0.127	0.565	1.206	0.421	823	NA	NA	NA	NA
10	8055984	AG	CC	SNV	1	RegulatoryFeature	REGULATORY	4	regulatory	0.671	0.172	NA	NA	NA	NA	NA	NA	NA	ENSR00000258097	NA	NA	NA	NA	NA	NA	NA	NA	NA	NA	NA	NA	NA	1174	88	NA	NA	NA	NA	0.055	0.828	0.127	0.565	1.206	0.421	823	NA	NA	NA	NA
10	8055984	AG	CC	SNV	1	Transcript	INTRONIC	2	intron	0.671	0.172	NA	NA	NA	NA	NA	NA	ENSG00000107485	ENST00000379328	GATA3	CCDS31143.1	2/5	NA	NA	NA	NA	NA	NA	NA	NA	NA	NA	1174	88	NA	NA	NA	NA	0.055	0.828	0.127	0.565	1.206	0.421	823	NA	NA	NA	NA
10	8055985	G	CTGCTTGTAGATG	INS	12	Intergenic	DOWNSTREAM	1	downstream	0.667	0.174	NA	NA	NA	NA	NA	NA	ENSG00000232638	ENST00000418270	NA	NA	NA	NA	NA	NA	NA	NA	NA	NA	NA	NA	NA	1175	89	NA	NA	NA	NA	0.049	0.014	0.001	0.565	-0.037	0.421	823	NA	NA	NA	NA
10	8055985	G	CTGCTTGTAGATG	INS	12	Intergenic	UPSTREAM	1	upstream	0.667	0.174	NA	NA	NA	NA	NA	NA	ENSG00000197308	ENST00000355358	GATA3-AS1	NA	NA	NA	NA	NA	NA	NA	NA	NA	NA	NA	NA	1175	89	NA	NA	NA	NA	0.049	0.014	0.001	0.565	-0.037	0.421	823	NA	NA	NA	NA
10	8055985	G	CTGCTTGTAGATG	INS	12	RegulatoryFeature	REGULATORY	4	regulatory	0.667	0.174	NA	NA	NA	NA	NA	NA	NA	ENSR00000258097	NA	NA	NA	NA	NA	NA	NA	NA	NA	NA	NA	NA	NA	1175	89	NA	NA	NA	NA	0.049	0.014	0.001	0.565	-0.037	0.421	823	NA	NA	NA	NA
10	8055985	G	CTGCTTGTAGATG	INS	12	Transcript	INTRONIC	2	intron	0.667	0.174	NA	NA	NA	NA	NA	NA	ENSG00000107485	ENST00000379328	GATA3	CCDS31143.1	2/5	NA	NA	NA	NA	NA	NA	NA	NA	NA	NA	1175	89	NA	NA	NA	NA	0.049	0.014	0.001	0.565	-0.037	0.421	823	NA	NA	NA	NA
10	8055985	G	T	SNV	0	Intergenic	DOWNSTREAM	1	downstream	0.669	0.173	NA	NA	NA	NA	NA	NA	ENSG00000232638	ENST00000418270	NA	NA	NA	NA	NA	NA	NA	NA	NA	NA	NA	NA	NA	1175	89	NA	NA	NA	NA	0.049	0.014	0.001	0.565	-0.479	-0.452	823	NA	NA	NA	NA
10	8055985	G	T	SNV	0	Intergenic	UPSTREAM	1	upstream	0.669	0.173	NA	NA	NA	NA	NA	NA	ENSG00000197308	ENST00000355358	GATA3-AS1	NA	NA	NA	NA	NA	NA	NA	NA	NA	NA	NA	NA	1175	89	NA	NA	NA	NA	0.049	0.014	0.001	0.565	-0.479	-0.452	823	NA	NA	NA	NA
10	8055985	G	T	SNV	0	RegulatoryFeature	REGULATORY	4	regulatory	0.669	0.173	NA	NA	NA	NA	NA	NA	NA	ENSR00000258097	NA	NA	NA	NA	NA	NA	NA	NA	NA	NA	NA	NA	NA	1175	89	NA	NA	NA	NA	0.049	0.014	0.001	0.565	-0.479	-0.452	823	NA	NA	NA	NA
10	8055985	G	T	SNV	0	Transcript	INTRONIC	2	intron	0.669	0.173	NA	NA	NA	NA	NA	NA	ENSG00000107485	ENST00000379328	GATA3	CCDS31143.1	2/5	NA	NA	NA	NA	NA	NA	NA	NA	NA	NA	1175	89	NA	NA	NA	NA	0.049	0.014	0.001	0.565	-0.479	-0.452	823	NA	NA	NA	NA
10	8055986	G	A	SNV	0	Intergenic	DOWNSTREAM	1	downstream	0.669	0.173	NA	NA	NA	NA	NA	NA	ENSG00000232638	ENST00000418270	NA	NA	NA	NA	NA	NA	NA	NA	NA	NA	NA	NA	NA	1176	90	NA	NA	NA	NA	0.039	0.008	0.001	0.565	-0.037	0.421	823	NA	NA	NA	NA
10	8055986	G	A	SNV	0	Intergenic	UPSTREAM	1	upstream	0.669	0.173	NA	NA	NA	NA	NA	NA	ENSG00000197308	ENST00000355358	GATA3-AS1	NA	NA	NA	NA	NA	NA	NA	NA	NA	NA	NA	NA	1176	90	NA	NA	NA	NA	0.039	0.008	0.001	0.565	-0.037	0.421	823	NA	NA	NA	NA
10	8055986	G	A	SNV	0	RegulatoryFeature	REGULATORY	4	regulatory	0.669	0.173	NA	NA	NA	NA	NA	NA	NA	ENSR00000258097	NA	NA	NA	NA	NA	NA	NA	NA	NA	NA	NA	NA	NA	1176	90	NA	NA	NA	NA	0.039	0.008	0.001	0.565	-0.037	0.421	823	NA	NA	NA	NA
10	8055986	G	A	SNV	0	Transcript	INTRONIC	2	intron	0.669	0.173	NA	NA	NA	NA	NA	NA	ENSG00000107485	ENST00000379328	GATA3	CCDS31143.1	2/5	NA	NA	NA	NA	NA	NA	NA	NA	NA	NA	1176	90	NA	NA	NA	NA	0.039	0.008	0.001	0.565	-0.037	0.421	823	NA	NA	NA	NA
10	8055987	T	C	SNV	0	Intergenic	DOWNSTREAM	1	downstream	0.669	0.173	NA	NA	NA	NA	NA	NA	ENSG00000232638	ENST00000418270	NA	NA	NA	NA	NA	NA	NA	NA	NA	NA	NA	NA	NA	1177	91	NA	NA	NA	NA	0.023	0.005	0	-0.832	-0.229	-0.578	823	NA	NA	NA	NA
10	8055987	T	C	SNV	0	Intergenic	UPSTREAM	1	upstream	0.669	0.173	NA	NA	NA	NA	NA	NA	ENSG00000197308	ENST00000355358	GATA3-AS1	NA	NA	NA	NA	NA	NA	NA	NA	NA	NA	NA	NA	1177	91	NA	NA	NA	NA	0.023	0.005	0	-0.832	-0.229	-0.578	823	NA	NA	NA	NA
10	8055987	T	C	SNV	0	RegulatoryFeature	REGULATORY	4	regulatory	0.669	0.173	NA	NA	NA	NA	NA	NA	NA	ENSR00000258097	NA	NA	NA	NA	NA	NA	NA	NA	NA	NA	NA	NA	NA	1177	91	NA	NA	NA	NA	0.023	0.005	0	-0.832	-0.229	-0.578	823	NA	NA	NA	NA
10	8055987	T	C	SNV	0	Transcript	INTRONIC	2	intron	0.669	0.173	NA	NA	NA	NA	NA	NA	ENSG00000107485	ENST00000379328	GATA3	CCDS31143.1	2/5	NA	NA	NA	NA	NA	NA	NA	NA	NA	NA	1177	91	NA	NA	NA	NA	0.023	0.005	0	-0.832	-0.229	-0.578	823	NA	NA	NA	NA
10	8055987	T	TTCCGG	INS	5	Intergenic	DOWNSTREAM	1	downstream	0.667	0.174	NA	NA	NA	NA	NA	NA	ENSG00000232638	ENST00000418270	NA	NA	NA	NA	NA	NA	NA	NA	NA	NA	NA	NA	NA	1177	91	NA	NA	NA	NA	0.023	0.005	0	0.398	-0.229	-0.578	823	NA	NA	NA	NA
10	8055987	T	TTCCGG	INS	5	Intergenic	UPSTREAM	1	upstream	0.667	0.174	NA	NA	NA	NA	NA	NA	ENSG00000197308	ENST00000355358	GATA3-AS1	NA	NA	NA	NA	NA	NA	NA	NA	NA	NA	NA	NA	1177	91	NA	NA	NA	NA	0.023	0.005	0	0.398	-0.229	-0.578	823	NA	NA	NA	NA
10	8055987	T	TTCCGG	INS	5	RegulatoryFeature	REGULATORY	4	regulatory	0.667	0.174	NA	NA	NA	NA	NA	NA	NA	ENSR00000258097	NA	NA	NA	NA	NA	NA	NA	NA	NA	NA	NA	NA	NA	1177	91	NA	NA	NA	NA	0.023	0.005	0	0.398	-0.229	-0.578	823	NA	NA	NA	NA
10	8055987	T	TTCCGG	INS	5	Transcript	INTRONIC	2	intron	0.667	0.174	NA	NA	NA	NA	NA	NA	ENSG00000107485	ENST00000379328	GATA3	CCDS31143.1	2/5	NA	NA	NA	NA	NA	NA	NA	NA	NA	NA	1177	91	NA	NA	NA	NA	0.023	0.005	0	0.398	-0.229	-0.578	823	NA	NA	NA	NA
10	8055987	TC	CG	SNV	1	Intergenic	DOWNSTREAM	1	downstream	0.664	0.172	NA	NA	NA	NA	NA	NA	ENSG00000232638	ENST00000418270	NA	NA	NA	NA	NA	NA	NA	NA	NA	NA	NA	NA	NA	1177	91	NA	NA	NA	NA	0.023	0.005	0	0.398	-0.229	-0.578	823	NA	NA	NA	NA
10	8055987	TC	CG	SNV	1	Intergenic	UPSTREAM	1	upstream	0.664	0.172	NA	NA	NA	NA	NA	NA	ENSG00000197308	ENST00000355358	GATA3-AS1	NA	NA	NA	NA	NA	NA	NA	NA	NA	NA	NA	NA	1177	91	NA	NA	NA	NA	0.023	0.005	0	0.398	-0.229	-0.578	823	NA	NA	NA	NA
10	8055987	TC	CG	SNV	1	RegulatoryFeature	REGULATORY	4	regulatory	0.664	0.172	NA	NA	NA	NA	NA	NA	NA	ENSR00000258097	NA	NA	NA	NA	NA	NA	NA	NA	NA	NA	NA	NA	NA	1177	91	NA	NA	NA	NA	0.023	0.005	0	0.398	-0.229	-0.578	823	NA	NA	NA	NA
10	8055987	TC	CG	SNV	1	Transcript	INTRONIC	2	intron	0.664	0.172	NA	NA	NA	NA	NA	NA	ENSG00000107485	ENST00000379328	GATA3	CCDS31143.1	2/5	NA	NA	NA	NA	NA	NA	NA	NA	NA	NA	1177	91	NA	NA	NA	NA	0.023	0.005	0	0.398	-0.229	-0.578	823	NA	NA	NA	NA
10	8055988	C	G	SNV	0	Intergenic	DOWNSTREAM	1	downstream	0.662	0.173	NA	NA	NA	NA	NA	NA	ENSG00000232638	ENST00000418270	NA	NA	NA	NA	NA	NA	NA	NA	NA	NA	NA	NA	NA	1178	92	NA	NA	NA	NA	0.009	0	0	0.398	-1.605	-1.748	823	NA	NA	NA	NA
10	8055988	C	G	SNV	0	Intergenic	UPSTREAM	1	upstream	0.662	0.173	NA	NA	NA	NA	NA	NA	ENSG00000197308	ENST00000355358	GATA3-AS1	NA	NA	NA	NA	NA	NA	NA	NA	NA	NA	NA	NA	1178	92	NA	NA	NA	NA	0.009	0	0	0.398	-1.605	-1.748	823	NA	NA	NA	NA
10	8055988	C	G	SNV	0	RegulatoryFeature	REGULATORY	4	regulatory	0.662	0.173	NA	NA	NA	NA	NA	NA	NA	ENSR00000258097	NA	NA	NA	NA	NA	NA	NA	NA	NA	NA	NA	NA	NA	1178	92	NA	NA	NA	NA	0.009	0	0	0.398	-1.605	-1.748	823	NA	NA	NA	NA
10	8055988	C	G	SNV	0	Transcript	INTRONIC	2	intron	0.662	0.173	NA	NA	NA	NA	NA	NA	ENSG00000107485	ENST00000379328	GATA3	CCDS31143.1	2/5	NA	NA	NA	NA	NA	NA	NA	NA	NA	NA	1178	92	NA	NA	NA	NA	0.009	0	0	0.398	-1.605	-1.748	823	NA	NA	NA	NA
10	8055989	A	ATGTGCTGCGACTGCTTGT	INS	18	Intergenic	DOWNSTREAM	1	downstream	0.667	0.174	NA	NA	NA	NA	NA	NA	ENSG00000232638	ENST00000418270	NA	NA	NA	NA	NA	NA	NA	NA	NA	NA	NA	NA	NA	1179	93	NA	NA	NA	NA	0.002	0	0	-1.111	-0.081	0.048	823	NA	NA	NA	NA
10	8055989	A	ATGTGCTGCGACTGCTTGT	INS	18	Intergenic	UPSTREAM	1	upstream	0.667	0.174	NA	NA	NA	NA	NA	NA	ENSG00000197308	ENST00000355358	GATA3-AS1	NA	NA	NA	NA	NA	NA	NA	NA	NA	NA	NA	NA	1179	93	NA	NA	NA	NA	0.002	0	0	-1.111	-0.081	0.048	823	NA	NA	NA	NA
10	8055989	A	ATGTGCTGCGACTGCTTGT	INS	18	RegulatoryFeature	REGULATORY	4	regulatory	0.667	0.174	NA	NA	NA	NA	NA	NA	NA	ENSR00000258097	NA	NA	NA	NA	NA	NA	NA	NA	NA	NA	NA	NA	NA	1179	93	NA	NA	NA	NA	0.002	0	0	-1.111	-0.081	0.048	823	NA	NA	NA	NA
10	8055989	A	ATGTGCTGCGACTGCTTGT	INS	18	Transcript	INTRONIC	2	intron	0.667	0.174	NA	NA	NA	NA	NA	NA	ENSG00000107485	ENST00000379328	GATA3	CCDS31143.1	2/5	NA	NA	NA	NA	NA	NA	NA	NA	NA	NA	1179	93	NA	NA	NA	NA	0.002	0	0	-1.111	-0.081	0.048	823	NA	NA	NA	NA
10	8055990	A	G	SNV	0	Intergenic	DOWNSTREAM	1	downstream	0.662	0.173	NA	NA	NA	NA	NA	NA	ENSG00000232638	ENST00000418270	NA	NA	NA	NA	NA	NA	NA	NA	NA	NA	NA	NA	NA	1180	94	NA	NA	NA	NA	0.002	0	0	-1.111	-0.081	0.048	823	NA	NA	NA	NA
10	8055990	A	G	SNV	0	Intergenic	UPSTREAM	1	upstream	0.662	0.173	NA	NA	NA	NA	NA	NA	ENSG00000197308	ENST00000355358	GATA3-AS1	NA	NA	NA	NA	NA	NA	NA	NA	NA	NA	NA	NA	1180	94	NA	NA	NA	NA	0.002	0	0	-1.111	-0.081	0.048	823	NA	NA	NA	NA
10	8055990	A	G	SNV	0	RegulatoryFeature	REGULATORY	4	regulatory	0.662	0.173	NA	NA	NA	NA	NA	NA	NA	ENSR00000258097	NA	NA	NA	NA	NA	NA	NA	NA	NA	NA	NA	NA	NA	1180	94	NA	NA	NA	NA	0.002	0	0	-1.111	-0.081	0.048	823	NA	NA	NA	NA
10	8055990	A	G	SNV	0	Transcript	INTRONIC	2	intron	0.662	0.173	NA	NA	NA	NA	NA	NA	ENSG00000107485	ENST00000379328	GATA3	CCDS31143.1	2/5	NA	NA	NA	NA	NA	NA	NA	NA	NA	NA	1180	94	NA	NA	NA	NA	0.002	0	0	-1.111	-0.081	0.048	823	NA	NA	NA	NA
10	8055991	G	GATGGC	INS	5	Intergenic	DOWNSTREAM	1	downstream	0.66	0.161	NA	NA	NA	NA	NA	NA	ENSG00000232638	ENST00000418270	NA	NA	NA	NA	NA	NA	NA	NA	NA	NA	NA	NA	NA	1181	95	NA	NA	NA	NA	0.012	0.005	0	0.398	0.861	0.566	823	NA	NA	NA	NA
10	8055991	G	GATGGC	INS	5	Intergenic	UPSTREAM	1	upstream	0.66	0.161	NA	NA	NA	NA	NA	NA	ENSG00000197308	ENST00000355358	GATA3-AS1	NA	NA	NA	NA	NA	NA	NA	NA	NA	NA	NA	NA	1181	95	NA	NA	NA	NA	0.012	0.005	0	0.398	0.861	0.566	823	NA	NA	NA	NA
10	8055991	G	GATGGC	INS	5	RegulatoryFeature	REGULATORY	4	regulatory	0.66	0.161	NA	NA	NA	NA	NA	NA	NA	ENSR00000258097	NA	NA	NA	NA	NA	NA	NA	NA	NA	NA	NA	NA	NA	1181	95	NA	NA	NA	NA	0.012	0.005	0	0.398	0.861	0.566	823	NA	NA	NA	NA
10	8055991	G	GATGGC	INS	5	Transcript	INTRONIC	2	intron	0.66	0.161	NA	NA	NA	NA	NA	NA	ENSG00000107485	ENST00000379328	GATA3	CCDS31143.1	2/5	NA	NA	NA	NA	NA	NA	NA	NA	NA	NA	1181	95	NA	NA	NA	NA	0.012	0.005	0	0.398	0.861	0.566	823	NA	NA	NA	NA
10	8055994	A	C	SNV	0	Intergenic	DOWNSTREAM	1	downstream	0.656	0.16	NA	NA	NA	NA	NA	NA	ENSG00000232638	ENST00000418270	NA	NA	NA	NA	NA	NA	NA	NA	NA	NA	NA	NA	NA	1184	98	NA	NA	NA	NA	0.021	0	0	0.452	-0.665	-0.472	823	NA	NA	NA	NA
10	8055994	A	C	SNV	0	Intergenic	UPSTREAM	1	upstream	0.656	0.16	NA	NA	NA	NA	NA	NA	ENSG00000197308	ENST00000355358	GATA3-AS1	NA	NA	NA	NA	NA	NA	NA	NA	NA	NA	NA	NA	1184	98	NA	NA	NA	NA	0.021	0	0	0.452	-0.665	-0.472	823	NA	NA	NA	NA
10	8055994	A	C	SNV	0	RegulatoryFeature	REGULATORY	4	regulatory	0.656	0.16	NA	NA	NA	NA	NA	NA	NA	ENSR00000258097	NA	NA	NA	NA	NA	NA	NA	NA	NA	NA	NA	NA	NA	1184	98	NA	NA	NA	NA	0.021	0	0	0.452	-0.665	-0.472	823	NA	NA	NA	NA
10	8055994	A	C	SNV	0	Transcript	INTRONIC	2	intron	0.656	0.16	NA	NA	NA	NA	NA	NA	ENSG00000107485	ENST00000379328	GATA3	CCDS31143.1	2/5	NA	NA	NA	NA	NA	NA	NA	NA	NA	NA	1184	98	NA	NA	NA	NA	0.021	0	0	0.452	-0.665	-0.472	823	NA	NA	NA	NA
10	8055996	A	C	SNV	0	Intergenic	DOWNSTREAM	1	downstream	0.656	0.173	NA	NA	NA	NA	NA	NA	ENSG00000232638	ENST00000418270	NA	NA	NA	NA	NA	NA	NA	NA	NA	NA	NA	NA	NA	1186	100	NA	NA	NA	NA	0.028	0.005	0.018	0.452	1.126	1.116	823	NA	NA	NA	NA
10	8055996	A	C	SNV	0	Intergenic	UPSTREAM	1	upstream	0.656	0.173	NA	NA	NA	NA	NA	NA	ENSG00000197308	ENST00000355358	GATA3-AS1	NA	NA	NA	NA	NA	NA	NA	NA	NA	NA	NA	NA	1186	100	NA	NA	NA	NA	0.028	0.005	0.018	0.452	1.126	1.116	823	NA	NA	NA	NA
10	8055996	A	C	SNV	0	RegulatoryFeature	REGULATORY	4	regulatory	0.656	0.173	NA	NA	NA	NA	NA	NA	NA	ENSR00000258097	NA	NA	NA	NA	NA	NA	NA	NA	NA	NA	NA	NA	NA	1186	100	NA	NA	NA	NA	0.028	0.005	0.018	0.452	1.126	1.116	823	NA	NA	NA	NA
10	8055996	A	C	SNV	0	Transcript	INTRONIC	2	intron	0.656	0.173	NA	NA	NA	NA	NA	NA	ENSG00000107485	ENST00000379328	GATA3	CCDS31143.1	2/5	NA	NA	NA	NA	NA	NA	NA	NA	NA	NA	1186	100	NA	NA	NA	NA	0.028	0.005	0.018	0.452	1.126	1.116	823	NA	NA	NA	NA
10	8055998	C	CGCTTA	INS	5	Intergenic	DOWNSTREAM	1	downstream	0.653	0.174	NA	NA	NA	NA	NA	NA	ENSG00000232638	ENST00000418270	NA	NA	NA	NA	NA	NA	NA	NA	NA	NA	NA	NA	NA	1188	102	NA	NA	NA	NA	0.024	0.002	0.001	0.418	0.121	0.133	823	NA	NA	NA	NA
10	8055998	C	CGCTTA	INS	5	Intergenic	UPSTREAM	1	upstream	0.653	0.174	NA	NA	NA	NA	NA	NA	ENSG00000197308	ENST00000355358	GATA3-AS1	NA	NA	NA	NA	NA	NA	NA	NA	NA	NA	NA	NA	1188	102	NA	NA	NA	NA	0.024	0.002	0.001	0.418	0.121	0.133	823	NA	NA	NA	NA
10	8055998	C	CGCTTA	INS	5	RegulatoryFeature	REGULATORY	4	regulatory	0.653	0.174	NA	NA	NA	NA	NA	NA	NA	ENSR00000258097	NA	NA	NA	NA	NA	NA	NA	NA	NA	NA	NA	NA	NA	1188	102	NA	NA	NA	NA	0.024	0.002	0.001	0.418	0.121	0.133	823	NA	NA	NA	NA
10	8055998	C	CGCTTA	INS	5	Transcript	INTRONIC	2	intron	0.653	0.174	NA	NA	NA	NA	NA	NA	ENSG00000107485	ENST00000379328	GATA3	CCDS31143.1	2/5	NA	NA	NA	NA	NA	NA	NA	NA	NA	NA	1188	102	NA	NA	NA	NA	0.024	0.002	0.001	0.418	0.121	0.133	823	NA	NA	NA	NA
10	8056951	C	T	SNV	0	Intergenic	DOWNSTREAM	1	downstream	0.583	0.08	NA	NA	NA	NA	NA	NA	ENSG00000232638	ENST00000418270	NA	NA	NA	NA	NA	NA	NA	NA	NA	NA	NA	NA	NA	2141	1544	NA	NA	NA	NA	0.032	0	0	0.418	-0.073	0.011	812	NA	NA	NA	NA
10	8056951	C	T	SNV	0	Intergenic	UPSTREAM	1	upstream	0.583	0.08	NA	NA	NA	NA	NA	NA	ENSG00000197308	ENST00000355358	GATA3-AS1	NA	NA	NA	NA	NA	NA	NA	NA	NA	NA	NA	NA	2141	1544	NA	NA	NA	NA	0.032	0	0	0.418	-0.073	0.011	812	NA	NA	NA	NA
10	8056951	C	T	SNV	0	RegulatoryFeature	REGULATORY	4	regulatory	0.583	0.08	NA	NA	NA	NA	NA	NA	NA	ENSR00000258097	NA	NA	NA	NA	NA	NA	NA	NA	NA	NA	NA	NA	NA	2141	1544	NA	NA	NA	NA	0.032	0	0	0.418	-0.073	0.011	812	NA	NA	NA	NA
10	8056951	C	T	SNV	0	Transcript	INTRONIC	2	intron	0.583	0.08	NA	NA	NA	NA	NA	NA	ENSG00000107485	ENST00000379328	GATA3	CCDS31143.1	2/5	NA	NA	NA	NA	NA	NA	NA	NA	NA	NA	2141	1544	NA	NA	NA	NA	0.032	0	0	0.418	-0.073	0.011	812	NA	NA	NA	NA
10	8058240	T	G	SNV	0	Intergenic	UPSTREAM	1	upstream	0.636	0.067	NA	NA	NA	NA	NA	NA	ENSG00000197308	ENST00000355358	GATA3-AS1	NA	NA	NA	NA	NA	NA	NA	NA	NA	NA	NA	NA	160	255	NA	NA	NA	NA	0.009	0	0	0.447	-2.004	-2.699	805	NA	NA	NA	NA
10	8058240	T	G	SNV	0	RegulatoryFeature	REGULATORY	4	regulatory	0.636	0.067	NA	NA	NA	NA	NA	NA	NA	ENSR00000258097	NA	NA	NA	NA	NA	NA	NA	NA	NA	NA	NA	NA	NA	160	255	NA	NA	NA	NA	0.009	0	0	0.447	-2.004	-2.699	805	NA	NA	NA	NA
10	8058240	T	G	SNV	0	Transcript	INTRONIC	2	intron	0.636	0.067	NA	NA	NA	NA	NA	NA	ENSG00000107485	ENST00000379328	GATA3	CCDS31143.1	2/5	NA	NA	NA	NA	NA	NA	NA	NA	NA	NA	160	255	NA	NA	NA	NA	0.009	0	0	0.447	-2.004	-2.699	805	NA	NA	NA	NA
10	8058250	C	A	SNV	0	Intergenic	UPSTREAM	1	upstream	0.669	0.093	NA	NA	NA	NA	NA	NA	ENSG00000197308	ENST00000355358	GATA3-AS1	NA	NA	NA	NA	NA	NA	NA	NA	NA	NA	NA	NA	150	245	NA	NA	NA	NA	0.015	0	0	-1.315	-1.798	-1.536	805	NA	NA	NA	NA
10	8058250	C	A	SNV	0	RegulatoryFeature	REGULATORY	4	regulatory	0.669	0.093	NA	NA	NA	NA	NA	NA	NA	ENSR00000258097	NA	NA	NA	NA	NA	NA	NA	NA	NA	NA	NA	NA	NA	150	245	NA	NA	NA	NA	0.015	0	0	-1.315	-1.798	-1.536	805	NA	NA	NA	NA
10	8058250	C	A	SNV	0	Transcript	INTRONIC	2	intron	0.669	0.093	NA	NA	NA	NA	NA	NA	ENSG00000107485	ENST00000379328	GATA3	CCDS31143.1	2/5	NA	NA	NA	NA	NA	NA	NA	NA	NA	NA	150	245	NA	NA	NA	NA	0.015	0	0	-1.315	-1.798	-1.536	805	NA	NA	NA	NA
10	8058253	G	T	SNV	0	Intergenic	UPSTREAM	1	upstream	0.662	0.093	NA	NA	NA	NA	NA	NA	ENSG00000197308	ENST00000355358	GATA3-AS1	NA	NA	NA	NA	NA	NA	NA	NA	NA	NA	NA	NA	147	242	NA	NA	NA	NA	0.036	0	0	0.565	-0.206	-0.108	805	NA	NA	NA	NA
10	8058253	G	T	SNV	0	RegulatoryFeature	REGULATORY	4	regulatory	0.662	0.093	NA	NA	NA	NA	NA	NA	NA	ENSR00000258097	NA	NA	NA	NA	NA	NA	NA	NA	NA	NA	NA	NA	NA	147	242	NA	NA	NA	NA	0.036	0	0	0.565	-0.206	-0.108	805	NA	NA	NA	NA
10	8058253	G	T	SNV	0	Transcript	INTRONIC	2	intron	0.662	0.093	NA	NA	NA	NA	NA	NA	ENSG00000107485	ENST00000379328	GATA3	CCDS31143.1	2/5	NA	NA	NA	NA	NA	NA	NA	NA	NA	NA	147	242	NA	NA	NA	NA	0.036	0	0	0.565	-0.206	-0.108	805	NA	NA	NA	NA
10	8058255	G	A	SNV	0	Intergenic	UPSTREAM	1	upstream	0.656	0.093	NA	NA	NA	NA	NA	NA	ENSG00000197308	ENST00000355358	GATA3-AS1	NA	NA	NA	NA	NA	NA	NA	NA	NA	NA	NA	NA	145	240	NA	NA	NA	NA	0.014	0	0	-0.294	0.134	0.251	805	NA	NA	NA	NA
10	8058255	G	A	SNV	0	RegulatoryFeature	REGULATORY	4	regulatory	0.656	0.093	NA	NA	NA	NA	NA	NA	NA	ENSR00000258097	NA	NA	NA	NA	NA	NA	NA	NA	NA	NA	NA	NA	NA	145	240	NA	NA	NA	NA	0.014	0	0	-0.294	0.134	0.251	805	NA	NA	NA	NA
10	8058255	G	A	SNV	0	Transcript	INTRONIC	2	intron	0.656	0.093	NA	NA	NA	NA	NA	NA	ENSG00000107485	ENST00000379328	GATA3	CCDS31143.1	2/5	NA	NA	NA	NA	NA	NA	NA	NA	NA	NA	145	240	NA	NA	NA	NA	0.014	0	0	-0.294	0.134	0.251	805	NA	NA	NA	NA
10	8058256	C	T	SNV	0	Intergenic	UPSTREAM	1	upstream	0.662	0.093	NA	NA	NA	NA	NA	NA	ENSG00000197308	ENST00000355358	GATA3-AS1	NA	NA	NA	NA	NA	NA	NA	NA	NA	NA	NA	NA	144	239	NA	NA	NA	NA	0.009	0.001	0	-1.259	0.307	-0.133	805	NA	NA	NA	NA
10	8058256	C	T	SNV	0	RegulatoryFeature	REGULATORY	4	regulatory	0.662	0.093	NA	NA	NA	NA	NA	NA	NA	ENSR00000258097	NA	NA	NA	NA	NA	NA	NA	NA	NA	NA	NA	NA	NA	144	239	NA	NA	NA	NA	0.009	0.001	0	-1.259	0.307	-0.133	805	NA	NA	NA	NA
10	8058256	C	T	SNV	0	Transcript	INTRONIC	2	intron	0.662	0.093	NA	NA	NA	NA	NA	NA	ENSG00000107485	ENST00000379328	GATA3	CCDS31143.1	2/5	NA	NA	NA	NA	NA	NA	NA	NA	NA	NA	144	239	NA	NA	NA	NA	0.009	0.001	0	-1.259	0.307	-0.133	805	NA	NA	NA	NA
10	8058258	A	G	SNV	0	Intergenic	UPSTREAM	1	upstream	0.656	0.093	NA	NA	NA	NA	NA	NA	ENSG00000197308	ENST00000355358	GATA3-AS1	NA	NA	NA	NA	NA	NA	NA	NA	NA	NA	NA	NA	142	237	NA	NA	NA	NA	0.011	0.005	0	0.452	0.33	0.489	805	NA	NA	NA	NA
10	8058258	A	G	SNV	0	RegulatoryFeature	REGULATORY	4	regulatory	0.656	0.093	NA	NA	NA	NA	NA	NA	NA	ENSR00000258097	NA	NA	NA	NA	NA	NA	NA	NA	NA	NA	NA	NA	NA	142	237	NA	NA	NA	NA	0.011	0.005	0	0.452	0.33	0.489	805	NA	NA	NA	NA
10	8058258	A	G	SNV	0	Transcript	INTRONIC	2	intron	0.656	0.093	NA	NA	NA	NA	NA	NA	ENSG00000107485	ENST00000379328	GATA3	CCDS31143.1	2/5	NA	NA	NA	NA	NA	NA	NA	NA	NA	NA	142	237	NA	NA	NA	NA	0.011	0.005	0	0.452	0.33	0.489	805	NA	NA	NA	NA
10	8058263	C	A	SNV	0	Intergenic	UPSTREAM	1	upstream	0.642	0.08	NA	NA	NA	NA	NA	NA	ENSG00000197308	ENST00000355358	GATA3-AS1	NA	NA	NA	NA	NA	NA	NA	NA	NA	NA	NA	NA	137	232	NA	NA	NA	NA	0.106	0.022	0.008	-0.484	-0.092	-0.165	805	NA	NA	NA	NA
10	8058263	C	A	SNV	0	RegulatoryFeature	REGULATORY	4	regulatory	0.642	0.08	NA	NA	NA	NA	NA	NA	NA	ENSR00000258097	NA	NA	NA	NA	NA	NA	NA	NA	NA	NA	NA	NA	NA	137	232	NA	NA	NA	NA	0.106	0.022	0.008	-0.484	-0.092	-0.165	805	NA	NA	NA	NA
10	8058263	C	A	SNV	0	Transcript	INTRONIC	2	intron	0.642	0.08	NA	NA	NA	NA	NA	NA	ENSG00000107485	ENST00000379328	GATA3	CCDS31143.1	2/5	NA	NA	NA	NA	NA	NA	NA	NA	NA	NA	137	232	NA	NA	NA	NA	0.106	0.022	0.008	-0.484	-0.092	-0.165	805	NA	NA	NA	NA
10	8058263	C	T	SNV	0	Intergenic	UPSTREAM	1	upstream	0.642	0.08	NA	NA	NA	NA	NA	NA	ENSG00000197308	ENST00000355358	GATA3-AS1	NA	NA	NA	NA	NA	NA	NA	NA	NA	NA	NA	NA	137	232	NA	NA	NA	NA	0.106	0.022	0.008	-0.484	-0.092	-0.165	805	NA	NA	NA	NA
10	8058263	C	T	SNV	0	RegulatoryFeature	REGULATORY	4	regulatory	0.642	0.08	NA	NA	NA	NA	NA	NA	NA	ENSR00000258097	NA	NA	NA	NA	NA	NA	NA	NA	NA	NA	NA	NA	NA	137	232	NA	NA	NA	NA	0.106	0.022	0.008	-0.484	-0.092	-0.165	805	NA	NA	NA	NA
10	8058263	C	T	SNV	0	Transcript	INTRONIC	2	intron	0.642	0.08	NA	NA	NA	NA	NA	NA	ENSG00000107485	ENST00000379328	GATA3	CCDS31143.1	2/5	NA	NA	NA	NA	NA	NA	NA	NA	NA	NA	137	232	NA	NA	NA	NA	0.106	0.022	0.008	-0.484	-0.092	-0.165	805	NA	NA	NA	NA
10	8058265	C	A	SNV	0	Intergenic	UPSTREAM	1	upstream	0.629	0.08	NA	NA	NA	NA	NA	NA	ENSG00000197308	ENST00000355358	GATA3-AS1	NA	NA	NA	NA	NA	NA	NA	NA	NA	NA	NA	NA	135	230	NA	NA	NA	NA	0.11	0	0	0.398	-0.789	-1.261	805	NA	NA	NA	NA
10	8058265	C	A	SNV	0	RegulatoryFeature	REGULATORY	4	regulatory	0.629	0.08	NA	NA	NA	NA	NA	NA	NA	ENSR00000258097	NA	NA	NA	NA	NA	NA	NA	NA	NA	NA	NA	NA	NA	135	230	NA	NA	NA	NA	0.11	0	0	0.398	-0.789	-1.261	805	NA	NA	NA	NA
10	8058265	C	A	SNV	0	Transcript	INTRONIC	2	intron	0.629	0.08	NA	NA	NA	NA	NA	NA	ENSG00000107485	ENST00000379328	GATA3	CCDS31143.1	2/5	NA	NA	NA	NA	NA	NA	NA	NA	NA	NA	135	230	NA	NA	NA	NA	0.11	0	0	0.398	-0.789	-1.261	805	NA	NA	NA	NA
10	8058268	T	C	SNV	0	Intergenic	UPSTREAM	1	upstream	0.642	0.08	NA	NA	NA	NA	NA	NA	ENSG00000197308	ENST00000355358	GATA3-AS1	NA	NA	NA	NA	NA	NA	NA	NA	NA	NA	NA	NA	132	227	NA	NA	NA	NA	0.12	0	0	0.447	-0.355	-0.422	805	NA	NA	NA	NA
10	8058268	T	C	SNV	0	RegulatoryFeature	REGULATORY	4	regulatory	0.642	0.08	NA	NA	NA	NA	NA	NA	NA	ENSR00000258097	NA	NA	NA	NA	NA	NA	NA	NA	NA	NA	NA	NA	NA	132	227	NA	NA	NA	NA	0.12	0	0	0.447	-0.355	-0.422	805	NA	NA	NA	NA
10	8058268	T	C	SNV	0	Transcript	INTRONIC	2	intron	0.642	0.08	NA	NA	NA	NA	NA	NA	ENSG00000107485	ENST00000379328	GATA3	CCDS31143.1	2/5	NA	NA	NA	NA	NA	NA	NA	NA	NA	NA	132	227	NA	NA	NA	NA	0.12	0	0	0.447	-0.355	-0.422	805	NA	NA	NA	NA
10	8058268	T	TC	INS	1	Intergenic	UPSTREAM	1	upstream	0.647	0.081	NA	NA	NA	NA	NA	NA	ENSG00000197308	ENST00000355358	GATA3-AS1	NA	NA	NA	NA	NA	NA	NA	NA	NA	NA	NA	NA	131	226	NA	NA	NA	NA	0.121	0	0	0.447	-0.355	-0.422	805	NA	NA	NA	NA
10	8058268	T	TC	INS	1	RegulatoryFeature	REGULATORY	4	regulatory	0.647	0.081	NA	NA	NA	NA	NA	NA	NA	ENSR00000258097	NA	NA	NA	NA	NA	NA	NA	NA	NA	NA	NA	NA	NA	131	226	NA	NA	NA	NA	0.121	0	0	0.447	-0.355	-0.422	805	NA	NA	NA	NA
10	8058268	T	TC	INS	1	Transcript	INTRONIC	2	intron	0.647	0.081	NA	NA	NA	NA	NA	NA	ENSG00000107485	ENST00000379328	GATA3	CCDS31143.1	2/5	NA	NA	NA	NA	NA	NA	NA	NA	NA	NA	131	226	NA	NA	NA	NA	0.121	0	0	0.447	-0.355	-0.422	805	NA	NA	NA	NA
10	8058272	T	C	SNV	0	Intergenic	UPSTREAM	1	upstream	0.642	0.08	NA	NA	NA	NA	NA	NA	ENSG00000197308	ENST00000355358	GATA3-AS1	NA	NA	NA	NA	NA	NA	NA	NA	NA	NA	NA	NA	128	223	NA	NA	NA	NA	0.662	0	0	0.447	0.126	-0.092	805	NA	NA	NA	NA
10	8058272	T	C	SNV	0	RegulatoryFeature	REGULATORY	4	regulatory	0.642	0.08	NA	NA	NA	NA	NA	NA	NA	ENSR00000258097	NA	NA	NA	NA	NA	NA	NA	NA	NA	NA	NA	NA	NA	128	223	NA	NA	NA	NA	0.662	0	0	0.447	0.126	-0.092	805	NA	NA	NA	NA
10	8058272	T	C	SNV	0	Transcript	INTRONIC	2	intron	0.642	0.08	NA	NA	NA	NA	NA	NA	ENSG00000107485	ENST00000379328	GATA3	CCDS31143.1	2/5	NA	NA	NA	NA	NA	NA	NA	NA	NA	NA	128	223	NA	NA	NA	NA	0.662	0	0	0.447	0.126	-0.092	805	NA	NA	NA	NA
10	8058273	C	T	SNV	0	Intergenic	UPSTREAM	1	upstream	0.649	0.08	NA	NA	NA	NA	NA	NA	ENSG00000197308	ENST00000355358	GATA3-AS1	NA	NA	NA	NA	NA	NA	NA	NA	NA	NA	NA	NA	127	222	NA	NA	NA	NA	0.667	0	0.001	0.398	-0.021	0.112	805	NA	NA	NA	NA
10	8058273	C	T	SNV	0	RegulatoryFeature	REGULATORY	4	regulatory	0.649	0.08	NA	NA	NA	NA	NA	NA	NA	ENSR00000258097	NA	NA	NA	NA	NA	NA	NA	NA	NA	NA	NA	NA	NA	127	222	NA	NA	NA	NA	0.667	0	0.001	0.398	-0.021	0.112	805	NA	NA	NA	NA
10	8058273	C	T	SNV	0	Transcript	INTRONIC	2	intron	0.649	0.08	NA	NA	NA	NA	NA	NA	ENSG00000107485	ENST00000379328	GATA3	CCDS31143.1	2/5	NA	NA	NA	NA	NA	NA	NA	NA	NA	NA	127	222	NA	NA	NA	NA	0.667	0	0.001	0.398	-0.021	0.112	805	NA	NA	NA	NA
10	8058275	C	A	SNV	0	Intergenic	UPSTREAM	1	upstream	0.649	0.08	NA	NA	NA	NA	NA	NA	ENSG00000197308	ENST00000355358	GATA3-AS1	NA	NA	NA	NA	NA	NA	NA	NA	NA	NA	NA	NA	125	220	NA	NA	NA	NA	0.666	0.001	0.002	0.398	0.003	-0.027	805	NA	NA	NA	NA
10	8058275	C	A	SNV	0	RegulatoryFeature	REGULATORY	4	regulatory	0.649	0.08	NA	NA	NA	NA	NA	NA	NA	ENSR00000258097	NA	NA	NA	NA	NA	NA	NA	NA	NA	NA	NA	NA	NA	125	220	NA	NA	NA	NA	0.666	0.001	0.002	0.398	0.003	-0.027	805	NA	NA	NA	NA
10	8058275	C	A	SNV	0	Transcript	INTRONIC	2	intron	0.649	0.08	NA	NA	NA	NA	NA	NA	ENSG00000107485	ENST00000379328	GATA3	CCDS31143.1	2/5	NA	NA	NA	NA	NA	NA	NA	NA	NA	NA	125	220	NA	NA	NA	NA	0.666	0.001	0.002	0.398	0.003	-0.027	805	NA	NA	NA	NA
10	8058277	C	G	SNV	0	Intergenic	UPSTREAM	1	upstream	0.662	0.08	NA	NA	NA	NA	NA	NA	ENSG00000197308	ENST00000355358	GATA3-AS1	NA	NA	NA	NA	NA	NA	NA	NA	NA	NA	NA	NA	123	218	NA	NA	NA	NA	0.607	0.001	0	0.398	0.497	0.121	805	NA	NA	NA	NA
10	8058277	C	G	SNV	0	RegulatoryFeature	REGULATORY	4	regulatory	0.662	0.08	NA	NA	NA	NA	NA	NA	NA	ENSR00000258097	NA	NA	NA	NA	NA	NA	NA	NA	NA	NA	NA	NA	NA	123	218	NA	NA	NA	NA	0.607	0.001	0	0.398	0.497	0.121	805	NA	NA	NA	NA
10	8058277	C	G	SNV	0	Transcript	INTRONIC	2	intron	0.662	0.08	NA	NA	NA	NA	NA	NA	ENSG00000107485	ENST00000379328	GATA3	CCDS31143.1	2/5	NA	NA	NA	NA	NA	NA	NA	NA	NA	NA	123	218	NA	NA	NA	NA	0.607	0.001	0	0.398	0.497	0.121	805	NA	NA	NA	NA
10	8058277	C	T	SNV	0	Intergenic	UPSTREAM	1	upstream	0.662	0.08	NA	NA	NA	NA	NA	NA	ENSG00000197308	ENST00000355358	GATA3-AS1	NA	NA	NA	NA	NA	NA	NA	NA	NA	NA	NA	NA	123	218	NA	NA	NA	NA	0.607	0.001	0	0.398	0.497	0.121	805	NA	NA	NA	NA
10	8058277	C	T	SNV	0	RegulatoryFeature	REGULATORY	4	regulatory	0.662	0.08	NA	NA	NA	NA	NA	NA	NA	ENSR00000258097	NA	NA	NA	NA	NA	NA	NA	NA	NA	NA	NA	NA	NA	123	218	NA	NA	NA	NA	0.607	0.001	0	0.398	0.497	0.121	805	NA	NA	NA	NA
10	8058277	C	T	SNV	0	Transcript	INTRONIC	2	intron	0.662	0.08	NA	NA	NA	NA	NA	NA	ENSG00000107485	ENST00000379328	GATA3	CCDS31143.1	2/5	NA	NA	NA	NA	NA	NA	NA	NA	NA	NA	123	218	NA	NA	NA	NA	0.607	0.001	0	0.398	0.497	0.121	805	NA	NA	NA	NA
10	8058278	T	C	SNV	0	Intergenic	UPSTREAM	1	upstream	0.662	0.08	NA	NA	NA	NA	NA	NA	ENSG00000197308	ENST00000355358	GATA3-AS1	NA	NA	NA	NA	NA	NA	NA	NA	NA	NA	NA	NA	122	217	NA	NA	NA	NA	0.6	0	0.001	0.447	0.142	1.547	805	NA	NA	NA	NA
10	8058278	T	C	SNV	0	RegulatoryFeature	REGULATORY	4	regulatory	0.662	0.08	NA	NA	NA	NA	NA	NA	NA	ENSR00000258097	NA	NA	NA	NA	NA	NA	NA	NA	NA	NA	NA	NA	NA	122	217	NA	NA	NA	NA	0.6	0	0.001	0.447	0.142	1.547	805	NA	NA	NA	NA
10	8058278	T	C	SNV	0	Transcript	INTRONIC	2	intron	0.662	0.08	NA	NA	NA	NA	NA	NA	ENSG00000107485	ENST00000379328	GATA3	CCDS31143.1	2/5	NA	NA	NA	NA	NA	NA	NA	NA	NA	NA	122	217	NA	NA	NA	NA	0.6	0	0.001	0.447	0.142	1.547	805	NA	NA	NA	NA
10	8058280	C	CT	INS	1	Intergenic	UPSTREAM	1	upstream	0.667	0.081	NA	NA	NA	NA	NA	NA	ENSG00000197308	ENST00000355358	GATA3-AS1	NA	NA	NA	NA	NA	NA	NA	NA	NA	NA	NA	NA	119	214	NA	NA	NA	NA	0.593	0	0	0.447	-0.43	0.311	805	NA	NA	NA	NA
10	8058280	C	CT	INS	1	RegulatoryFeature	REGULATORY	4	regulatory	0.667	0.081	NA	NA	NA	NA	NA	NA	NA	ENSR00000258097	NA	NA	NA	NA	NA	NA	NA	NA	NA	NA	NA	NA	NA	119	214	NA	NA	NA	NA	0.593	0	0	0.447	-0.43	0.311	805	NA	NA	NA	NA
10	8058280	C	CT	INS	1	Transcript	INTRONIC	2	intron	0.667	0.081	NA	NA	NA	NA	NA	NA	ENSG00000107485	ENST00000379328	GATA3	CCDS31143.1	2/5	NA	NA	NA	NA	NA	NA	NA	NA	NA	NA	119	214	NA	NA	NA	NA	0.593	0	0	0.447	-0.43	0.311	805	NA	NA	NA	NA
10	8058285	CT	C	DEL	1	Intergenic	UPSTREAM	1	upstream	0.662	0.093	NA	NA	NA	NA	NA	NA	ENSG00000197308	ENST00000355358	GATA3-AS1	NA	NA	NA	NA	NA	NA	NA	NA	NA	NA	NA	NA	114	209	NA	NA	NA	NA	0.503	0	0	-0.387	-0.788	-0.605	805	NA	NA	NA	NA
10	8058285	CT	C	DEL	1	RegulatoryFeature	REGULATORY	4	regulatory	0.662	0.093	NA	NA	NA	NA	NA	NA	NA	ENSR00000258097	NA	NA	NA	NA	NA	NA	NA	NA	NA	NA	NA	NA	NA	114	209	NA	NA	NA	NA	0.503	0	0	-0.387	-0.788	-0.605	805	NA	NA	NA	NA
10	8058285	CT	C	DEL	1	Transcript	INTRONIC	2	intron	0.662	0.093	NA	NA	NA	NA	NA	NA	ENSG00000107485	ENST00000379328	GATA3	CCDS31143.1	2/5	NA	NA	NA	NA	NA	NA	NA	NA	-19	ACCEPTOR	114	209	NA	NA	NA	NA	0.503	0	0	-0.387	-0.788	-0.605	805	NA	NA	NA	NA
10	8058286	T	AT	INS	1	Intergenic	UPSTREAM	1	upstream	0.667	0.094	NA	NA	NA	NA	NA	NA	ENSG00000197308	ENST00000355358	GATA3-AS1	NA	NA	NA	NA	NA	NA	NA	NA	NA	NA	NA	NA	113	208	NA	NA	NA	NA	0.503	0	0	0.447	0.021	0.359	805	NA	NA	NA	NA
10	8058286	T	AT	INS	1	RegulatoryFeature	REGULATORY	4	regulatory	0.667	0.094	NA	NA	NA	NA	NA	NA	NA	ENSR00000258097	NA	NA	NA	NA	NA	NA	NA	NA	NA	NA	NA	NA	NA	113	208	NA	NA	NA	NA	0.503	0	0	0.447	0.021	0.359	805	NA	NA	NA	NA
10	8058286	T	AT	INS	1	Transcript	INTRONIC	2	intron	0.667	0.094	NA	NA	NA	NA	NA	NA	ENSG00000107485	ENST00000379328	GATA3	CCDS31143.1	2/5	NA	NA	NA	NA	NA	NA	NA	NA	-18	ACCEPTOR	113	208	NA	NA	NA	NA	0.503	0	0	0.447	0.021	0.359	805	NA	NA	NA	NA
10	8058288	TC	T	DEL	1	Intergenic	UPSTREAM	1	upstream	0.669	0.093	NA	NA	NA	NA	NA	NA	ENSG00000197308	ENST00000355358	GATA3-AS1	NA	NA	NA	NA	NA	NA	NA	NA	NA	NA	NA	NA	111	206	NA	NA	NA	NA	0.142	0	0	-0.433	-2.706	-2.51	805	NA	NA	NA	NA
10	8058288	TC	T	DEL	1	RegulatoryFeature	REGULATORY	4	regulatory	0.669	0.093	NA	NA	NA	NA	NA	NA	NA	ENSR00000258097	NA	NA	NA	NA	NA	NA	NA	NA	NA	NA	NA	NA	NA	111	206	NA	NA	NA	NA	0.142	0	0	-0.433	-2.706	-2.51	805	NA	NA	NA	NA
10	8058288	TC	T	DEL	1	Transcript	INTRONIC	2	intron,splice_polypyrimidine_tract	0.669	0.093	NA	NA	NA	NA	NA	NA	ENSG00000107485	ENST00000379328	GATA3	CCDS31143.1	2/5	NA	NA	NA	NA	NA	NA	NA	NA	-16	ACCEPTOR	111	206	NA	NA	NA	NA	0.142	0	0	-0.433	-2.706	-2.51	805	NA	NA	NA	NA
10	8058289	C	T	SNV	0	Intergenic	UPSTREAM	1	upstream	0.669	0.093	NA	NA	NA	NA	NA	NA	ENSG00000197308	ENST00000355358	GATA3-AS1	NA	NA	NA	NA	NA	NA	NA	NA	NA	NA	NA	NA	111	206	NA	NA	NA	NA	0.142	0	0	-0.433	-2.706	-2.51	805	NA	NA	NA	NA
10	8058289	C	T	SNV	0	RegulatoryFeature	REGULATORY	4	regulatory	0.669	0.093	NA	NA	NA	NA	NA	NA	NA	ENSR00000258097	NA	NA	NA	NA	NA	NA	NA	NA	NA	NA	NA	NA	NA	111	206	NA	NA	NA	NA	0.142	0	0	-0.433	-2.706	-2.51	805	NA	NA	NA	NA
10	8058289	C	T	SNV	0	Transcript	INTRONIC	2	intron,splice_polypyrimidine_tract	0.669	0.093	NA	NA	NA	NA	NA	NA	ENSG00000107485	ENST00000379328	GATA3	CCDS31143.1	2/5	NA	NA	NA	NA	NA	NA	NA	NA	-16	ACCEPTOR	111	206	NA	NA	NA	NA	0.142	0	0	-0.433	-2.706	-2.51	805	NA	NA	NA	NA
10	8058293	G	A	SNV	0	Intergenic	UPSTREAM	1	upstream	0.662	0.08	NA	NA	NA	NA	NA	NA	ENSG00000197308	ENST00000355358	GATA3-AS1	NA	NA	NA	NA	NA	NA	NA	NA	NA	NA	NA	NA	107	202	NA	NA	NA	NA	0.128	0	0	0.369	-0.836	-0.914	805	NA	NA	NA	NA
10	8058293	G	A	SNV	0	RegulatoryFeature	REGULATORY	4	regulatory	0.662	0.08	NA	NA	NA	NA	NA	NA	NA	ENSR00000258097	NA	NA	NA	NA	NA	NA	NA	NA	NA	NA	NA	NA	NA	107	202	NA	NA	NA	NA	0.128	0	0	0.369	-0.836	-0.914	805	NA	NA	NA	NA
10	8058293	G	A	SNV	0	Transcript	INTRONIC	2	intron,splice_polypyrimidine_tract	0.662	0.08	NA	NA	NA	NA	NA	NA	ENSG00000107485	ENST00000379328	GATA3	CCDS31143.1	2/5	NA	NA	NA	NA	NA	NA	NA	NA	-12	ACCEPTOR	107	202	NA	NA	NA	NA	0.128	0	0	0.369	-0.836	-0.914	805	NA	NA	NA	NA
10	8058294	T	A	SNV	0	Intergenic	UPSTREAM	1	upstream	0.662	0.08	NA	NA	NA	NA	NA	NA	ENSG00000197308	ENST00000355358	GATA3-AS1	NA	NA	NA	NA	NA	NA	NA	NA	NA	NA	NA	NA	106	201	NA	NA	NA	NA	0.128	0	0	-1.047	-1.317	-3.73	805	NA	NA	NA	NA
10	8058294	T	A	SNV	0	RegulatoryFeature	REGULATORY	4	regulatory	0.662	0.08	NA	NA	NA	NA	NA	NA	NA	ENSR00000258097	NA	NA	NA	NA	NA	NA	NA	NA	NA	NA	NA	NA	NA	106	201	NA	NA	NA	NA	0.128	0	0	-1.047	-1.317	-3.73	805	NA	NA	NA	NA
10	8058294	T	A	SNV	0	Transcript	INTRONIC	2	intron,splice_polypyrimidine_tract	0.662	0.08	NA	NA	NA	NA	NA	NA	ENSG00000107485	ENST00000379328	GATA3	CCDS31143.1	2/5	NA	NA	NA	NA	NA	NA	NA	NA	-11	ACCEPTOR	106	201	NA	NA	NA	NA	0.128	0	0	-1.047	-1.317	-3.73	805	NA	NA	NA	NA
10	8058294	T	TAACTCCACAC	INS	10	Intergenic	UPSTREAM	1	upstream	0.667	0.081	NA	NA	NA	NA	NA	NA	ENSG00000197308	ENST00000355358	GATA3-AS1	NA	NA	NA	NA	NA	NA	NA	NA	NA	NA	NA	NA	105	200	NA	NA	NA	NA	0.23	0	0	0.295	-1.317	-1.77	805	NA	NA	NA	NA
10	8058294	T	TAACTCCACAC	INS	10	RegulatoryFeature	REGULATORY	4	regulatory	0.667	0.081	NA	NA	NA	NA	NA	NA	NA	ENSR00000258097	NA	NA	NA	NA	NA	NA	NA	NA	NA	NA	NA	NA	NA	105	200	NA	NA	NA	NA	0.23	0	0	0.295	-1.317	-1.77	805	NA	NA	NA	NA
10	8058294	T	TAACTCCACAC	INS	10	Transcript	INTRONIC	2	intron,splice_polypyrimidine_tract	0.667	0.081	NA	NA	NA	NA	NA	NA	ENSG00000107485	ENST00000379328	GATA3	CCDS31143.1	2/5	NA	NA	NA	NA	NA	NA	NA	NA	-10	ACCEPTOR	105	200	NA	NA	NA	NA	0.23	0	0	0.295	-1.317	-1.77	805	NA	NA	NA	NA
10	8058295	TG	T	DEL	1	Intergenic	UPSTREAM	1	upstream	0.669	0.08	NA	NA	NA	NA	NA	NA	ENSG00000197308	ENST00000355358	GATA3-AS1	NA	NA	NA	NA	NA	NA	NA	NA	NA	NA	NA	NA	104	199	NA	NA	NA	NA	0.392	0	0	0.565	-0.339	-0.36	805	NA	NA	NA	NA
10	8058295	TG	T	DEL	1	RegulatoryFeature	REGULATORY	4	regulatory	0.669	0.08	NA	NA	NA	NA	NA	NA	NA	ENSR00000258097	NA	NA	NA	NA	NA	NA	NA	NA	NA	NA	NA	NA	NA	104	199	NA	NA	NA	NA	0.392	0	0	0.565	-0.339	-0.36	805	NA	NA	NA	NA
10	8058295	TG	T	DEL	1	Transcript	INTRONIC	2	intron,splice_polypyrimidine_tract	0.669	0.08	NA	NA	NA	NA	NA	NA	ENSG00000107485	ENST00000379328	GATA3	CCDS31143.1	2/5	NA	NA	NA	NA	NA	NA	NA	NA	-9	ACCEPTOR	104	199	NA	NA	NA	NA	0.392	0	0	0.565	-0.339	-0.36	805	NA	NA	NA	NA
10	8058296	G	A	SNV	0	Intergenic	UPSTREAM	1	upstream	0.669	0.08	NA	NA	NA	NA	NA	NA	ENSG00000197308	ENST00000355358	GATA3-AS1	NA	NA	NA	NA	NA	NA	NA	NA	NA	NA	NA	NA	104	199	NA	NA	NA	NA	0.392	0	0	0.565	-0.339	-0.36	805	NA	NA	NA	NA
10	8058296	G	A	SNV	0	RegulatoryFeature	REGULATORY	4	regulatory	0.669	0.08	NA	NA	NA	NA	NA	NA	NA	ENSR00000258097	NA	NA	NA	NA	NA	NA	NA	NA	NA	NA	NA	NA	NA	104	199	NA	NA	NA	NA	0.392	0	0	0.565	-0.339	-0.36	805	NA	NA	NA	NA
10	8058296	G	A	SNV	0	Transcript	INTRONIC	2	intron,splice_polypyrimidine_tract	0.669	0.08	NA	NA	NA	NA	NA	NA	ENSG00000107485	ENST00000379328	GATA3	CCDS31143.1	2/5	NA	NA	NA	NA	NA	NA	NA	NA	-9	ACCEPTOR	104	199	NA	NA	NA	NA	0.392	0	0	0.565	-0.339	-0.36	805	NA	NA	NA	NA
10	8058296	G	T	SNV	0	Intergenic	UPSTREAM	1	upstream	0.669	0.08	NA	NA	NA	NA	NA	NA	ENSG00000197308	ENST00000355358	GATA3-AS1	NA	NA	NA	NA	NA	NA	NA	NA	NA	NA	NA	NA	104	199	NA	NA	NA	NA	0.392	0	0	0.565	-0.339	-0.36	805	NA	NA	NA	NA
10	8058296	G	T	SNV	0	RegulatoryFeature	REGULATORY	4	regulatory	0.669	0.08	NA	NA	NA	NA	NA	NA	NA	ENSR00000258097	NA	NA	NA	NA	NA	NA	NA	NA	NA	NA	NA	NA	NA	104	199	NA	NA	NA	NA	0.392	0	0	0.565	-0.339	-0.36	805	NA	NA	NA	NA
10	8058296	G	T	SNV	0	Transcript	INTRONIC	2	intron,splice_polypyrimidine_tract	0.669	0.08	NA	NA	NA	NA	NA	NA	ENSG00000107485	ENST00000379328	GATA3	CCDS31143.1	2/5	NA	NA	NA	NA	NA	NA	NA	NA	-9	ACCEPTOR	104	199	NA	NA	NA	NA	0.392	0	0	0.565	-0.339	-0.36	805	NA	NA	NA	NA
10	8058297	C	A	SNV	0	Intergenic	UPSTREAM	1	upstream	0.669	0.08	NA	NA	NA	NA	NA	NA	ENSG00000197308	ENST00000355358	GATA3-AS1	NA	NA	NA	NA	NA	NA	NA	NA	NA	NA	NA	NA	103	198	NA	NA	NA	NA	0.413	0.001	0.001	0.398	0.298	0.529	805	NA	NA	NA	NA
10	8058297	C	A	SNV	0	RegulatoryFeature	REGULATORY	4	regulatory	0.669	0.08	NA	NA	NA	NA	NA	NA	NA	ENSR00000258097	NA	NA	NA	NA	NA	NA	NA	NA	NA	NA	NA	NA	NA	103	198	NA	NA	NA	NA	0.413	0.001	0.001	0.398	0.298	0.529	805	NA	NA	NA	NA
10	8058297	C	A	SNV	0	Transcript	SPLICE_SITE	5	splice,splice_polypyrimidine_tract,intron	0.669	0.08	NA	NA	NA	NA	NA	NA	ENSG00000107485	ENST00000379328	GATA3	CCDS31143.1	2/5	NA	NA	NA	NA	NA	NA	NA	NA	-8	ACCEPTOR	103	198	NA	NA	NA	NA	0.413	0.001	0.001	0.398	0.298	0.529	805	NA	NA	NA	NA
10	8058297	C	T	SNV	0	Intergenic	UPSTREAM	1	upstream	0.669	0.08	NA	NA	NA	NA	NA	NA	ENSG00000197308	ENST00000355358	GATA3-AS1	NA	NA	NA	NA	NA	NA	NA	NA	NA	NA	NA	NA	103	198	NA	NA	NA	NA	0.413	0.001	0.001	0.398	0.298	0.529	805	NA	NA	NA	NA
10	8058297	C	T	SNV	0	RegulatoryFeature	REGULATORY	4	regulatory	0.669	0.08	NA	NA	NA	NA	NA	NA	NA	ENSR00000258097	NA	NA	NA	NA	NA	NA	NA	NA	NA	NA	NA	NA	NA	103	198	NA	NA	NA	NA	0.413	0.001	0.001	0.398	0.298	0.529	805	NA	NA	NA	NA
10	8058297	C	T	SNV	0	Transcript	SPLICE_SITE	5	splice,splice_polypyrimidine_tract,intron	0.669	0.08	NA	NA	NA	NA	NA	NA	ENSG00000107485	ENST00000379328	GATA3	CCDS31143.1	2/5	NA	NA	NA	NA	NA	NA	NA	NA	-8	ACCEPTOR	103	198	NA	NA	NA	NA	0.413	0.001	0.001	0.398	0.298	0.529	805	NA	NA	NA	NA
10	8058298	C	G	SNV	0	Intergenic	UPSTREAM	1	upstream	0.675	0.08	NA	NA	NA	NA	NA	NA	ENSG00000197308	ENST00000355358	GATA3-AS1	NA	NA	NA	NA	NA	NA	NA	NA	NA	NA	NA	NA	102	197	NA	NA	NA	NA	0.413	0	0	0.398	-2.606	-2.15	805	NA	NA	NA	NA
10	8058298	C	G	SNV	0	RegulatoryFeature	REGULATORY	4	regulatory	0.675	0.08	NA	NA	NA	NA	NA	NA	NA	ENSR00000258097	NA	NA	NA	NA	NA	NA	NA	NA	NA	NA	NA	NA	NA	102	197	NA	NA	NA	NA	0.413	0	0	0.398	-2.606	-2.15	805	NA	NA	NA	NA
10	8058298	C	G	SNV	0	Transcript	SPLICE_SITE	5	splice,splice_polypyrimidine_tract,intron	0.675	0.08	NA	NA	NA	NA	NA	NA	ENSG00000107485	ENST00000379328	GATA3	CCDS31143.1	2/5	NA	NA	NA	NA	NA	NA	NA	NA	-7	ACCEPTOR	102	197	NA	NA	NA	NA	0.413	0	0	0.398	-2.606	-2.15	805	NA	NA	NA	NA
10	8058299	C	T	SNV	0	Intergenic	UPSTREAM	1	upstream	0.675	0.08	NA	NA	NA	NA	NA	NA	ENSG00000197308	ENST00000355358	GATA3-AS1	NA	NA	NA	NA	NA	NA	NA	NA	NA	NA	NA	NA	101	196	NA	NA	NA	NA	0.411	0	0	-0.433	-0.637	-0.43	805	NA	NA	NA	NA
10	8058299	C	T	SNV	0	RegulatoryFeature	REGULATORY	4	regulatory	0.675	0.08	NA	NA	NA	NA	NA	NA	NA	ENSR00000258097	NA	NA	NA	NA	NA	NA	NA	NA	NA	NA	NA	NA	NA	101	196	NA	NA	NA	NA	0.411	0	0	-0.433	-0.637	-0.43	805	NA	NA	NA	NA
10	8058299	C	T	SNV	0	Transcript	SPLICE_SITE	5	splice,splice_polypyrimidine_tract,intron	0.675	0.08	NA	NA	NA	NA	NA	NA	ENSG00000107485	ENST00000379328	GATA3	CCDS31143.1	2/5	NA	NA	NA	NA	NA	NA	NA	NA	-6	ACCEPTOR	101	196	NA	NA	NA	NA	0.411	0	0	-0.433	-0.637	-0.43	805	NA	NA	NA	NA
10	8058300	C	A	SNV	0	Intergenic	UPSTREAM	1	upstream	0.682	0.08	NA	NA	NA	NA	NA	NA	ENSG00000197308	ENST00000355358	GATA3-AS1	NA	NA	NA	NA	NA	NA	NA	NA	NA	NA	NA	NA	100	195	NA	NA	NA	NA	0.461	0.055	0.01	-0.553	-0.383	-0.088	805	NA	NA	NA	NA
10	8058300	C	A	SNV	0	RegulatoryFeature	REGULATORY	4	regulatory	0.682	0.08	NA	NA	NA	NA	NA	NA	NA	ENSR00000258097	NA	NA	NA	NA	NA	NA	NA	NA	NA	NA	NA	NA	NA	100	195	NA	NA	NA	NA	0.461	0.055	0.01	-0.553	-0.383	-0.088	805	NA	NA	NA	NA
10	8058300	C	A	SNV	0	Transcript	SPLICE_SITE	5	splice,splice_polypyrimidine_tract,intron	0.682	0.08	NA	NA	NA	NA	NA	NA	ENSG00000107485	ENST00000379328	GATA3	CCDS31143.1	2/5	NA	NA	NA	NA	NA	NA	NA	NA	-5	ACCEPTOR	100	195	NA	NA	NA	NA	0.461	0.055	0.01	-0.553	-0.383	-0.088	805	NA	NA	NA	NA
10	8058300	C	T	SNV	0	Intergenic	UPSTREAM	1	upstream	0.682	0.08	NA	NA	NA	NA	NA	NA	ENSG00000197308	ENST00000355358	GATA3-AS1	NA	NA	NA	NA	NA	NA	NA	NA	NA	NA	NA	NA	100	195	NA	NA	NA	NA	0.461	0.055	0.01	-0.553	-0.383	-0.088	805	NA	NA	NA	NA
10	8058300	C	T	SNV	0	RegulatoryFeature	REGULATORY	4	regulatory	0.682	0.08	NA	NA	NA	NA	NA	NA	NA	ENSR00000258097	NA	NA	NA	NA	NA	NA	NA	NA	NA	NA	NA	NA	NA	100	195	NA	NA	NA	NA	0.461	0.055	0.01	-0.553	-0.383	-0.088	805	NA	NA	NA	NA
10	8058300	C	T	SNV	0	Transcript	SPLICE_SITE	5	splice,splice_polypyrimidine_tract,intron	0.682	0.08	NA	NA	NA	NA	NA	NA	ENSG00000107485	ENST00000379328	GATA3	CCDS31143.1	2/5	NA	NA	NA	NA	NA	NA	NA	NA	-5	ACCEPTOR	100	195	NA	NA	NA	NA	0.461	0.055	0.01	-0.553	-0.383	-0.088	805	NA	NA	NA	NA
10	8058303	A	G	SNV	0	Intergenic	UPSTREAM	1	upstream	0.689	0.08	NA	NA	NA	NA	NA	NA	ENSG00000197308	ENST00000355358	GATA3-AS1	NA	NA	NA	NA	NA	NA	NA	NA	NA	NA	NA	NA	97	192	NA	NA	NA	NA	0.696	1	1	0.452	3.355	6.538	805	NA	NA	NA	NA
10	8058303	A	G	SNV	0	RegulatoryFeature	REGULATORY	4	regulatory	0.689	0.08	NA	NA	NA	NA	NA	NA	NA	ENSR00000258097	NA	NA	NA	NA	NA	NA	NA	NA	NA	NA	NA	NA	NA	97	192	NA	NA	NA	NA	0.696	1	1	0.452	3.355	6.538	805	NA	NA	NA	NA
10	8058303	A	G	SNV	0	Transcript	CANONICAL_SPLICE	6	splice_acceptor	0.689	0.08	NA	NA	NA	NA	NA	NA	ENSG00000107485	ENST00000379328	GATA3	CCDS31143.1	2/5	NA	NA	NA	NA	NA	NA	NA	NA	-2	ACCEPTOR	97	192	NA	NA	NA	NA	0.696	1	1	0.452	3.355	6.538	805	NA	NA	NA	NA
10	8058303	A	T	SNV	0	Intergenic	UPSTREAM	1	upstream	0.689	0.08	NA	NA	NA	NA	NA	NA	ENSG00000197308	ENST00000355358	GATA3-AS1	NA	NA	NA	NA	NA	NA	NA	NA	NA	NA	NA	NA	97	192	NA	NA	NA	NA	0.696	1	1	0.452	3.355	6.538	805	NA	NA	NA	NA
10	8058303	A	T	SNV	0	RegulatoryFeature	REGULATORY	4	regulatory	0.689	0.08	NA	NA	NA	NA	NA	NA	NA	ENSR00000258097	NA	NA	NA	NA	NA	NA	NA	NA	NA	NA	NA	NA	NA	97	192	NA	NA	NA	NA	0.696	1	1	0.452	3.355	6.538	805	NA	NA	NA	NA
10	8058303	A	T	SNV	0	Transcript	CANONICAL_SPLICE	6	splice_acceptor	0.689	0.08	NA	NA	NA	NA	NA	NA	ENSG00000107485	ENST00000379328	GATA3	CCDS31143.1	2/5	NA	NA	NA	NA	NA	NA	NA	NA	-2	ACCEPTOR	97	192	NA	NA	NA	NA	0.696	1	1	0.452	3.355	6.538	805	NA	NA	NA	NA
10	8058304	G	T	SNV	0	Intergenic	UPSTREAM	1	upstream	0.689	0.08	NA	NA	NA	NA	NA	NA	ENSG00000197308	ENST00000355358	GATA3-AS1	NA	NA	NA	NA	NA	NA	NA	NA	NA	NA	NA	NA	96	191	NA	NA	NA	NA	0.759	1	1	0.565	4.473	10.803	805	NA	NA	NA	NA
10	8058304	G	T	SNV	0	RegulatoryFeature	REGULATORY	4	regulatory	0.689	0.08	NA	NA	NA	NA	NA	NA	NA	ENSR00000258097	NA	NA	NA	NA	NA	NA	NA	NA	NA	NA	NA	NA	NA	96	191	NA	NA	NA	NA	0.759	1	1	0.565	4.473	10.803	805	NA	NA	NA	NA
10	8058304	G	T	SNV	0	Transcript	CANONICAL_SPLICE	6	splice_acceptor	0.689	0.08	NA	NA	NA	NA	NA	NA	ENSG00000107485	ENST00000379328	GATA3	CCDS31143.1	2/5	NA	NA	NA	NA	NA	NA	NA	NA	-1	ACCEPTOR	96	191	NA	NA	NA	NA	0.759	1	1	0.565	4.473	10.803	805	NA	NA	NA	NA
10	8058310	C	A	SNV	0	CodingTranscript	NON_SYNONYMOUS	7	missense	0.682	0.08	NA	NA	NA	NA	Q	K	ENSG00000107485	ENST00000379328	GATA3	CCDS31143.1	NA	3/6	820	0.266	247	0.185	83	0.187	other	6	ACCEPTOR	90	185	deleterious	0	possibly_damaging	0.468	0.888	1	1	0.398	2.893	7.2	805	NA	NA	NA	NA
10	8058310	C	A	SNV	0	Intergenic	UPSTREAM	1	upstream	0.682	0.08	NA	NA	NA	NA	NA	NA	ENSG00000197308	ENST00000355358	GATA3-AS1	NA	NA	NA	NA	NA	NA	NA	NA	NA	NA	NA	NA	90	185	NA	NA	NA	NA	0.888	1	1	0.398	2.893	7.2	805	NA	NA	NA	NA
10	8058310	C	A	SNV	0	RegulatoryFeature	REGULATORY	4	regulatory	0.682	0.08	NA	NA	NA	NA	NA	NA	NA	ENSR00000258097	NA	NA	NA	NA	NA	NA	NA	NA	NA	NA	NA	NA	NA	90	185	NA	NA	NA	NA	0.888	1	1	0.398	2.893	7.2	805	NA	NA	NA	NA
10	8058311	A	T	SNV	0	CodingTranscript	NON_SYNONYMOUS	7	missense	0.682	0.08	NA	NA	NA	NA	Q	L	ENSG00000107485	ENST00000379328	GATA3	CCDS31143.1	NA	3/6	821	0.266	248	0.186	83	0.187	other	7	ACCEPTOR	89	184	deleterious	0.01	benign	0.03	0.907	1	1	0.452	3.355	6.4	805	NA	NA	NA	NA
10	8058311	A	T	SNV	0	Intergenic	UPSTREAM	1	upstream	0.682	0.08	NA	NA	NA	NA	NA	NA	ENSG00000197308	ENST00000355358	GATA3-AS1	NA	NA	NA	NA	NA	NA	NA	NA	NA	NA	NA	NA	89	184	NA	NA	NA	NA	0.907	1	1	0.452	3.355	6.4	805	NA	NA	NA	NA
10	8058311	A	T	SNV	0	RegulatoryFeature	REGULATORY	4	regulatory	0.682	0.08	NA	NA	NA	NA	NA	NA	NA	ENSR00000258097	NA	NA	NA	NA	NA	NA	NA	NA	NA	NA	NA	NA	NA	89	184	NA	NA	NA	NA	0.907	1	1	0.452	3.355	6.4	805	NA	NA	NA	NA
10	8058313	G	A	SNV	0	CodingTranscript	NON_SYNONYMOUS	7	missense	0.689	0.093	NA	NA	NA	NA	V	M	ENSG00000107485	ENST00000379328	GATA3	CCDS31143.1	NA	3/6	823	0.267	250	0.187	84	0.189	other	9	ACCEPTOR	87	182	tolerated	0.37	benign	0.043	0.945	1	1	0.565	4.473	8.031	805	NA	NA	NA	NA
10	8058313	G	A	SNV	0	Intergenic	UPSTREAM	1	upstream	0.689	0.093	NA	NA	NA	NA	NA	NA	ENSG00000197308	ENST00000355358	GATA3-AS1	NA	NA	NA	NA	NA	NA	NA	NA	NA	NA	NA	NA	87	182	NA	NA	NA	NA	0.945	1	1	0.565	4.473	8.031	805	NA	NA	NA	NA
10	8058313	G	A	SNV	0	RegulatoryFeature	REGULATORY	4	regulatory	0.689	0.093	NA	NA	NA	NA	NA	NA	NA	ENSR00000258097	NA	NA	NA	NA	NA	NA	NA	NA	NA	NA	NA	NA	NA	87	182	NA	NA	NA	NA	0.945	1	1	0.565	4.473	8.031	805	NA	NA	NA	NA
10	8058313	G	C	SNV	0	CodingTranscript	NON_SYNONYMOUS	7	missense	0.689	0.093	NA	NA	NA	NA	V	L	ENSG00000107485	ENST00000379328	GATA3	CCDS31143.1	NA	3/6	823	0.267	250	0.187	84	0.189	other	9	ACCEPTOR	87	182	deleterious	0.01	benign	0.062	0.945	1	1	0.565	4.473	8.031	805	NA	NA	NA	NA
10	8058313	G	C	SNV	0	Intergenic	UPSTREAM	1	upstream	0.689	0.093	NA	NA	NA	NA	NA	NA	ENSG00000197308	ENST00000355358	GATA3-AS1	NA	NA	NA	NA	NA	NA	NA	NA	NA	NA	NA	NA	87	182	NA	NA	NA	NA	0.945	1	1	0.565	4.473	8.031	805	NA	NA	NA	NA
10	8058313	G	C	SNV	0	RegulatoryFeature	REGULATORY	4	regulatory	0.689	0.093	NA	NA	NA	NA	NA	NA	NA	ENSR00000258097	NA	NA	NA	NA	NA	NA	NA	NA	NA	NA	NA	NA	NA	87	182	NA	NA	NA	NA	0.945	1	1	0.565	4.473	8.031	805	NA	NA	NA	NA
10	8058315	G	A	SNV	0	CodingTranscript	SYNONYMOUS	5	synonymous	0.689	0.093	NA	NA	NA	NA	V	V	ENSG00000107485	ENST00000379328	GATA3	CCDS31143.1	NA	3/6	825	0.268	252	0.189	84	0.189	other	11	ACCEPTOR	85	180	NA	NA	NA	NA	0.954	0.995	0.998	0.565	0.081	0.829	805	NA	NA	NA	NA
10	8058315	G	A	SNV	0	Intergenic	UPSTREAM	1	upstream	0.689	0.093	NA	NA	NA	NA	NA	NA	ENSG00000197308	ENST00000355358	GATA3-AS1	NA	NA	NA	NA	NA	NA	NA	NA	NA	NA	NA	NA	85	180	NA	NA	NA	NA	0.954	0.995	0.998	0.565	0.081	0.829	805	NA	NA	NA	NA
10	8058315	G	A	SNV	0	RegulatoryFeature	REGULATORY	4	regulatory	0.689	0.093	NA	NA	NA	NA	NA	NA	NA	ENSR00000258097	NA	NA	NA	NA	NA	NA	NA	NA	NA	NA	NA	NA	NA	85	180	NA	NA	NA	NA	0.954	0.995	0.998	0.565	0.081	0.829	805	NA	NA	NA	NA
10	8058316	T	TGCCGCCCGCCTCTGCTTCATGGATCCCTACCCTGGCTGG	INS	39	CodingTranscript	INFRAME	6	inframe_insertion	0.687	0.094	NA	NA	NA	NA	C	CRPPLLHGSLPWLG	ENSG00000107485	ENST00000379328	GATA3	CCDS31143.1	NA	3/6	826	0.268	253	0.19	85	0.191	other	12	ACCEPTOR	83	178	NA	NA	NA	NA	0.955	1	1	0.565	4.473	9.358	805	NA	NA	NA	NA
10	8058316	T	TGCCGCCCGCCTCTGCTTCATGGATCCCTACCCTGGCTGG	INS	39	Intergenic	UPSTREAM	1	upstream	0.687	0.094	NA	NA	NA	NA	NA	NA	ENSG00000197308	ENST00000355358	GATA3-AS1	NA	NA	NA	NA	NA	NA	NA	NA	NA	NA	NA	NA	83	178	NA	NA	NA	NA	0.955	1	1	0.565	4.473	9.358	805	NA	NA	NA	NA
10	8058316	T	TGCCGCCCGCCTCTGCTTCATGGATCCCTACCCTGGCTGG	INS	39	RegulatoryFeature	REGULATORY	4	regulatory	0.687	0.094	NA	NA	NA	NA	NA	NA	NA	ENSR00000258097	NA	NA	NA	NA	NA	NA	NA	NA	NA	NA	NA	NA	NA	83	178	NA	NA	NA	NA	0.955	1	1	0.565	4.473	9.358	805	NA	NA	NA	NA
10	8058317	GC	G	DEL	1	CodingTranscript	FRAME_SHIFT	7	frameshift	0.695	0.093	NA	NA	NA	NA	C	X	ENSG00000107485	ENST00000379328	GATA3	CCDS31143.1	NA	3/6	828	0.269	255	0.191	85	0.191	other	14	ACCEPTOR	82	177	NA	NA	NA	NA	0.953	0.999	0.998	0.398	0.203	0.531	805	NA	NA	NA	NA
10	8058317	GC	G	DEL	1	Intergenic	UPSTREAM	1	upstream	0.695	0.093	NA	NA	NA	NA	NA	NA	ENSG00000197308	ENST00000355358	GATA3-AS1	NA	NA	NA	NA	NA	NA	NA	NA	NA	NA	NA	NA	82	177	NA	NA	NA	NA	0.953	0.999	0.998	0.398	0.203	0.531	805	NA	NA	NA	NA
10	8058317	GC	G	DEL	1	RegulatoryFeature	REGULATORY	4	regulatory	0.695	0.093	NA	NA	NA	NA	NA	NA	NA	ENSR00000258097	NA	NA	NA	NA	NA	NA	NA	NA	NA	NA	NA	NA	NA	82	177	NA	NA	NA	NA	0.953	0.999	0.998	0.398	0.203	0.531	805	NA	NA	NA	NA
10	8058318	C	T	SNV	0	CodingTranscript	SYNONYMOUS	5	synonymous	0.695	0.093	NA	NA	NA	NA	C	C	ENSG00000107485	ENST00000379328	GATA3	CCDS31143.1	NA	3/6	828	0.269	255	0.191	85	0.191	other	14	ACCEPTOR	82	177	NA	NA	NA	NA	0.953	0.999	0.998	0.398	0.203	0.531	805	NA	NA	NA	NA
10	8058318	C	T	SNV	0	Intergenic	UPSTREAM	1	upstream	0.695	0.093	NA	NA	NA	NA	NA	NA	ENSG00000197308	ENST00000355358	GATA3-AS1	NA	NA	NA	NA	NA	NA	NA	NA	NA	NA	NA	NA	82	177	NA	NA	NA	NA	0.953	0.999	0.998	0.398	0.203	0.531	805	NA	NA	NA	NA
10	8058318	C	T	SNV	0	RegulatoryFeature	REGULATORY	4	regulatory	0.695	0.093	NA	NA	NA	NA	NA	NA	NA	ENSR00000258097	NA	NA	NA	NA	NA	NA	NA	NA	NA	NA	NA	NA	NA	82	177	NA	NA	NA	NA	0.953	0.999	0.998	0.398	0.203	0.531	805	NA	NA	NA	NA
10	8058319	CGCCCGCCT	C	DEL	8	CodingTranscript	FRAME_SHIFT	7	frameshift	0.684	0.076	NA	NA	NA	NA	RPP	X	ENSG00000107485	ENST00000379328	GATA3	CCDS31143.1	NA	3/6	830	0.269	257	0.193	86	0.194	other	16	ACCEPTOR	73	168	NA	NA	NA	NA	0.945	1	1	0.565	4.473	9.358	805	NA	NA	NA	NA
10	8058319	CGCCCGCCT	C	DEL	8	Intergenic	UPSTREAM	1	upstream	0.684	0.076	NA	NA	NA	NA	NA	NA	ENSG00000197308	ENST00000355358	GATA3-AS1	NA	NA	NA	NA	NA	NA	NA	NA	NA	NA	NA	NA	73	168	NA	NA	NA	NA	0.945	1	1	0.565	4.473	9.358	805	NA	NA	NA	NA
10	8058319	CGCCCGCCT	C	DEL	8	RegulatoryFeature	REGULATORY	4	regulatory	0.684	0.076	NA	NA	NA	NA	NA	NA	NA	ENSR00000258097	NA	NA	NA	NA	NA	NA	NA	NA	NA	NA	NA	NA	NA	73	168	NA	NA	NA	NA	0.945	1	1	0.565	4.473	9.358	805	NA	NA	NA	NA
10	8058320	G	GT	INS	1	CodingTranscript	FRAME_SHIFT	7	frameshift	0.693	0.081	NA	NA	NA	NA	R	RX	ENSG00000107485	ENST00000379328	GATA3	CCDS31143.1	NA	3/6	830	0.269	257	0.193	86	0.194	other	16	ACCEPTOR	79	174	NA	NA	NA	NA	0.945	1	1	0.565	4.473	9.358	805	NA	NA	NA	NA
10	8058320	G	GT	INS	1	Intergenic	UPSTREAM	1	upstream	0.693	0.081	NA	NA	NA	NA	NA	NA	ENSG00000197308	ENST00000355358	GATA3-AS1	NA	NA	NA	NA	NA	NA	NA	NA	NA	NA	NA	NA	79	174	NA	NA	NA	NA	0.945	1	1	0.565	4.473	9.358	805	NA	NA	NA	NA
10	8058320	G	GT	INS	1	RegulatoryFeature	REGULATORY	4	regulatory	0.693	0.081	NA	NA	NA	NA	NA	NA	NA	ENSR00000258097	NA	NA	NA	NA	NA	NA	NA	NA	NA	NA	NA	NA	NA	79	174	NA	NA	NA	NA	0.945	1	1	0.565	4.473	9.358	805	NA	NA	NA	NA
10	8058321	C	T	SNV	0	CodingTranscript	SYNONYMOUS	5	synonymous	0.695	0.08	NA	NA	NA	NA	R	R	ENSG00000107485	ENST00000379328	GATA3	CCDS31143.1	NA	3/6	831	0.27	258	0.193	86	0.194	other	17	ACCEPTOR	79	174	NA	NA	NA	NA	0.937	0.961	0.197	0.398	-0.219	-0.427	805	NA	NA	NA	NA
10	8058321	C	T	SNV	0	Intergenic	UPSTREAM	1	upstream	0.695	0.08	NA	NA	NA	NA	NA	NA	ENSG00000197308	ENST00000355358	GATA3-AS1	NA	NA	NA	NA	NA	NA	NA	NA	NA	NA	NA	NA	79	174	NA	NA	NA	NA	0.937	0.961	0.197	0.398	-0.219	-0.427	805	NA	NA	NA	NA
10	8058321	C	T	SNV	0	RegulatoryFeature	REGULATORY	4	regulatory	0.695	0.08	NA	NA	NA	NA	NA	NA	NA	ENSR00000258097	NA	NA	NA	NA	NA	NA	NA	NA	NA	NA	NA	NA	NA	79	174	NA	NA	NA	NA	0.937	0.961	0.197	0.398	-0.219	-0.427	805	NA	NA	NA	NA
10	8058322	C	A	SNV	0	CodingTranscript	NON_SYNONYMOUS	7	missense	0.689	0.08	NA	NA	NA	NA	P	T	ENSG00000107485	ENST00000379328	GATA3	CCDS31143.1	NA	3/6	832	0.27	259	0.194	87	0.196	other	18	ACCEPTOR	78	173	deleterious	0.01	possibly_damaging	0.743	0.926	0.969	1	0.398	2.893	5.831	805	NA	NA	NA	NA
10	8058322	C	A	SNV	0	Intergenic	UPSTREAM	1	upstream	0.689	0.08	NA	NA	NA	NA	NA	NA	ENSG00000197308	ENST00000355358	GATA3-AS1	NA	NA	NA	NA	NA	NA	NA	NA	NA	NA	NA	NA	78	173	NA	NA	NA	NA	0.926	0.969	1	0.398	2.893	5.831	805	NA	NA	NA	NA
10	8058322	C	A	SNV	0	RegulatoryFeature	REGULATORY	4	regulatory	0.689	0.08	NA	NA	NA	NA	NA	NA	NA	ENSR00000258097	NA	NA	NA	NA	NA	NA	NA	NA	NA	NA	NA	NA	NA	78	173	NA	NA	NA	NA	0.926	0.969	1	0.398	2.893	5.831	805	NA	NA	NA	NA
10	8058323	C	CAGCGGCCG	INS	8	CodingTranscript	FRAME_SHIFT	7	frameshift	0.693	0.081	NA	NA	NA	NA	P	PAAX	ENSG00000107485	ENST00000379328	GATA3	CCDS31143.1	NA	3/6	833	0.27	260	0.195	87	0.196	other	19	ACCEPTOR	76	171	NA	NA	NA	NA	0.852	0.83	1	0.398	2.893	7.505	805	NA	NA	NA	NA
10	8058323	C	CAGCGGCCG	INS	8	Intergenic	UPSTREAM	1	upstream	0.693	0.081	NA	NA	NA	NA	NA	NA	ENSG00000197308	ENST00000355358	GATA3-AS1	NA	NA	NA	NA	NA	NA	NA	NA	NA	NA	NA	NA	76	171	NA	NA	NA	NA	0.852	0.83	1	0.398	2.893	7.505	805	NA	NA	NA	NA
10	8058323	C	CAGCGGCCG	INS	8	RegulatoryFeature	REGULATORY	4	regulatory	0.693	0.081	NA	NA	NA	NA	NA	NA	NA	ENSR00000258097	NA	NA	NA	NA	NA	NA	NA	NA	NA	NA	NA	NA	NA	76	171	NA	NA	NA	NA	0.852	0.83	1	0.398	2.893	7.505	805	NA	NA	NA	NA
10	8058324	G	A	SNV	0	CodingTranscript	SYNONYMOUS	5	synonymous	0.695	0.08	NA	NA	NA	NA	P	P	ENSG00000107485	ENST00000379328	GATA3	CCDS31143.1	NA	3/6	834	0.271	261	0.196	87	0.196	other	20	ACCEPTOR	76	171	NA	NA	NA	NA	0.837	0.009	0	-0.936	-1.851	-2.668	805	NA	NA	NA	NA
10	8058324	G	A	SNV	0	Intergenic	UPSTREAM	1	upstream	0.695	0.08	NA	NA	NA	NA	NA	NA	ENSG00000197308	ENST00000355358	GATA3-AS1	NA	NA	NA	NA	NA	NA	NA	NA	NA	NA	NA	NA	76	171	NA	NA	NA	NA	0.837	0.009	0	-0.936	-1.851	-2.668	805	NA	NA	NA	NA
10	8058324	G	A	SNV	0	RegulatoryFeature	REGULATORY	4	regulatory	0.695	0.08	NA	NA	NA	NA	NA	NA	NA	ENSR00000258097	NA	NA	NA	NA	NA	NA	NA	NA	NA	NA	NA	NA	NA	76	171	NA	NA	NA	NA	0.837	0.009	0	-0.936	-1.851	-2.668	805	NA	NA	NA	NA
10	8058326	C	T	SNV	0	CodingTranscript	NON_SYNONYMOUS	7	missense	0.682	0.08	NA	NA	NA	NA	P	L	ENSG00000107485	ENST00000379328	GATA3	CCDS31143.1	NA	3/6	836	0.271	263	0.197	88	0.198	other	NA	NA	74	169	tolerated	0.2	benign	0.343	0.858	0.249	0.999	0.398	2.893	5.773	805	NA	NA	NA	NA
10	8058326	C	T	SNV	0	Intergenic	UPSTREAM	1	upstream	0.682	0.08	NA	NA	NA	NA	NA	NA	ENSG00000197308	ENST00000355358	GATA3-AS1	NA	NA	NA	NA	NA	NA	NA	NA	NA	NA	NA	NA	74	169	NA	NA	NA	NA	0.858	0.249	0.999	0.398	2.893	5.773	805	NA	NA	NA	NA
10	8058326	C	T	SNV	0	RegulatoryFeature	REGULATORY	4	regulatory	0.682	0.08	NA	NA	NA	NA	NA	NA	NA	ENSR00000258097	NA	NA	NA	NA	NA	NA	NA	NA	NA	NA	NA	NA	NA	74	169	NA	NA	NA	NA	0.858	0.249	0.999	0.398	2.893	5.773	805	NA	NA	NA	NA
10	8058329	T	A	SNV	0	CodingTranscript	NON_SYNONYMOUS	7	missense	0.675	0.08	NA	NA	NA	NA	L	Q	ENSG00000107485	ENST00000379328	GATA3	CCDS31143.1	NA	3/6	839	0.272	266	0.199	89	0.2	other	NA	NA	71	166	deleterious	0	possibly_damaging	0.898	0.909	0.999	1	0.447	3.336	6.684	805	NA	NA	NA	NA
10	8058329	T	A	SNV	0	Intergenic	UPSTREAM	1	upstream	0.675	0.08	NA	NA	NA	NA	NA	NA	ENSG00000197308	ENST00000355358	GATA3-AS1	NA	NA	NA	NA	NA	NA	NA	NA	NA	NA	NA	NA	71	166	NA	NA	NA	NA	0.909	0.999	1	0.447	3.336	6.684	805	NA	NA	NA	NA
10	8058329	T	A	SNV	0	RegulatoryFeature	REGULATORY	4	regulatory	0.675	0.08	NA	NA	NA	NA	NA	NA	NA	ENSR00000258097	NA	NA	NA	NA	NA	NA	NA	NA	NA	NA	NA	NA	NA	71	166	NA	NA	NA	NA	0.909	0.999	1	0.447	3.336	6.684	805	NA	NA	NA	NA
10	8058330	G	A	SNV	0	CodingTranscript	SYNONYMOUS	5	synonymous	0.675	0.08	NA	NA	NA	NA	L	L	ENSG00000107485	ENST00000379328	GATA3	CCDS31143.1	NA	3/6	840	0.272	267	0.2	89	0.2	other	NA	NA	70	165	NA	NA	NA	NA	0.913	1	1	0.565	1.454	1.522	805	NA	NA	NA	NA
10	8058330	G	A	SNV	0	Intergenic	UPSTREAM	1	upstream	0.675	0.08	NA	NA	NA	NA	NA	NA	ENSG00000197308	ENST00000355358	GATA3-AS1	NA	NA	NA	NA	NA	NA	NA	NA	NA	NA	NA	NA	70	165	NA	NA	NA	NA	0.913	1	1	0.565	1.454	1.522	805	NA	NA	NA	NA
10	8058330	G	A	SNV	0	RegulatoryFeature	REGULATORY	4	regulatory	0.675	0.08	NA	NA	NA	NA	NA	NA	NA	ENSR00000258097	NA	NA	NA	NA	NA	NA	NA	NA	NA	NA	NA	NA	NA	70	165	NA	NA	NA	NA	0.913	1	1	0.565	1.454	1.522	805	NA	NA	NA	NA
10	8058330	G	C	SNV	0	CodingTranscript	SYNONYMOUS	5	synonymous	0.675	0.08	NA	NA	NA	NA	L	L	ENSG00000107485	ENST00000379328	GATA3	CCDS31143.1	NA	3/6	840	0.272	267	0.2	89	0.2	other	NA	NA	70	165	NA	NA	NA	NA	0.913	1	1	0.565	1.454	1.522	805	NA	NA	NA	NA
10	8058330	G	C	SNV	0	Intergenic	UPSTREAM	1	upstream	0.675	0.08	NA	NA	NA	NA	NA	NA	ENSG00000197308	ENST00000355358	GATA3-AS1	NA	NA	NA	NA	NA	NA	NA	NA	NA	NA	NA	NA	70	165	NA	NA	NA	NA	0.913	1	1	0.565	1.454	1.522	805	NA	NA	NA	NA
10	8058330	G	C	SNV	0	RegulatoryFeature	REGULATORY	4	regulatory	0.675	0.08	NA	NA	NA	NA	NA	NA	NA	ENSR00000258097	NA	NA	NA	NA	NA	NA	NA	NA	NA	NA	NA	NA	NA	70	165	NA	NA	NA	NA	0.913	1	1	0.565	1.454	1.522	805	NA	NA	NA	NA
10	8058330	G	T	SNV	0	CodingTranscript	SYNONYMOUS	5	synonymous	0.675	0.08	NA	NA	NA	NA	L	L	ENSG00000107485	ENST00000379328	GATA3	CCDS31143.1	NA	3/6	840	0.272	267	0.2	89	0.2	other	NA	NA	70	165	NA	NA	NA	NA	0.913	1	1	0.565	1.454	1.522	805	NA	NA	NA	NA
10	8058330	G	T	SNV	0	Intergenic	UPSTREAM	1	upstream	0.675	0.08	NA	NA	NA	NA	NA	NA	ENSG00000197308	ENST00000355358	GATA3-AS1	NA	NA	NA	NA	NA	NA	NA	NA	NA	NA	NA	NA	70	165	NA	NA	NA	NA	0.913	1	1	0.565	1.454	1.522	805	NA	NA	NA	NA
10	8058330	G	T	SNV	0	RegulatoryFeature	REGULATORY	4	regulatory	0.675	0.08	NA	NA	NA	NA	NA	NA	NA	ENSR00000258097	NA	NA	NA	NA	NA	NA	NA	NA	NA	NA	NA	NA	NA	70	165	NA	NA	NA	NA	0.913	1	1	0.565	1.454	1.522	805	NA	NA	NA	NA
10	8058331	C	T	SNV	0	CodingTranscript	NON_SYNONYMOUS	7	missense	0.669	0.08	NA	NA	NA	NA	L	F	ENSG00000107485	ENST00000379328	GATA3	CCDS31143.1	NA	3/6	841	0.273	268	0.201	90	0.203	other	NA	NA	69	164	tolerated	0.12	probably_damaging	0.954	0.914	1	1	0.398	1.604	5.395	805	NA	NA	NA	NA
10	8058331	C	T	SNV	0	Intergenic	UPSTREAM	1	upstream	0.669	0.08	NA	NA	NA	NA	NA	NA	ENSG00000197308	ENST00000355358	GATA3-AS1	NA	NA	NA	NA	NA	NA	NA	NA	NA	NA	NA	NA	69	164	NA	NA	NA	NA	0.914	1	1	0.398	1.604	5.395	805	NA	NA	NA	NA
10	8058331	C	T	SNV	0	RegulatoryFeature	REGULATORY	4	regulatory	0.669	0.08	NA	NA	NA	NA	NA	NA	NA	ENSR00000258097	NA	NA	NA	NA	NA	NA	NA	NA	NA	NA	NA	NA	NA	69	164	NA	NA	NA	NA	0.914	1	1	0.398	1.604	5.395	805	NA	NA	NA	NA
10	8058332	T	C	SNV	0	CodingTranscript	NON_SYNONYMOUS	7	missense	0.669	0.08	NA	NA	NA	NA	L	P	ENSG00000107485	ENST00000379328	GATA3	CCDS31143.1	NA	3/6	842	0.273	269	0.201	90	0.203	other	NA	NA	68	163	tolerated	0.07	probably_damaging	0.977	0.912	1	1	0.447	1.971	5.415	805	NA	NA	NA	NA
10	8058332	T	C	SNV	0	Intergenic	UPSTREAM	1	upstream	0.669	0.08	NA	NA	NA	NA	NA	NA	ENSG00000197308	ENST00000355358	GATA3-AS1	NA	NA	NA	NA	NA	NA	NA	NA	NA	NA	NA	NA	68	163	NA	NA	NA	NA	0.912	1	1	0.447	1.971	5.415	805	NA	NA	NA	NA
10	8058332	T	C	SNV	0	RegulatoryFeature	REGULATORY	4	regulatory	0.669	0.08	NA	NA	NA	NA	NA	NA	NA	ENSR00000258097	NA	NA	NA	NA	NA	NA	NA	NA	NA	NA	NA	NA	NA	68	163	NA	NA	NA	NA	0.912	1	1	0.447	1.971	5.415	805	NA	NA	NA	NA
10	8058332	T	TCA	INS	2	CodingTranscript	FRAME_SHIFT	7	frameshift	0.667	0.081	NA	NA	NA	NA	L	LX	ENSG00000107485	ENST00000379328	GATA3	CCDS31143.1	NA	3/6	842	0.273	269	0.201	90	0.203	other	NA	NA	67	162	NA	NA	NA	NA	0.912	1	1	0.447	1.971	5.415	805	NA	NA	NA	NA
10	8058332	T	TCA	INS	2	Intergenic	UPSTREAM	1	upstream	0.667	0.081	NA	NA	NA	NA	NA	NA	ENSG00000197308	ENST00000355358	GATA3-AS1	NA	NA	NA	NA	NA	NA	NA	NA	NA	NA	NA	NA	67	162	NA	NA	NA	NA	0.912	1	1	0.447	1.971	5.415	805	NA	NA	NA	NA
10	8058332	T	TCA	INS	2	RegulatoryFeature	REGULATORY	4	regulatory	0.667	0.081	NA	NA	NA	NA	NA	NA	NA	ENSR00000258097	NA	NA	NA	NA	NA	NA	NA	NA	NA	NA	NA	NA	NA	67	162	NA	NA	NA	NA	0.912	1	1	0.447	1.971	5.415	805	NA	NA	NA	NA
10	8058333	T	A	SNV	0	CodingTranscript	SYNONYMOUS	5	synonymous	0.669	0.08	NA	NA	NA	NA	L	L	ENSG00000107485	ENST00000379328	GATA3	CCDS31143.1	NA	3/6	843	0.273	270	0.202	90	0.203	other	NA	NA	67	162	NA	NA	NA	NA	0.909	0.999	0.999	-0.496	0.589	1.063	805	NA	NA	NA	NA
10	8058333	T	A	SNV	0	Intergenic	UPSTREAM	1	upstream	0.669	0.08	NA	NA	NA	NA	NA	NA	ENSG00000197308	ENST00000355358	GATA3-AS1	NA	NA	NA	NA	NA	NA	NA	NA	NA	NA	NA	NA	67	162	NA	NA	NA	NA	0.909	0.999	0.999	-0.496	0.589	1.063	805	NA	NA	NA	NA
10	8058333	T	A	SNV	0	RegulatoryFeature	REGULATORY	4	regulatory	0.669	0.08	NA	NA	NA	NA	NA	NA	NA	ENSR00000258097	NA	NA	NA	NA	NA	NA	NA	NA	NA	NA	NA	NA	NA	67	162	NA	NA	NA	NA	0.909	0.999	0.999	-0.496	0.589	1.063	805	NA	NA	NA	NA
10	8058333	T	C	SNV	0	CodingTranscript	SYNONYMOUS	5	synonymous	0.669	0.08	NA	NA	NA	NA	L	L	ENSG00000107485	ENST00000379328	GATA3	CCDS31143.1	NA	3/6	843	0.273	270	0.202	90	0.203	other	NA	NA	67	162	NA	NA	NA	NA	0.909	0.999	0.999	-0.496	0.589	1.063	805	NA	NA	NA	NA
10	8058333	T	C	SNV	0	Intergenic	UPSTREAM	1	upstream	0.669	0.08	NA	NA	NA	NA	NA	NA	ENSG00000197308	ENST00000355358	GATA3-AS1	NA	NA	NA	NA	NA	NA	NA	NA	NA	NA	NA	NA	67	162	NA	NA	NA	NA	0.909	0.999	0.999	-0.496	0.589	1.063	805	NA	NA	NA	NA
10	8058333	T	C	SNV	0	RegulatoryFeature	REGULATORY	4	regulatory	0.669	0.08	NA	NA	NA	NA	NA	NA	NA	ENSR00000258097	NA	NA	NA	NA	NA	NA	NA	NA	NA	NA	NA	NA	NA	67	162	NA	NA	NA	NA	0.909	0.999	0.999	-0.496	0.589	1.063	805	NA	NA	NA	NA
10	8058334	C	A	SNV	0	CodingTranscript	NON_SYNONYMOUS	7	missense	0.675	0.08	NA	NA	NA	NA	H	N	ENSG00000107485	ENST00000379328	GATA3	CCDS31143.1	NA	3/6	844	0.274	271	0.203	91	0.205	other	NA	NA	66	161	tolerated	0.13	benign	0.09	0.915	0.999	1	0.398	2.872	7.163	805	NA	NA	NA	NA
10	8058334	C	A	SNV	0	Intergenic	UPSTREAM	1	upstream	0.675	0.08	NA	NA	NA	NA	NA	NA	ENSG00000197308	ENST00000355358	GATA3-AS1	NA	NA	NA	NA	NA	NA	NA	NA	NA	NA	NA	NA	66	161	NA	NA	NA	NA	0.915	0.999	1	0.398	2.872	7.163	805	NA	NA	NA	NA
10	8058334	C	A	SNV	0	RegulatoryFeature	REGULATORY	4	regulatory	0.675	0.08	NA	NA	NA	NA	NA	NA	NA	ENSR00000258097	NA	NA	NA	NA	NA	NA	NA	NA	NA	NA	NA	NA	NA	66	161	NA	NA	NA	NA	0.915	0.999	1	0.398	2.872	7.163	805	NA	NA	NA	NA
10	8058334	C	T	SNV	0	CodingTranscript	NON_SYNONYMOUS	7	missense	0.675	0.08	NA	NA	NA	NA	H	Y	ENSG00000107485	ENST00000379328	GATA3	CCDS31143.1	NA	3/6	844	0.274	271	0.203	91	0.205	other	NA	NA	66	161	deleterious	0	possibly_damaging	0.85	0.915	0.999	1	0.398	2.872	7.163	805	NA	NA	NA	NA
10	8058334	C	T	SNV	0	Intergenic	UPSTREAM	1	upstream	0.675	0.08	NA	NA	NA	NA	NA	NA	ENSG00000197308	ENST00000355358	GATA3-AS1	NA	NA	NA	NA	NA	NA	NA	NA	NA	NA	NA	NA	66	161	NA	NA	NA	NA	0.915	0.999	1	0.398	2.872	7.163	805	NA	NA	NA	NA
10	8058334	C	T	SNV	0	RegulatoryFeature	REGULATORY	4	regulatory	0.675	0.08	NA	NA	NA	NA	NA	NA	NA	ENSR00000258097	NA	NA	NA	NA	NA	NA	NA	NA	NA	NA	NA	NA	NA	66	161	NA	NA	NA	NA	0.915	0.999	1	0.398	2.872	7.163	805	NA	NA	NA	NA
10	8058338	G	A	SNV	0	CodingTranscript	NON_SYNONYMOUS	7	missense	0.675	0.08	NA	NA	NA	NA	G	E	ENSG00000107485	ENST00000379328	GATA3	CCDS31143.1	NA	3/6	848	0.275	275	0.206	92	0.207	other	NA	NA	62	157	deleterious	0.01	benign	0.018	0.941	1	1	0.565	4.438	10.272	805	NA	NA	NA	NA
10	8058338	G	A	SNV	0	Intergenic	UPSTREAM	1	upstream	0.675	0.08	NA	NA	NA	NA	NA	NA	ENSG00000197308	ENST00000355358	GATA3-AS1	NA	NA	NA	NA	NA	NA	NA	NA	NA	NA	NA	NA	62	157	NA	NA	NA	NA	0.941	1	1	0.565	4.438	10.272	805	NA	NA	NA	NA
10	8058338	G	A	SNV	0	RegulatoryFeature	REGULATORY	4	regulatory	0.675	0.08	NA	NA	NA	NA	NA	NA	NA	ENSR00000258097	NA	NA	NA	NA	NA	NA	NA	NA	NA	NA	NA	NA	NA	62	157	NA	NA	NA	NA	0.941	1	1	0.565	4.438	10.272	805	NA	NA	NA	NA
10	8058339	A	T	SNV	0	CodingTranscript	SYNONYMOUS	5	synonymous	0.675	0.08	NA	NA	NA	NA	G	G	ENSG00000107485	ENST00000379328	GATA3	CCDS31143.1	NA	3/6	849	0.275	276	0.207	92	0.207	other	NA	NA	61	156	NA	NA	NA	NA	0.946	0.999	0.985	0.452	0.234	0.178	805	NA	NA	NA	NA
10	8058339	A	T	SNV	0	Intergenic	UPSTREAM	1	upstream	0.675	0.08	NA	NA	NA	NA	NA	NA	ENSG00000197308	ENST00000355358	GATA3-AS1	NA	NA	NA	NA	NA	NA	NA	NA	NA	NA	NA	NA	61	156	NA	NA	NA	NA	0.946	0.999	0.985	0.452	0.234	0.178	805	NA	NA	NA	NA
10	8058339	A	T	SNV	0	RegulatoryFeature	REGULATORY	4	regulatory	0.675	0.08	NA	NA	NA	NA	NA	NA	NA	ENSR00000258097	NA	NA	NA	NA	NA	NA	NA	NA	NA	NA	NA	NA	NA	61	156	NA	NA	NA	NA	0.946	0.999	0.985	0.452	0.234	0.178	805	NA	NA	NA	NA
10	8058339	ATCCCTACCCTGGCTGGACGGC	A	DEL	21	CodingTranscript	INFRAME	6	inframe_deletion	0.667	0.082	NA	NA	NA	NA	SLPWLDG	-	ENSG00000107485	ENST00000379328	GATA3	CCDS31143.1	NA	3/6	850	0.276	277	0.207	93	0.209	other	NA	NA	40	135	NA	NA	NA	NA	0.98	1	1	0.565	4.473	11.221	805	NA	NA	NA	NA
10	8058339	ATCCCTACCCTGGCTGGACGGC	A	DEL	21	Intergenic	UPSTREAM	1	upstream	0.667	0.082	NA	NA	NA	NA	NA	NA	ENSG00000197308	ENST00000355358	GATA3-AS1	NA	NA	NA	NA	NA	NA	NA	NA	NA	NA	NA	NA	40	135	NA	NA	NA	NA	0.98	1	1	0.565	4.473	11.221	805	NA	NA	NA	NA
10	8058339	ATCCCTACCCTGGCTGGACGGC	A	DEL	21	RegulatoryFeature	REGULATORY	4	regulatory	0.667	0.082	NA	NA	NA	NA	NA	NA	NA	ENSR00000258097	NA	NA	NA	NA	NA	NA	NA	NA	NA	NA	NA	NA	NA	40	135	NA	NA	NA	NA	0.98	1	1	0.565	4.473	11.221	805	NA	NA	NA	NA
10	8058340	T	A	SNV	0	CodingTranscript	NON_SYNONYMOUS	7	missense	0.675	0.08	NA	NA	NA	NA	S	T	ENSG00000107485	ENST00000379328	GATA3	CCDS31143.1	NA	3/6	850	0.276	277	0.207	93	0.209	other	NA	NA	60	155	tolerated	0.28	possibly_damaging	0.559	0.948	1	1	0.447	3.311	5.187	805	NA	NA	NA	NA
10	8058340	T	A	SNV	0	Intergenic	UPSTREAM	1	upstream	0.675	0.08	NA	NA	NA	NA	NA	NA	ENSG00000197308	ENST00000355358	GATA3-AS1	NA	NA	NA	NA	NA	NA	NA	NA	NA	NA	NA	NA	60	155	NA	NA	NA	NA	0.948	1	1	0.447	3.311	5.187	805	NA	NA	NA	NA
10	8058340	T	A	SNV	0	RegulatoryFeature	REGULATORY	4	regulatory	0.675	0.08	NA	NA	NA	NA	NA	NA	NA	ENSR00000258097	NA	NA	NA	NA	NA	NA	NA	NA	NA	NA	NA	NA	NA	60	155	NA	NA	NA	NA	0.948	1	1	0.447	3.311	5.187	805	NA	NA	NA	NA
10	8058340	T	C	SNV	0	CodingTranscript	NON_SYNONYMOUS	7	missense	0.675	0.08	NA	NA	NA	NA	S	P	ENSG00000107485	ENST00000379328	GATA3	CCDS31143.1	NA	3/6	850	0.276	277	0.207	93	0.209	other	NA	NA	60	155	tolerated	0.11	possibly_damaging	0.799	0.948	1	1	0.447	3.311	5.187	805	NA	NA	NA	NA
10	8058340	T	C	SNV	0	Intergenic	UPSTREAM	1	upstream	0.675	0.08	NA	NA	NA	NA	NA	NA	ENSG00000197308	ENST00000355358	GATA3-AS1	NA	NA	NA	NA	NA	NA	NA	NA	NA	NA	NA	NA	60	155	NA	NA	NA	NA	0.948	1	1	0.447	3.311	5.187	805	NA	NA	NA	NA
10	8058340	T	C	SNV	0	RegulatoryFeature	REGULATORY	4	regulatory	0.675	0.08	NA	NA	NA	NA	NA	NA	NA	ENSR00000258097	NA	NA	NA	NA	NA	NA	NA	NA	NA	NA	NA	NA	NA	60	155	NA	NA	NA	NA	0.948	1	1	0.447	3.311	5.187	805	NA	NA	NA	NA
10	8058341	C	T	SNV	0	CodingTranscript	NON_SYNONYMOUS	7	missense	0.675	0.08	NA	NA	NA	NA	S	F	ENSG00000107485	ENST00000379328	GATA3	CCDS31143.1	NA	3/6	851	0.276	278	0.208	93	0.209	other	NA	NA	59	154	deleterious	0.01	possibly_damaging	0.816	0.949	0.995	1	0.398	2.893	5.794	805	NA	NA	NA	NA
10	8058341	C	T	SNV	0	Intergenic	UPSTREAM	1	upstream	0.675	0.08	NA	NA	NA	NA	NA	NA	ENSG00000197308	ENST00000355358	GATA3-AS1	NA	NA	NA	NA	NA	NA	NA	NA	NA	NA	NA	NA	59	154	NA	NA	NA	NA	0.949	0.995	1	0.398	2.893	5.794	805	NA	NA	NA	NA
10	8058341	C	T	SNV	0	RegulatoryFeature	REGULATORY	4	regulatory	0.675	0.08	NA	NA	NA	NA	NA	NA	NA	ENSR00000258097	NA	NA	NA	NA	NA	NA	NA	NA	NA	NA	NA	NA	NA	59	154	NA	NA	NA	NA	0.949	0.995	1	0.398	2.893	5.794	805	NA	NA	NA	NA
10	8058342	C	T	SNV	0	CodingTranscript	SYNONYMOUS	5	synonymous	0.675	0.08	NA	NA	NA	NA	S	S	ENSG00000107485	ENST00000379328	GATA3	CCDS31143.1	NA	3/6	852	0.276	279	0.209	93	0.209	other	NA	NA	58	153	NA	NA	NA	NA	0.951	0.319	0.001	0.398	-0.828	-0.886	805	NA	NA	NA	NA
10	8058342	C	T	SNV	0	Intergenic	UPSTREAM	1	upstream	0.675	0.08	NA	NA	NA	NA	NA	NA	ENSG00000197308	ENST00000355358	GATA3-AS1	NA	NA	NA	NA	NA	NA	NA	NA	NA	NA	NA	NA	58	153	NA	NA	NA	NA	0.951	0.319	0.001	0.398	-0.828	-0.886	805	NA	NA	NA	NA
10	8058342	C	T	SNV	0	RegulatoryFeature	REGULATORY	4	regulatory	0.675	0.08	NA	NA	NA	NA	NA	NA	NA	ENSR00000258097	NA	NA	NA	NA	NA	NA	NA	NA	NA	NA	NA	NA	NA	58	153	NA	NA	NA	NA	0.951	0.319	0.001	0.398	-0.828	-0.886	805	NA	NA	NA	NA
10	8058343	C	A	SNV	0	CodingTranscript	NON_SYNONYMOUS	7	missense	0.669	0.08	NA	NA	NA	NA	L	I	ENSG00000107485	ENST00000379328	GATA3	CCDS31143.1	NA	3/6	853	0.277	280	0.21	94	0.212	other	NA	NA	57	152	tolerated	0.28	benign	0.172	0.954	0.948	0.996	0.398	0.937	2.431	805	NA	NA	NA	NA
10	8058343	C	A	SNV	0	Intergenic	UPSTREAM	1	upstream	0.669	0.08	NA	NA	NA	NA	NA	NA	ENSG00000197308	ENST00000355358	GATA3-AS1	NA	NA	NA	NA	NA	NA	NA	NA	NA	NA	NA	NA	57	152	NA	NA	NA	NA	0.954	0.948	0.996	0.398	0.937	2.431	805	NA	NA	NA	NA
10	8058343	C	A	SNV	0	RegulatoryFeature	REGULATORY	4	regulatory	0.669	0.08	NA	NA	NA	NA	NA	NA	NA	ENSR00000258097	NA	NA	NA	NA	NA	NA	NA	NA	NA	NA	NA	NA	NA	57	152	NA	NA	NA	NA	0.954	0.948	0.996	0.398	0.937	2.431	805	NA	NA	NA	NA
10	8058344	T	C	SNV	0	CodingTranscript	NON_SYNONYMOUS	7	missense	0.669	0.08	NA	NA	NA	NA	L	P	ENSG00000107485	ENST00000379328	GATA3	CCDS31143.1	NA	3/6	854	0.277	281	0.21	94	0.212	other	NA	NA	56	151	deleterious	0.02	benign	0.137	0.955	0.997	1	0.447	1.977	7.024	805	NA	NA	NA	NA
10	8058344	T	C	SNV	0	Intergenic	UPSTREAM	1	upstream	0.669	0.08	NA	NA	NA	NA	NA	NA	ENSG00000197308	ENST00000355358	GATA3-AS1	NA	NA	NA	NA	NA	NA	NA	NA	NA	NA	NA	NA	56	151	NA	NA	NA	NA	0.955	0.997	1	0.447	1.977	7.024	805	NA	NA	NA	NA
10	8058344	T	C	SNV	0	RegulatoryFeature	REGULATORY	4	regulatory	0.669	0.08	NA	NA	NA	NA	NA	NA	NA	ENSR00000258097	NA	NA	NA	NA	NA	NA	NA	NA	NA	NA	NA	NA	NA	56	151	NA	NA	NA	NA	0.955	0.997	1	0.447	1.977	7.024	805	NA	NA	NA	NA
10	8058345	A	G	SNV	0	CodingTranscript	SYNONYMOUS	5	synonymous	0.669	0.08	NA	NA	NA	NA	L	L	ENSG00000107485	ENST00000379328	GATA3	CCDS31143.1	NA	3/6	855	0.277	282	0.211	94	0.212	other	NA	NA	55	150	NA	NA	NA	NA	0.954	1	1	0.565	2.088	2.581	805	NA	NA	NA	NA
10	8058345	A	G	SNV	0	Intergenic	UPSTREAM	1	upstream	0.669	0.08	NA	NA	NA	NA	NA	NA	ENSG00000197308	ENST00000355358	GATA3-AS1	NA	NA	NA	NA	NA	NA	NA	NA	NA	NA	NA	NA	55	150	NA	NA	NA	NA	0.954	1	1	0.565	2.088	2.581	805	NA	NA	NA	NA
10	8058345	A	G	SNV	0	RegulatoryFeature	REGULATORY	4	regulatory	0.669	0.08	NA	NA	NA	NA	NA	NA	NA	ENSR00000258097	NA	NA	NA	NA	NA	NA	NA	NA	NA	NA	NA	NA	NA	55	150	NA	NA	NA	NA	0.954	1	1	0.565	2.088	2.581	805	NA	NA	NA	NA
10	8058346	C	G	SNV	0	CodingTranscript	NON_SYNONYMOUS	7	missense	0.662	0.08	NA	NA	NA	NA	P	A	ENSG00000107485	ENST00000379328	GATA3	CCDS31143.1	NA	3/6	856	0.278	283	0.212	95	0.214	other	NA	NA	54	149	deleterious	0	possibly_damaging	0.462	0.959	1	1	0.398	2.893	5.743	805	NA	NA	NA	NA
10	8058346	C	G	SNV	0	Intergenic	UPSTREAM	1	upstream	0.662	0.08	NA	NA	NA	NA	NA	NA	ENSG00000197308	ENST00000355358	GATA3-AS1	NA	NA	NA	NA	NA	NA	NA	NA	NA	NA	NA	NA	54	149	NA	NA	NA	NA	0.959	1	1	0.398	2.893	5.743	805	NA	NA	NA	NA
10	8058346	C	G	SNV	0	RegulatoryFeature	REGULATORY	4	regulatory	0.662	0.08	NA	NA	NA	NA	NA	NA	NA	ENSR00000258097	NA	NA	NA	NA	NA	NA	NA	NA	NA	NA	NA	NA	NA	54	149	NA	NA	NA	NA	0.959	1	1	0.398	2.893	5.743	805	NA	NA	NA	NA
10	8058347	C	A	SNV	0	CodingTranscript	NON_SYNONYMOUS	7	missense	0.669	0.08	NA	NA	NA	NA	P	H	ENSG00000107485	ENST00000379328	GATA3	CCDS31143.1	NA	3/6	857	0.278	284	0.213	95	0.214	other	NA	NA	53	148	deleterious	0	probably_damaging	0.96	0.962	1	1	0.398	2.893	5.628	805	NA	NA	NA	NA
10	8058347	C	A	SNV	0	Intergenic	UPSTREAM	1	upstream	0.669	0.08	NA	NA	NA	NA	NA	NA	ENSG00000197308	ENST00000355358	GATA3-AS1	NA	NA	NA	NA	NA	NA	NA	NA	NA	NA	NA	NA	53	148	NA	NA	NA	NA	0.962	1	1	0.398	2.893	5.628	805	NA	NA	NA	NA
10	8058347	C	A	SNV	0	RegulatoryFeature	REGULATORY	4	regulatory	0.669	0.08	NA	NA	NA	NA	NA	NA	NA	ENSR00000258097	NA	NA	NA	NA	NA	NA	NA	NA	NA	NA	NA	NA	NA	53	148	NA	NA	NA	NA	0.962	1	1	0.398	2.893	5.628	805	NA	NA	NA	NA
10	8058348	C	A	SNV	0	CodingTranscript	SYNONYMOUS	5	synonymous	0.675	0.093	NA	NA	NA	NA	P	P	ENSG00000107485	ENST00000379328	GATA3	CCDS31143.1	NA	3/6	858	0.278	285	0.213	95	0.214	other	NA	NA	52	147	NA	NA	NA	NA	0.975	1	0.998	0.398	2.893	0.789	805	NA	NA	NA	NA
10	8058348	C	A	SNV	0	Intergenic	UPSTREAM	1	upstream	0.675	0.093	NA	NA	NA	NA	NA	NA	ENSG00000197308	ENST00000355358	GATA3-AS1	NA	NA	NA	NA	NA	NA	NA	NA	NA	NA	NA	NA	52	147	NA	NA	NA	NA	0.975	1	0.998	0.398	2.893	0.789	805	NA	NA	NA	NA
10	8058348	C	A	SNV	0	RegulatoryFeature	REGULATORY	4	regulatory	0.675	0.093	NA	NA	NA	NA	NA	NA	NA	ENSR00000258097	NA	NA	NA	NA	NA	NA	NA	NA	NA	NA	NA	NA	NA	52	147	NA	NA	NA	NA	0.975	1	0.998	0.398	2.893	0.789	805	NA	NA	NA	NA
10	8058350	G	A	SNV	0	CodingTranscript	STOP_GAINED	8	stop_gained	0.675	0.093	NA	NA	NA	NA	W	*	ENSG00000107485	ENST00000379328	GATA3	CCDS31143.1	NA	3/6	860	0.279	287	0.215	96	0.216	other	NA	NA	50	145	NA	NA	NA	NA	0.979	1	1	0.565	4.473	11.221	805	NA	NA	NA	NA
10	8058350	G	A	SNV	0	Intergenic	UPSTREAM	1	upstream	0.675	0.093	NA	NA	NA	NA	NA	NA	ENSG00000197308	ENST00000355358	GATA3-AS1	NA	NA	NA	NA	NA	NA	NA	NA	NA	NA	NA	NA	50	145	NA	NA	NA	NA	0.979	1	1	0.565	4.473	11.221	805	NA	NA	NA	NA
10	8058350	G	A	SNV	0	RegulatoryFeature	REGULATORY	4	regulatory	0.675	0.093	NA	NA	NA	NA	NA	NA	NA	ENSR00000258097	NA	NA	NA	NA	NA	NA	NA	NA	NA	NA	NA	NA	NA	50	145	NA	NA	NA	NA	0.979	1	1	0.565	4.473	11.221	805	NA	NA	NA	NA
10	8058351	G	C	SNV	0	CodingTranscript	NON_SYNONYMOUS	7	missense	0.675	0.093	NA	NA	NA	NA	W	C	ENSG00000107485	ENST00000379328	GATA3	CCDS31143.1	NA	3/6	861	0.279	288	0.216	96	0.216	other	NA	NA	49	144	deleterious	0	probably_damaging	0.988	0.98	1	1	0.565	4.473	11.221	805	NA	NA	NA	NA
10	8058351	G	C	SNV	0	Intergenic	UPSTREAM	1	upstream	0.675	0.093	NA	NA	NA	NA	NA	NA	ENSG00000197308	ENST00000355358	GATA3-AS1	NA	NA	NA	NA	NA	NA	NA	NA	NA	NA	NA	NA	49	144	NA	NA	NA	NA	0.98	1	1	0.565	4.473	11.221	805	NA	NA	NA	NA
10	8058351	G	C	SNV	0	RegulatoryFeature	REGULATORY	4	regulatory	0.675	0.093	NA	NA	NA	NA	NA	NA	NA	ENSR00000258097	NA	NA	NA	NA	NA	NA	NA	NA	NA	NA	NA	NA	NA	49	144	NA	NA	NA	NA	0.98	1	1	0.565	4.473	11.221	805	NA	NA	NA	NA
10	8058353	T	A	SNV	0	CodingTranscript	NON_SYNONYMOUS	7	missense	0.669	0.093	NA	NA	NA	NA	L	Q	ENSG00000107485	ENST00000379328	GATA3	CCDS31143.1	NA	3/6	863	0.28	290	0.217	97	0.218	other	NA	NA	47	142	deleterious	0.01	probably_damaging	0.973	0.978	1	1	0.447	1.977	5.842	805	NA	NA	NA	NA
10	8058353	T	A	SNV	0	Intergenic	UPSTREAM	1	upstream	0.669	0.093	NA	NA	NA	NA	NA	NA	ENSG00000197308	ENST00000355358	GATA3-AS1	NA	NA	NA	NA	NA	NA	NA	NA	NA	NA	NA	NA	47	142	NA	NA	NA	NA	0.978	1	1	0.447	1.977	5.842	805	NA	NA	NA	NA
10	8058353	T	A	SNV	0	RegulatoryFeature	REGULATORY	4	regulatory	0.669	0.093	NA	NA	NA	NA	NA	NA	NA	ENSR00000258097	NA	NA	NA	NA	NA	NA	NA	NA	NA	NA	NA	NA	NA	47	142	NA	NA	NA	NA	0.978	1	1	0.447	1.977	5.842	805	NA	NA	NA	NA
10	8058354	G	A	SNV	0	CodingTranscript	SYNONYMOUS	5	synonymous	0.675	0.093	NA	NA	NA	NA	L	L	ENSG00000107485	ENST00000379328	GATA3	CCDS31143.1	NA	3/6	864	0.28	291	0.218	97	0.218	other	NA	NA	46	141	NA	NA	NA	NA	0.975	1	1	0.565	4.473	4.044	805	NA	NA	NA	NA
10	8058354	G	A	SNV	0	Intergenic	UPSTREAM	1	upstream	0.675	0.093	NA	NA	NA	NA	NA	NA	ENSG00000197308	ENST00000355358	GATA3-AS1	NA	NA	NA	NA	NA	NA	NA	NA	NA	NA	NA	NA	46	141	NA	NA	NA	NA	0.975	1	1	0.565	4.473	4.044	805	NA	NA	NA	NA
10	8058354	G	A	SNV	0	RegulatoryFeature	REGULATORY	4	regulatory	0.675	0.093	NA	NA	NA	NA	NA	NA	NA	ENSR00000258097	NA	NA	NA	NA	NA	NA	NA	NA	NA	NA	NA	NA	NA	46	141	NA	NA	NA	NA	0.975	1	1	0.565	4.473	4.044	805	NA	NA	NA	NA
10	8058354	G	GGCCGTCATGTGGT	INS	13	CodingTranscript	FRAME_SHIFT	7	frameshift	0.673	0.094	NA	NA	NA	NA	-	AVMWX	ENSG00000107485	ENST00000379328	GATA3	CCDS31143.1	NA	3/6	864	0.28	291	0.218	97	0.218	other	NA	NA	45	140	NA	NA	NA	NA	0.975	1	1	0.565	4.473	11.221	805	NA	NA	NA	NA
10	8058354	G	GGCCGTCATGTGGT	INS	13	Intergenic	UPSTREAM	1	upstream	0.673	0.094	NA	NA	NA	NA	NA	NA	ENSG00000197308	ENST00000355358	GATA3-AS1	NA	NA	NA	NA	NA	NA	NA	NA	NA	NA	NA	NA	45	140	NA	NA	NA	NA	0.975	1	1	0.565	4.473	11.221	805	NA	NA	NA	NA
10	8058354	G	GGCCGTCATGTGGT	INS	13	RegulatoryFeature	REGULATORY	4	regulatory	0.673	0.094	NA	NA	NA	NA	NA	NA	NA	ENSR00000258097	NA	NA	NA	NA	NA	NA	NA	NA	NA	NA	NA	NA	NA	45	140	NA	NA	NA	NA	0.975	1	1	0.565	4.473	11.221	805	NA	NA	NA	NA
10	8058354	G	GGTGCACTAGTTCGGCATATTGGCCACCGTCAAA	INS	33	CodingTranscript	STOP_GAINED	8	stop_gained,inframe_insertion	0.673	0.094	NA	NA	NA	NA	-	VH*FGILATVK	ENSG00000107485	ENST00000379328	GATA3	CCDS31143.1	NA	3/6	864	0.28	291	0.218	97	0.218	other	NA	NA	45	140	NA	NA	NA	NA	0.975	1	1	0.565	4.473	11.221	805	NA	NA	NA	NA
10	8058354	G	GGTGCACTAGTTCGGCATATTGGCCACCGTCAAA	INS	33	Intergenic	UPSTREAM	1	upstream	0.673	0.094	NA	NA	NA	NA	NA	NA	ENSG00000197308	ENST00000355358	GATA3-AS1	NA	NA	NA	NA	NA	NA	NA	NA	NA	NA	NA	NA	45	140	NA	NA	NA	NA	0.975	1	1	0.565	4.473	11.221	805	NA	NA	NA	NA
10	8058354	G	GGTGCACTAGTTCGGCATATTGGCCACCGTCAAA	INS	33	RegulatoryFeature	REGULATORY	4	regulatory	0.673	0.094	NA	NA	NA	NA	NA	NA	NA	ENSR00000258097	NA	NA	NA	NA	NA	NA	NA	NA	NA	NA	NA	NA	NA	45	140	NA	NA	NA	NA	0.975	1	1	0.565	4.473	11.221	805	NA	NA	NA	NA
10	8058355	GA	G	DEL	1	CodingTranscript	FRAME_SHIFT	7	frameshift	0.669	0.093	NA	NA	NA	NA	D	X	ENSG00000107485	ENST00000379328	GATA3	CCDS31143.1	NA	3/6	866	0.281	293	0.219	98	0.221	other	NA	NA	44	139	NA	NA	NA	NA	0.964	0.989	1	0.452	3.355	8.63	805	NA	NA	NA	NA
10	8058355	GA	G	DEL	1	Intergenic	UPSTREAM	1	upstream	0.669	0.093	NA	NA	NA	NA	NA	NA	ENSG00000197308	ENST00000355358	GATA3-AS1	NA	NA	NA	NA	NA	NA	NA	NA	NA	NA	NA	NA	44	139	NA	NA	NA	NA	0.964	0.989	1	0.452	3.355	8.63	805	NA	NA	NA	NA
10	8058355	GA	G	DEL	1	RegulatoryFeature	REGULATORY	4	regulatory	0.669	0.093	NA	NA	NA	NA	NA	NA	NA	ENSR00000258097	NA	NA	NA	NA	NA	NA	NA	NA	NA	NA	NA	NA	NA	44	139	NA	NA	NA	NA	0.964	0.989	1	0.452	3.355	8.63	805	NA	NA	NA	NA
10	8058357	CG	C	DEL	1	CodingTranscript	FRAME_SHIFT	7	frameshift	0.675	0.093	NA	NA	NA	NA	G	X	ENSG00000107485	ENST00000379328	GATA3	CCDS31143.1	NA	3/6	868	0.282	295	0.221	99	0.223	other	NA	NA	42	137	NA	NA	NA	NA	0.954	0.983	1	0.565	4.473	7.975	805	NA	NA	NA	NA
10	8058357	CG	C	DEL	1	Intergenic	UPSTREAM	1	upstream	0.675	0.093	NA	NA	NA	NA	NA	NA	ENSG00000197308	ENST00000355358	GATA3-AS1	NA	NA	NA	NA	NA	NA	NA	NA	NA	NA	NA	NA	42	137	NA	NA	NA	NA	0.954	0.983	1	0.565	4.473	7.975	805	NA	NA	NA	NA
10	8058357	CG	C	DEL	1	RegulatoryFeature	REGULATORY	4	regulatory	0.675	0.093	NA	NA	NA	NA	NA	NA	NA	ENSR00000258097	NA	NA	NA	NA	NA	NA	NA	NA	NA	NA	NA	NA	NA	42	137	NA	NA	NA	NA	0.954	0.983	1	0.565	4.473	7.975	805	NA	NA	NA	NA
10	8058358	G	CTTGGTTGAG	INS	9	CodingTranscript	STOP_GAINED	8	stop_gained,inframe_insertion	0.673	0.094	NA	NA	NA	NA	-	LG*	ENSG00000107485	ENST00000379328	GATA3	CCDS31143.1	NA	3/6	867	0.281	294	0.22	98	0.221	other	NA	NA	41	136	NA	NA	NA	NA	0.954	0.983	1	0.565	4.473	9.253	805	NA	NA	NA	NA
10	8058358	G	CTTGGTTGAG	INS	9	Intergenic	UPSTREAM	1	upstream	0.673	0.094	NA	NA	NA	NA	NA	NA	ENSG00000197308	ENST00000355358	GATA3-AS1	NA	NA	NA	NA	NA	NA	NA	NA	NA	NA	NA	NA	41	136	NA	NA	NA	NA	0.954	0.983	1	0.565	4.473	9.253	805	NA	NA	NA	NA
10	8058358	G	CTTGGTTGAG	INS	9	RegulatoryFeature	REGULATORY	4	regulatory	0.673	0.094	NA	NA	NA	NA	NA	NA	NA	ENSR00000258097	NA	NA	NA	NA	NA	NA	NA	NA	NA	NA	NA	NA	NA	41	136	NA	NA	NA	NA	0.954	0.983	1	0.565	4.473	9.253	805	NA	NA	NA	NA
10	8058358	G	T	SNV	0	CodingTranscript	NON_SYNONYMOUS	7	missense	0.675	0.093	NA	NA	NA	NA	G	C	ENSG00000107485	ENST00000379328	GATA3	CCDS31143.1	NA	3/6	868	0.282	295	0.221	99	0.223	other	NA	NA	42	137	deleterious	0	probably_damaging	0.988	0.954	0.983	1	0.565	4.473	7.975	805	NA	NA	NA	NA
10	8058358	G	T	SNV	0	Intergenic	UPSTREAM	1	upstream	0.675	0.093	NA	NA	NA	NA	NA	NA	ENSG00000197308	ENST00000355358	GATA3-AS1	NA	NA	NA	NA	NA	NA	NA	NA	NA	NA	NA	NA	42	137	NA	NA	NA	NA	0.954	0.983	1	0.565	4.473	7.975	805	NA	NA	NA	NA
10	8058358	G	T	SNV	0	RegulatoryFeature	REGULATORY	4	regulatory	0.675	0.093	NA	NA	NA	NA	NA	NA	NA	ENSR00000258097	NA	NA	NA	NA	NA	NA	NA	NA	NA	NA	NA	NA	NA	42	137	NA	NA	NA	NA	0.954	0.983	1	0.565	4.473	7.975	805	NA	NA	NA	NA
10	8058360	C	CTCAACAT	INS	7	CodingTranscript	FRAME_SHIFT	7	frameshift	0.667	0.094	NA	NA	NA	NA	-	STX	ENSG00000107485	ENST00000379328	GATA3	CCDS31143.1	NA	3/6	870	0.282	297	0.222	99	0.223	other	NA	NA	39	134	NA	NA	NA	NA	0.945	0.465	0.43	0.565	0.38	1.163	805	NA	NA	NA	NA
10	8058360	C	CTCAACAT	INS	7	Intergenic	UPSTREAM	1	upstream	0.667	0.094	NA	NA	NA	NA	NA	NA	ENSG00000197308	ENST00000355358	GATA3-AS1	NA	NA	NA	NA	NA	NA	NA	NA	NA	NA	NA	NA	39	134	NA	NA	NA	NA	0.945	0.465	0.43	0.565	0.38	1.163	805	NA	NA	NA	NA
10	8058360	C	CTCAACAT	INS	7	RegulatoryFeature	REGULATORY	4	regulatory	0.667	0.094	NA	NA	NA	NA	NA	NA	NA	ENSR00000258097	NA	NA	NA	NA	NA	NA	NA	NA	NA	NA	NA	NA	NA	39	134	NA	NA	NA	NA	0.945	0.465	0.43	0.565	0.38	1.163	805	NA	NA	NA	NA
10	8058360	C	T	SNV	0	CodingTranscript	SYNONYMOUS	5	synonymous	0.669	0.093	NA	NA	NA	NA	G	G	ENSG00000107485	ENST00000379328	GATA3	CCDS31143.1	NA	3/6	870	0.282	297	0.222	99	0.223	other	NA	NA	40	135	NA	NA	NA	NA	0.944	0.334	0	-0.433	-1.159	-1.832	805	NA	NA	NA	NA
10	8058360	C	T	SNV	0	Intergenic	UPSTREAM	1	upstream	0.669	0.093	NA	NA	NA	NA	NA	NA	ENSG00000197308	ENST00000355358	GATA3-AS1	NA	NA	NA	NA	NA	NA	NA	NA	NA	NA	NA	NA	40	135	NA	NA	NA	NA	0.944	0.334	0	-0.433	-1.159	-1.832	805	NA	NA	NA	NA
10	8058360	C	T	SNV	0	RegulatoryFeature	REGULATORY	4	regulatory	0.669	0.093	NA	NA	NA	NA	NA	NA	NA	ENSR00000258097	NA	NA	NA	NA	NA	NA	NA	NA	NA	NA	NA	NA	NA	40	135	NA	NA	NA	NA	0.944	0.334	0	-0.433	-1.159	-1.832	805	NA	NA	NA	NA
10	8058361	G	GAAGT	INS	4	CodingTranscript	FRAME_SHIFT	7	frameshift	0.673	0.107	NA	NA	NA	NA	G	EVX	ENSG00000107485	ENST00000379328	GATA3	CCDS31143.1	NA	3/6	871	0.283	298	0.223	100	0.225	other	NA	NA	38	133	NA	NA	NA	NA	0.945	0.997	1	0.565	4.473	9.119	805	NA	NA	NA	NA
10	8058361	G	GAAGT	INS	4	Intergenic	UPSTREAM	1	upstream	0.673	0.107	NA	NA	NA	NA	NA	NA	ENSG00000197308	ENST00000355358	GATA3-AS1	NA	NA	NA	NA	NA	NA	NA	NA	NA	NA	NA	NA	38	133	NA	NA	NA	NA	0.945	0.997	1	0.565	4.473	9.119	805	NA	NA	NA	NA
10	8058361	G	GAAGT	INS	4	RegulatoryFeature	REGULATORY	4	regulatory	0.673	0.107	NA	NA	NA	NA	NA	NA	NA	ENSR00000258097	NA	NA	NA	NA	NA	NA	NA	NA	NA	NA	NA	NA	NA	38	133	NA	NA	NA	NA	0.945	0.997	1	0.565	4.473	9.119	805	NA	NA	NA	NA
10	8058361	G	GT	INS	1	CodingTranscript	FRAME_SHIFT	7	frameshift	0.673	0.107	NA	NA	NA	NA	G	VX	ENSG00000107485	ENST00000379328	GATA3	CCDS31143.1	NA	3/6	871	0.283	298	0.223	100	0.225	other	NA	NA	38	133	NA	NA	NA	NA	0.945	0.997	1	0.565	4.473	9.119	805	NA	NA	NA	NA
10	8058361	G	GT	INS	1	Intergenic	UPSTREAM	1	upstream	0.673	0.107	NA	NA	NA	NA	NA	NA	ENSG00000197308	ENST00000355358	GATA3-AS1	NA	NA	NA	NA	NA	NA	NA	NA	NA	NA	NA	NA	38	133	NA	NA	NA	NA	0.945	0.997	1	0.565	4.473	9.119	805	NA	NA	NA	NA
10	8058361	G	GT	INS	1	RegulatoryFeature	REGULATORY	4	regulatory	0.673	0.107	NA	NA	NA	NA	NA	NA	NA	ENSR00000258097	NA	NA	NA	NA	NA	NA	NA	NA	NA	NA	NA	NA	NA	38	133	NA	NA	NA	NA	0.945	0.997	1	0.565	4.473	9.119	805	NA	NA	NA	NA
10	8058361	GG	CT	SNV	1	CodingTranscript	NON_SYNONYMOUS	7	missense	0.671	0.106	NA	NA	NA	NA	G	L	ENSG00000107485	ENST00000379328	GATA3	CCDS31143.1	NA	3/6	871	0.283	298	0.223	100	0.225	other	NA	NA	38	133	deleterious	0.05	benign	0.132	0.945	0.997	1	0.565	4.473	9.119	805	NA	NA	NA	NA
10	8058361	GG	CT	SNV	1	Intergenic	UPSTREAM	1	upstream	0.671	0.106	NA	NA	NA	NA	NA	NA	ENSG00000197308	ENST00000355358	GATA3-AS1	NA	NA	NA	NA	NA	NA	NA	NA	NA	NA	NA	NA	38	133	NA	NA	NA	NA	0.945	0.997	1	0.565	4.473	9.119	805	NA	NA	NA	NA
10	8058361	GG	CT	SNV	1	RegulatoryFeature	REGULATORY	4	regulatory	0.671	0.106	NA	NA	NA	NA	NA	NA	NA	ENSR00000258097	NA	NA	NA	NA	NA	NA	NA	NA	NA	NA	NA	NA	NA	38	133	NA	NA	NA	NA	0.945	0.997	1	0.565	4.473	9.119	805	NA	NA	NA	NA
10	8058363	C	T	SNV	0	CodingTranscript	SYNONYMOUS	5	synonymous	0.682	0.107	NA	NA	NA	NA	G	G	ENSG00000107485	ENST00000379328	GATA3	CCDS31143.1	NA	3/6	873	0.283	300	0.225	100	0.225	other	NA	NA	37	132	NA	NA	NA	NA	0.94	0.998	1	-0.566	0.455	2.992	805	NA	NA	NA	NA
10	8058363	C	T	SNV	0	Intergenic	UPSTREAM	1	upstream	0.682	0.107	NA	NA	NA	NA	NA	NA	ENSG00000197308	ENST00000355358	GATA3-AS1	NA	NA	NA	NA	NA	NA	NA	NA	NA	NA	NA	NA	37	132	NA	NA	NA	NA	0.94	0.998	1	-0.566	0.455	2.992	805	NA	NA	NA	NA
10	8058363	C	T	SNV	0	RegulatoryFeature	REGULATORY	4	regulatory	0.682	0.107	NA	NA	NA	NA	NA	NA	NA	ENSR00000258097	NA	NA	NA	NA	NA	NA	NA	NA	NA	NA	NA	NA	NA	37	132	NA	NA	NA	NA	0.94	0.998	1	-0.566	0.455	2.992	805	NA	NA	NA	NA
10	8058364	AAAGCCCTGGGCAGCCACCACACCGC	A	DEL	25	CodingTranscript	FRAME_SHIFT	7	frameshift	0.697	0.115	NA	NA	NA	NA	KALGSHHTA	X	ENSG00000107485	ENST00000379328	GATA3	CCDS31143.1	NA	3/6	875	0.284	302	0.226	101	0.227	other	NA	NA	11	106	NA	NA	NA	NA	0.946	1	1	0.565	4.473	8.63	805	NA	NA	NA	NA
10	8058364	AAAGCCCTGGGCAGCCACCACACCGC	A	DEL	25	Intergenic	UPSTREAM	1	upstream	0.697	0.115	NA	NA	NA	NA	NA	NA	ENSG00000197308	ENST00000355358	GATA3-AS1	NA	NA	NA	NA	NA	NA	NA	NA	NA	NA	NA	NA	11	106	NA	NA	NA	NA	0.946	1	1	0.565	4.473	8.63	805	NA	NA	NA	NA
10	8058364	AAAGCCCTGGGCAGCCACCACACCGC	A	DEL	25	RegulatoryFeature	REGULATORY	4	regulatory	0.697	0.115	NA	NA	NA	NA	NA	NA	NA	ENSR00000258097	NA	NA	NA	NA	NA	NA	NA	NA	NA	NA	NA	NA	NA	11	106	NA	NA	NA	NA	0.946	1	1	0.565	4.473	8.63	805	NA	NA	NA	NA
10	8058365	AAGCCCTGGG	A	DEL	9	CodingTranscript	INFRAME	6	inframe_deletion	0.698	0.114	NA	NA	NA	NA	KALG	N	ENSG00000107485	ENST00000379328	GATA3	CCDS31143.1	NA	3/6	876	0.284	303	0.227	101	0.227	other	NA	NA	26	121	NA	NA	NA	NA	0.946	1	1	0.565	4.473	7.012	805	NA	NA	NA	NA
10	8058365	AAGCCCTGGG	A	DEL	9	Intergenic	UPSTREAM	1	upstream	0.698	0.114	NA	NA	NA	NA	NA	NA	ENSG00000197308	ENST00000355358	GATA3-AS1	NA	NA	NA	NA	NA	NA	NA	NA	NA	NA	NA	NA	26	121	NA	NA	NA	NA	0.946	1	1	0.565	4.473	7.012	805	NA	NA	NA	NA
10	8058365	AAGCCCTGGG	A	DEL	9	RegulatoryFeature	REGULATORY	4	regulatory	0.698	0.114	NA	NA	NA	NA	NA	NA	NA	ENSR00000258097	NA	NA	NA	NA	NA	NA	NA	NA	NA	NA	NA	NA	NA	26	121	NA	NA	NA	NA	0.946	1	1	0.565	4.473	7.012	805	NA	NA	NA	NA
10	8058366	A	C	SNV	0	CodingTranscript	NON_SYNONYMOUS	7	missense	0.682	0.107	NA	NA	NA	NA	K	N	ENSG00000107485	ENST00000379328	GATA3	CCDS31143.1	NA	3/6	876	0.284	303	0.227	101	0.227	other	NA	NA	34	129	deleterious	0	possibly_damaging	0.793	0.946	0.978	0.978	0.452	-0.259	0.327	805	NA	NA	NA	NA
10	8058366	A	C	SNV	0	Intergenic	UPSTREAM	1	upstream	0.682	0.107	NA	NA	NA	NA	NA	NA	ENSG00000197308	ENST00000355358	GATA3-AS1	NA	NA	NA	NA	NA	NA	NA	NA	NA	NA	NA	NA	34	129	NA	NA	NA	NA	0.946	0.978	0.978	0.452	-0.259	0.327	805	NA	NA	NA	NA
10	8058366	A	C	SNV	0	RegulatoryFeature	REGULATORY	4	regulatory	0.682	0.107	NA	NA	NA	NA	NA	NA	NA	ENSR00000258097	NA	NA	NA	NA	NA	NA	NA	NA	NA	NA	NA	NA	NA	34	129	NA	NA	NA	NA	0.946	0.978	0.978	0.452	-0.259	0.327	805	NA	NA	NA	NA
10	8058366	AGCCCTGGGCAGCCACCACACCGCCTCCCCCTGG	A	DEL	33	CodingTranscript	INFRAME	6	inframe_deletion	0.705	0.132	NA	NA	NA	NA	ALGSHHTASPW	-	ENSG00000107485	ENST00000379328	GATA3	CCDS31143.1	NA	3/6	877	0.284	304	0.228	102	0.23	other	NA	NA	1	96	NA	NA	NA	NA	0.945	1	1	0.565	4.473	11.151	805	NA	NA	NA	NA
10	8058366	AGCCCTGGGCAGCCACCACACCGCCTCCCCCTGG	A	DEL	33	Intergenic	UPSTREAM	1	upstream	0.705	0.132	NA	NA	NA	NA	NA	NA	ENSG00000197308	ENST00000355358	GATA3-AS1	NA	NA	NA	NA	NA	NA	NA	NA	NA	NA	NA	NA	1	96	NA	NA	NA	NA	0.945	1	1	0.565	4.473	11.151	805	NA	NA	NA	NA
10	8058366	AGCCCTGGGCAGCCACCACACCGCCTCCCCCTGG	A	DEL	33	RegulatoryFeature	REGULATORY	4	regulatory	0.705	0.132	NA	NA	NA	NA	NA	NA	NA	ENSR00000258097	NA	NA	NA	NA	NA	NA	NA	NA	NA	NA	NA	NA	NA	1	96	NA	NA	NA	NA	0.945	1	1	0.565	4.473	11.151	805	NA	NA	NA	NA
10	8058367	G	AATG	INS	3	CodingTranscript	INFRAME	6	inframe_insertion	0.68	0.094	NA	NA	NA	NA	-	N	ENSG00000107485	ENST00000379328	GATA3	CCDS31143.1	NA	3/6	876	0.284	303	0.227	101	0.227	other	NA	NA	32	127	NA	NA	NA	NA	0.945	1	1	0.565	4.473	5.755	805	NA	NA	NA	NA
10	8058367	G	AATG	INS	3	Intergenic	UPSTREAM	1	upstream	0.68	0.094	NA	NA	NA	NA	NA	NA	ENSG00000197308	ENST00000355358	GATA3-AS1	NA	NA	NA	NA	NA	NA	NA	NA	NA	NA	NA	NA	32	127	NA	NA	NA	NA	0.945	1	1	0.565	4.473	5.755	805	NA	NA	NA	NA
10	8058367	G	AATG	INS	3	RegulatoryFeature	REGULATORY	4	regulatory	0.68	0.094	NA	NA	NA	NA	NA	NA	NA	ENSR00000258097	NA	NA	NA	NA	NA	NA	NA	NA	NA	NA	NA	NA	NA	32	127	NA	NA	NA	NA	0.945	1	1	0.565	4.473	5.755	805	NA	NA	NA	NA
10	8058367	GCCCT	G	DEL	4	CodingTranscript	FRAME_SHIFT	7	frameshift	0.688	0.105	NA	NA	NA	NA	AL	X	ENSG00000107485	ENST00000379328	GATA3	CCDS31143.1	NA	3/6	878	0.285	305	0.228	102	0.23	other	NA	NA	29	124	NA	NA	NA	NA	0.941	1	1	0.447	3.336	7.012	805	NA	NA	NA	NA
10	8058367	GCCCT	G	DEL	4	Intergenic	UPSTREAM	1	upstream	0.688	0.105	NA	NA	NA	NA	NA	NA	ENSG00000197308	ENST00000355358	GATA3-AS1	NA	NA	NA	NA	NA	NA	NA	NA	NA	NA	NA	NA	29	124	NA	NA	NA	NA	0.941	1	1	0.447	3.336	7.012	805	NA	NA	NA	NA
10	8058367	GCCCT	G	DEL	4	RegulatoryFeature	REGULATORY	4	regulatory	0.688	0.105	NA	NA	NA	NA	NA	NA	NA	ENSR00000258097	NA	NA	NA	NA	NA	NA	NA	NA	NA	NA	NA	NA	NA	29	124	NA	NA	NA	NA	0.941	1	1	0.447	3.336	7.012	805	NA	NA	NA	NA
10	8058368	C	T	SNV	0	CodingTranscript	NON_SYNONYMOUS	7	missense	0.682	0.093	NA	NA	NA	NA	A	V	ENSG00000107485	ENST00000379328	GATA3	CCDS31143.1	NA	3/6	878	0.285	305	0.228	102	0.23	other	NA	NA	32	127	deleterious	0	benign	0.183	0.941	0.998	1	0.398	2.893	4.118	805	NA	NA	NA	NA
10	8058368	C	T	SNV	0	Intergenic	UPSTREAM	1	upstream	0.682	0.093	NA	NA	NA	NA	NA	NA	ENSG00000197308	ENST00000355358	GATA3-AS1	NA	NA	NA	NA	NA	NA	NA	NA	NA	NA	NA	NA	32	127	NA	NA	NA	NA	0.941	0.998	1	0.398	2.893	4.118	805	NA	NA	NA	NA
10	8058368	C	T	SNV	0	RegulatoryFeature	REGULATORY	4	regulatory	0.682	0.093	NA	NA	NA	NA	NA	NA	NA	ENSR00000258097	NA	NA	NA	NA	NA	NA	NA	NA	NA	NA	NA	NA	NA	32	127	NA	NA	NA	NA	0.941	0.998	1	0.398	2.893	4.118	805	NA	NA	NA	NA
10	8058368	CCCT	T	DEL	3	CodingTranscript	INFRAME	6	inframe_deletion	0.686	0.105	NA	NA	NA	NA	AL	V	ENSG00000107485	ENST00000379328	GATA3	CCDS31143.1	NA	3/6	878	0.285	305	0.228	102	0.23	other	NA	NA	29	124	NA	NA	NA	NA	0.936	1	1	0.447	3.336	7.012	805	NA	NA	NA	NA
10	8058368	CCCT	T	DEL	3	Intergenic	UPSTREAM	1	upstream	0.686	0.105	NA	NA	NA	NA	NA	NA	ENSG00000197308	ENST00000355358	GATA3-AS1	NA	NA	NA	NA	NA	NA	NA	NA	NA	NA	NA	NA	29	124	NA	NA	NA	NA	0.936	1	1	0.447	3.336	7.012	805	NA	NA	NA	NA
10	8058368	CCCT	T	DEL	3	RegulatoryFeature	REGULATORY	4	regulatory	0.686	0.105	NA	NA	NA	NA	NA	NA	NA	ENSR00000258097	NA	NA	NA	NA	NA	NA	NA	NA	NA	NA	NA	NA	NA	29	124	NA	NA	NA	NA	0.936	1	1	0.447	3.336	7.012	805	NA	NA	NA	NA
10	8058370	C	T	SNV	0	CodingTranscript	SYNONYMOUS	5	synonymous	0.689	0.107	NA	NA	NA	NA	L	L	ENSG00000107485	ENST00000379328	GATA3	CCDS31143.1	NA	3/6	880	0.285	307	0.23	103	0.232	other	NA	NA	30	125	NA	NA	NA	NA	0.91	0.988	0.977	0.398	0.486	1.184	805	NA	NA	NA	NA
10	8058370	C	T	SNV	0	Intergenic	UPSTREAM	1	upstream	0.689	0.107	NA	NA	NA	NA	NA	NA	ENSG00000197308	ENST00000355358	GATA3-AS1	NA	NA	NA	NA	NA	NA	NA	NA	NA	NA	NA	NA	30	125	NA	NA	NA	NA	0.91	0.988	0.977	0.398	0.486	1.184	805	NA	NA	NA	NA
10	8058370	C	T	SNV	0	RegulatoryFeature	REGULATORY	4	regulatory	0.689	0.107	NA	NA	NA	NA	NA	NA	NA	ENSR00000258097	NA	NA	NA	NA	NA	NA	NA	NA	NA	NA	NA	NA	NA	30	125	NA	NA	NA	NA	0.91	0.988	0.977	0.398	0.486	1.184	805	NA	NA	NA	NA
10	8058371	T	C	SNV	0	CodingTranscript	NON_SYNONYMOUS	7	missense	0.695	0.107	NA	NA	NA	NA	L	P	ENSG00000107485	ENST00000379328	GATA3	CCDS31143.1	NA	3/6	881	0.286	308	0.231	103	0.232	other	NA	NA	29	124	tolerated	0.06	benign	0.042	0.902	1	1	0.447	3.336	7.012	805	NA	NA	NA	NA
10	8058371	T	C	SNV	0	Intergenic	UPSTREAM	1	upstream	0.695	0.107	NA	NA	NA	NA	NA	NA	ENSG00000197308	ENST00000355358	GATA3-AS1	NA	NA	NA	NA	NA	NA	NA	NA	NA	NA	NA	NA	29	124	NA	NA	NA	NA	0.902	1	1	0.447	3.336	7.012	805	NA	NA	NA	NA
10	8058371	T	C	SNV	0	RegulatoryFeature	REGULATORY	4	regulatory	0.695	0.107	NA	NA	NA	NA	NA	NA	NA	ENSR00000258097	NA	NA	NA	NA	NA	NA	NA	NA	NA	NA	NA	NA	NA	29	124	NA	NA	NA	NA	0.902	1	1	0.447	3.336	7.012	805	NA	NA	NA	NA
10	8058372	G	A	SNV	0	CodingTranscript	SYNONYMOUS	5	synonymous	0.695	0.107	NA	NA	NA	NA	L	L	ENSG00000107485	ENST00000379328	GATA3	CCDS31143.1	NA	3/6	882	0.286	309	0.231	103	0.232	other	NA	NA	28	123	NA	NA	NA	NA	0.891	1	1	0.565	4.473	5.992	805	NA	NA	NA	NA
10	8058372	G	A	SNV	0	Intergenic	UPSTREAM	1	upstream	0.695	0.107	NA	NA	NA	NA	NA	NA	ENSG00000197308	ENST00000355358	GATA3-AS1	NA	NA	NA	NA	NA	NA	NA	NA	NA	NA	NA	NA	28	123	NA	NA	NA	NA	0.891	1	1	0.565	4.473	5.992	805	NA	NA	NA	NA
10	8058372	G	A	SNV	0	RegulatoryFeature	REGULATORY	4	regulatory	0.695	0.107	NA	NA	NA	NA	NA	NA	NA	ENSR00000258097	NA	NA	NA	NA	NA	NA	NA	NA	NA	NA	NA	NA	NA	28	123	NA	NA	NA	NA	0.891	1	1	0.565	4.473	5.992	805	NA	NA	NA	NA
10	8058372	GGGCAGCCACCACACCGC	G	DEL	17	CodingTranscript	FRAME_SHIFT	7	frameshift	0.695	0.108	NA	NA	NA	NA	GSHHTA	X	ENSG00000107485	ENST00000379328	GATA3	CCDS31143.1	NA	3/6	883	0.286	310	0.232	104	0.234	other	NA	NA	11	106	NA	NA	NA	NA	0.846	1	1	0.565	4.473	7.424	805	NA	NA	NA	NA
10	8058372	GGGCAGCCACCACACCGC	G	DEL	17	Intergenic	UPSTREAM	1	upstream	0.695	0.108	NA	NA	NA	NA	NA	NA	ENSG00000197308	ENST00000355358	GATA3-AS1	NA	NA	NA	NA	NA	NA	NA	NA	NA	NA	NA	NA	11	106	NA	NA	NA	NA	0.846	1	1	0.565	4.473	7.424	805	NA	NA	NA	NA
10	8058372	GGGCAGCCACCACACCGC	G	DEL	17	RegulatoryFeature	REGULATORY	4	regulatory	0.695	0.108	NA	NA	NA	NA	NA	NA	NA	ENSR00000258097	NA	NA	NA	NA	NA	NA	NA	NA	NA	NA	NA	NA	NA	11	106	NA	NA	NA	NA	0.846	1	1	0.565	4.473	7.424	805	NA	NA	NA	NA
10	8058373	GGCA	A	DEL	3	CodingTranscript	INFRAME	6	inframe_deletion	0.699	0.105	NA	NA	NA	NA	G	-	ENSG00000107485	ENST00000379328	GATA3	CCDS31143.1	NA	3/6	883	0.286	310	0.232	104	0.234	other	NA	NA	24	119	NA	NA	NA	NA	0.818	1	1	0.565	4.473	4.61	805	NA	NA	NA	NA
10	8058373	GGCA	A	DEL	3	Intergenic	UPSTREAM	1	upstream	0.699	0.105	NA	NA	NA	NA	NA	NA	ENSG00000197308	ENST00000355358	GATA3-AS1	NA	NA	NA	NA	NA	NA	NA	NA	NA	NA	NA	NA	24	119	NA	NA	NA	NA	0.818	1	1	0.565	4.473	4.61	805	NA	NA	NA	NA
10	8058373	GGCA	A	DEL	3	RegulatoryFeature	REGULATORY	4	regulatory	0.699	0.105	NA	NA	NA	NA	NA	NA	NA	ENSR00000258097	NA	NA	NA	NA	NA	NA	NA	NA	NA	NA	NA	NA	NA	24	119	NA	NA	NA	NA	0.818	1	1	0.565	4.473	4.61	805	NA	NA	NA	NA
10	8058374	G	T	SNV	0	CodingTranscript	NON_SYNONYMOUS	7	missense	0.695	0.107	NA	NA	NA	NA	G	V	ENSG00000107485	ENST00000379328	GATA3	CCDS31143.1	NA	3/6	884	0.287	311	0.233	104	0.234	other	NA	NA	26	121	tolerated	0.49	benign	0.132	0.818	1	1	0.565	4.473	4.61	805	NA	NA	NA	NA
10	8058374	G	T	SNV	0	Intergenic	UPSTREAM	1	upstream	0.695	0.107	NA	NA	NA	NA	NA	NA	ENSG00000197308	ENST00000355358	GATA3-AS1	NA	NA	NA	NA	NA	NA	NA	NA	NA	NA	NA	NA	26	121	NA	NA	NA	NA	0.818	1	1	0.565	4.473	4.61	805	NA	NA	NA	NA
10	8058374	G	T	SNV	0	RegulatoryFeature	REGULATORY	4	regulatory	0.695	0.107	NA	NA	NA	NA	NA	NA	NA	ENSR00000258097	NA	NA	NA	NA	NA	NA	NA	NA	NA	NA	NA	NA	NA	26	121	NA	NA	NA	NA	0.818	1	1	0.565	4.473	4.61	805	NA	NA	NA	NA
10	8058375	C	T	SNV	0	CodingTranscript	SYNONYMOUS	5	synonymous	0.695	0.107	NA	NA	NA	NA	G	G	ENSG00000107485	ENST00000379328	GATA3	CCDS31143.1	NA	3/6	885	0.287	312	0.234	104	0.234	other	NA	NA	25	120	NA	NA	NA	NA	0.766	0.999	0.995	-0.486	0.886	0.97	805	NA	NA	NA	NA
10	8058375	C	T	SNV	0	Intergenic	UPSTREAM	1	upstream	0.695	0.107	NA	NA	NA	NA	NA	NA	ENSG00000197308	ENST00000355358	GATA3-AS1	NA	NA	NA	NA	NA	NA	NA	NA	NA	NA	NA	NA	25	120	NA	NA	NA	NA	0.766	0.999	0.995	-0.486	0.886	0.97	805	NA	NA	NA	NA
10	8058375	C	T	SNV	0	RegulatoryFeature	REGULATORY	4	regulatory	0.695	0.107	NA	NA	NA	NA	NA	NA	NA	ENSR00000258097	NA	NA	NA	NA	NA	NA	NA	NA	NA	NA	NA	NA	NA	25	120	NA	NA	NA	NA	0.766	0.999	0.995	-0.486	0.886	0.97	805	NA	NA	NA	NA
10	8058375	CAG	C	DEL	2	CodingTranscript	FRAME_SHIFT	7	frameshift	0.691	0.106	NA	NA	NA	NA	S	X	ENSG00000107485	ENST00000379328	GATA3	CCDS31143.1	NA	3/6	886	0.287	313	0.234	105	0.236	other	NA	NA	23	118	NA	NA	NA	NA	0.776	1	1	0.565	4.396	5.437	805	NA	NA	NA	NA
10	8058375	CAG	C	DEL	2	Intergenic	UPSTREAM	1	upstream	0.691	0.106	NA	NA	NA	NA	NA	NA	ENSG00000197308	ENST00000355358	GATA3-AS1	NA	NA	NA	NA	NA	NA	NA	NA	NA	NA	NA	NA	23	118	NA	NA	NA	NA	0.776	1	1	0.565	4.396	5.437	805	NA	NA	NA	NA
10	8058375	CAG	C	DEL	2	RegulatoryFeature	REGULATORY	4	regulatory	0.691	0.106	NA	NA	NA	NA	NA	NA	NA	ENSR00000258097	NA	NA	NA	NA	NA	NA	NA	NA	NA	NA	NA	NA	NA	23	118	NA	NA	NA	NA	0.776	1	1	0.565	4.396	5.437	805	NA	NA	NA	NA
10	8058376	AGCCACCACACCGCC	A	DEL	14	CodingTranscript	FRAME_SHIFT	7	frameshift	0.695	0.11	NA	NA	NA	NA	SHHTA	X	ENSG00000107485	ENST00000379328	GATA3	CCDS31143.1	NA	3/6	887	0.288	314	0.235	105	0.236	other	NA	NA	10	105	NA	NA	NA	NA	0.846	1	1	0.565	4.396	7.424	805	NA	NA	NA	NA
10	8058376	AGCCACCACACCGCC	A	DEL	14	Intergenic	UPSTREAM	1	upstream	0.695	0.11	NA	NA	NA	NA	NA	NA	ENSG00000197308	ENST00000355358	GATA3-AS1	NA	NA	NA	NA	NA	NA	NA	NA	NA	NA	NA	NA	10	105	NA	NA	NA	NA	0.846	1	1	0.565	4.396	7.424	805	NA	NA	NA	NA
10	8058376	AGCCACCACACCGCC	A	DEL	14	RegulatoryFeature	REGULATORY	4	regulatory	0.695	0.11	NA	NA	NA	NA	NA	NA	NA	ENSR00000258097	NA	NA	NA	NA	NA	NA	NA	NA	NA	NA	NA	NA	NA	10	105	NA	NA	NA	NA	0.846	1	1	0.565	4.396	7.424	805	NA	NA	NA	NA
10	8058377	G	C	SNV	0	CodingTranscript	NON_SYNONYMOUS	7	missense	0.695	0.107	NA	NA	NA	NA	S	T	ENSG00000107485	ENST00000379328	GATA3	CCDS31143.1	NA	3/6	887	0.288	314	0.235	105	0.236	other	NA	NA	23	118	tolerated	0.15	benign	0.035	0.776	1	1	0.565	4.396	5.437	805	NA	NA	NA	NA
10	8058377	G	C	SNV	0	Intergenic	UPSTREAM	1	upstream	0.695	0.107	NA	NA	NA	NA	NA	NA	ENSG00000197308	ENST00000355358	GATA3-AS1	NA	NA	NA	NA	NA	NA	NA	NA	NA	NA	NA	NA	23	118	NA	NA	NA	NA	0.776	1	1	0.565	4.396	5.437	805	NA	NA	NA	NA
10	8058377	G	C	SNV	0	RegulatoryFeature	REGULATORY	4	regulatory	0.695	0.107	NA	NA	NA	NA	NA	NA	NA	ENSR00000258097	NA	NA	NA	NA	NA	NA	NA	NA	NA	NA	NA	NA	NA	23	118	NA	NA	NA	NA	0.776	1	1	0.565	4.396	5.437	805	NA	NA	NA	NA
10	8058377	GCCACCACACCGCCTCCCCCTGGAAT	G	DEL	25	CodingTranscript	FRAME_SHIFT	7	frameshift	0.703	0.126	NA	NA	NA	NA	SHHTASPWN	X	ENSG00000107485	ENST00000379328	GATA3	CCDS31143.1	NA	3/6	888	0.288	315	0.236	105	0.236	other	NA	NA	3	93	NA	NA	NA	NA	0.884	1	1	0.565	4.396	11.151	805	NA	NA	NA	NA
10	8058377	GCCACCACACCGCCTCCCCCTGGAAT	G	DEL	25	Intergenic	UPSTREAM	1	upstream	0.703	0.126	NA	NA	NA	NA	NA	NA	ENSG00000197308	ENST00000355358	GATA3-AS1	NA	NA	NA	NA	NA	NA	NA	NA	NA	NA	NA	NA	3	93	NA	NA	NA	NA	0.884	1	1	0.565	4.396	11.151	805	NA	NA	NA	NA
10	8058377	GCCACCACACCGCCTCCCCCTGGAAT	G	DEL	25	RegulatoryFeature	REGULATORY	4	regulatory	0.703	0.126	NA	NA	NA	NA	NA	NA	NA	ENSR00000258097	NA	NA	NA	NA	NA	NA	NA	NA	NA	NA	NA	NA	NA	3	93	NA	NA	NA	NA	0.884	1	1	0.565	4.396	11.151	805	NA	NA	NA	NA
10	8058379	C	T	SNV	0	CodingTranscript	NON_SYNONYMOUS	7	missense	0.695	0.107	NA	NA	NA	NA	H	Y	ENSG00000107485	ENST00000379328	GATA3	CCDS31143.1	NA	3/6	889	0.288	316	0.237	106	0.239	other	NA	NA	21	116	deleterious	0.04	benign	0.392	0.792	1	1	0.398	2.846	7.424	805	NA	NA	NA	NA
10	8058379	C	T	SNV	0	Intergenic	UPSTREAM	1	upstream	0.695	0.107	NA	NA	NA	NA	NA	NA	ENSG00000197308	ENST00000355358	GATA3-AS1	NA	NA	NA	NA	NA	NA	NA	NA	NA	NA	NA	NA	21	116	NA	NA	NA	NA	0.792	1	1	0.398	2.846	7.424	805	NA	NA	NA	NA
10	8058379	C	T	SNV	0	RegulatoryFeature	REGULATORY	4	regulatory	0.695	0.107	NA	NA	NA	NA	NA	NA	NA	ENSR00000258097	NA	NA	NA	NA	NA	NA	NA	NA	NA	NA	NA	NA	NA	21	116	NA	NA	NA	NA	0.792	1	1	0.398	2.846	7.424	805	NA	NA	NA	NA
10	8058379	CA	A	DEL	1	CodingTranscript	FRAME_SHIFT	7	frameshift	0.695	0.107	NA	NA	NA	NA	H	X	ENSG00000107485	ENST00000379328	GATA3	CCDS31143.1	NA	3/6	889	0.288	316	0.237	106	0.239	other	NA	NA	20	115	NA	NA	NA	NA	0.804	1	1	0.452	3.298	6.628	805	NA	NA	NA	NA
10	8058379	CA	A	DEL	1	Intergenic	UPSTREAM	1	upstream	0.695	0.107	NA	NA	NA	NA	NA	NA	ENSG00000197308	ENST00000355358	GATA3-AS1	NA	NA	NA	NA	NA	NA	NA	NA	NA	NA	NA	NA	20	115	NA	NA	NA	NA	0.804	1	1	0.452	3.298	6.628	805	NA	NA	NA	NA
10	8058379	CA	A	DEL	1	RegulatoryFeature	REGULATORY	4	regulatory	0.695	0.107	NA	NA	NA	NA	NA	NA	NA	ENSR00000258097	NA	NA	NA	NA	NA	NA	NA	NA	NA	NA	NA	NA	NA	20	115	NA	NA	NA	NA	0.804	1	1	0.452	3.298	6.628	805	NA	NA	NA	NA
10	8058380	ACCACACC	A	DEL	7	CodingTranscript	FRAME_SHIFT	7	frameshift	0.688	0.115	NA	NA	NA	NA	HHT	X	ENSG00000107485	ENST00000379328	GATA3	CCDS31143.1	NA	3/6	891	0.289	318	0.238	106	0.239	other	NA	NA	13	108	NA	NA	NA	NA	0.841	1	1	0.452	3.298	7.424	805	NA	NA	NA	NA
10	8058380	ACCACACC	A	DEL	7	Intergenic	UPSTREAM	1	upstream	0.688	0.115	NA	NA	NA	NA	NA	NA	ENSG00000197308	ENST00000355358	GATA3-AS1	NA	NA	NA	NA	NA	NA	NA	NA	NA	NA	NA	NA	13	108	NA	NA	NA	NA	0.841	1	1	0.452	3.298	7.424	805	NA	NA	NA	NA
10	8058380	ACCACACC	A	DEL	7	RegulatoryFeature	REGULATORY	4	regulatory	0.688	0.115	NA	NA	NA	NA	NA	NA	NA	ENSR00000258097	NA	NA	NA	NA	NA	NA	NA	NA	NA	NA	NA	NA	NA	13	108	NA	NA	NA	NA	0.841	1	1	0.452	3.298	7.424	805	NA	NA	NA	NA
10	8058381	C	G	SNV	0	CodingTranscript	NON_SYNONYMOUS	7	missense	0.695	0.107	NA	NA	NA	NA	H	Q	ENSG00000107485	ENST00000379328	GATA3	CCDS31143.1	NA	3/6	891	0.289	318	0.238	106	0.239	other	NA	NA	19	114	tolerated	0.05	benign	0.316	0.813	1	1	0.398	1.566	3.735	805	NA	NA	NA	NA
10	8058381	C	G	SNV	0	Intergenic	UPSTREAM	1	upstream	0.695	0.107	NA	NA	NA	NA	NA	NA	ENSG00000197308	ENST00000355358	GATA3-AS1	NA	NA	NA	NA	NA	NA	NA	NA	NA	NA	NA	NA	19	114	NA	NA	NA	NA	0.813	1	1	0.398	1.566	3.735	805	NA	NA	NA	NA
10	8058381	C	G	SNV	0	RegulatoryFeature	REGULATORY	4	regulatory	0.695	0.107	NA	NA	NA	NA	NA	NA	NA	ENSR00000258097	NA	NA	NA	NA	NA	NA	NA	NA	NA	NA	NA	NA	NA	19	114	NA	NA	NA	NA	0.813	1	1	0.398	1.566	3.735	805	NA	NA	NA	NA
10	8058381	C	T	SNV	0	CodingTranscript	SYNONYMOUS	5	synonymous	0.695	0.107	NA	NA	NA	NA	H	H	ENSG00000107485	ENST00000379328	GATA3	CCDS31143.1	NA	3/6	891	0.289	318	0.238	106	0.239	other	NA	NA	19	114	NA	NA	NA	NA	0.813	1	1	0.398	1.566	3.735	805	NA	NA	NA	NA
10	8058381	C	T	SNV	0	Intergenic	UPSTREAM	1	upstream	0.695	0.107	NA	NA	NA	NA	NA	NA	ENSG00000197308	ENST00000355358	GATA3-AS1	NA	NA	NA	NA	NA	NA	NA	NA	NA	NA	NA	NA	19	114	NA	NA	NA	NA	0.813	1	1	0.398	1.566	3.735	805	NA	NA	NA	NA
10	8058381	C	T	SNV	0	RegulatoryFeature	REGULATORY	4	regulatory	0.695	0.107	NA	NA	NA	NA	NA	NA	NA	ENSR00000258097	NA	NA	NA	NA	NA	NA	NA	NA	NA	NA	NA	NA	NA	19	114	NA	NA	NA	NA	0.813	1	1	0.398	1.566	3.735	805	NA	NA	NA	NA
10	8058385	A	G	SNV	0	CodingTranscript	NON_SYNONYMOUS	7	missense	0.689	0.12	NA	NA	NA	NA	T	A	ENSG00000107485	ENST00000379328	GATA3	CCDS31143.1	NA	3/6	895	0.29	322	0.241	108	0.243	other	NA	NA	15	110	tolerated	0.92	benign	0	0.825	0.957	1	-0.406	1.245	3.281	805	NA	NA	NA	NA
10	8058385	A	G	SNV	0	Intergenic	UPSTREAM	1	upstream	0.689	0.12	NA	NA	NA	NA	NA	NA	ENSG00000197308	ENST00000355358	GATA3-AS1	NA	NA	NA	NA	NA	NA	NA	NA	NA	NA	NA	NA	15	110	NA	NA	NA	NA	0.825	0.957	1	-0.406	1.245	3.281	805	NA	NA	NA	NA
10	8058385	A	G	SNV	0	RegulatoryFeature	REGULATORY	4	regulatory	0.689	0.12	NA	NA	NA	NA	NA	NA	NA	ENSR00000258097	NA	NA	NA	NA	NA	NA	NA	NA	NA	NA	NA	NA	NA	15	110	NA	NA	NA	NA	0.825	0.957	1	-0.406	1.245	3.281	805	NA	NA	NA	NA
10	8058386	C	T	SNV	0	CodingTranscript	NON_SYNONYMOUS	7	missense	0.682	0.12	NA	NA	NA	NA	T	I	ENSG00000107485	ENST00000379328	GATA3	CCDS31143.1	NA	3/6	896	0.291	323	0.242	108	0.243	other	NA	NA	14	109	tolerated	0.15	benign	0.073	0.834	0.762	0.997	0.398	0.581	2.44	805	NA	NA	NA	NA
10	8058386	C	T	SNV	0	Intergenic	UPSTREAM	1	upstream	0.682	0.12	NA	NA	NA	NA	NA	NA	ENSG00000197308	ENST00000355358	GATA3-AS1	NA	NA	NA	NA	NA	NA	NA	NA	NA	NA	NA	NA	14	109	NA	NA	NA	NA	0.834	0.762	0.997	0.398	0.581	2.44	805	NA	NA	NA	NA
10	8058386	C	T	SNV	0	RegulatoryFeature	REGULATORY	4	regulatory	0.682	0.12	NA	NA	NA	NA	NA	NA	NA	ENSR00000258097	NA	NA	NA	NA	NA	NA	NA	NA	NA	NA	NA	NA	NA	14	109	NA	NA	NA	NA	0.834	0.762	0.997	0.398	0.581	2.44	805	NA	NA	NA	NA
10	8058388	G	A	SNV	0	CodingTranscript	NON_SYNONYMOUS	7	missense	0.689	0.12	NA	NA	NA	NA	A	T	ENSG00000107485	ENST00000379328	GATA3	CCDS31143.1	NA	3/6	898	0.291	325	0.243	109	0.245	other	NA	NA	12	107	tolerated	0.7	benign	0.009	0.845	0.909	1	0.565	4.396	5.033	806	NA	NA	NA	NA
10	8058388	G	A	SNV	0	Intergenic	UPSTREAM	1	upstream	0.689	0.12	NA	NA	NA	NA	NA	NA	ENSG00000197308	ENST00000355358	GATA3-AS1	NA	NA	NA	NA	NA	NA	NA	NA	NA	NA	NA	NA	12	107	NA	NA	NA	NA	0.845	0.909	1	0.565	4.396	5.033	806	NA	NA	NA	NA
10	8058388	G	A	SNV	0	RegulatoryFeature	REGULATORY	4	regulatory	0.689	0.12	NA	NA	NA	NA	NA	NA	NA	ENSR00000258097	NA	NA	NA	NA	NA	NA	NA	NA	NA	NA	NA	NA	NA	12	107	NA	NA	NA	NA	0.845	0.909	1	0.565	4.396	5.033	806	NA	NA	NA	NA
10	8058388	G	GTGTATGA	INS	7	CodingTranscript	FRAME_SHIFT	7	frameshift	0.687	0.121	NA	NA	NA	NA	A	VYDX	ENSG00000107485	ENST00000379328	GATA3	CCDS31143.1	NA	3/6	898	0.291	325	0.243	109	0.245	other	NA	NA	11	106	NA	NA	NA	NA	0.846	0.909	1	0.565	4.396	5.469	806	NA	NA	NA	NA
10	8058388	G	GTGTATGA	INS	7	Intergenic	UPSTREAM	1	upstream	0.687	0.121	NA	NA	NA	NA	NA	NA	ENSG00000197308	ENST00000355358	GATA3-AS1	NA	NA	NA	NA	NA	NA	NA	NA	NA	NA	NA	NA	11	106	NA	NA	NA	NA	0.846	0.909	1	0.565	4.396	5.469	806	NA	NA	NA	NA
10	8058388	G	GTGTATGA	INS	7	RegulatoryFeature	REGULATORY	4	regulatory	0.687	0.121	NA	NA	NA	NA	NA	NA	NA	ENSR00000258097	NA	NA	NA	NA	NA	NA	NA	NA	NA	NA	NA	NA	NA	11	106	NA	NA	NA	NA	0.846	0.909	1	0.565	4.396	5.469	806	NA	NA	NA	NA
10	8058390	C	A	SNV	0	CodingTranscript	SYNONYMOUS	5	synonymous	0.695	0.12	NA	NA	NA	NA	A	A	ENSG00000107485	ENST00000379328	GATA3	CCDS31143.1	NA	3/6	900	0.292	327	0.245	109	0.245	other	NA	NA	10	105	NA	NA	NA	NA	0.844	0.342	0.004	0.398	-1.645	-1.317	806	NA	NA	NA	NA
10	8058390	C	A	SNV	0	Intergenic	UPSTREAM	1	upstream	0.695	0.12	NA	NA	NA	NA	NA	NA	ENSG00000197308	ENST00000355358	GATA3-AS1	NA	NA	NA	NA	NA	NA	NA	NA	NA	NA	NA	NA	10	105	NA	NA	NA	NA	0.844	0.342	0.004	0.398	-1.645	-1.317	806	NA	NA	NA	NA
10	8058390	C	A	SNV	0	RegulatoryFeature	REGULATORY	4	regulatory	0.695	0.12	NA	NA	NA	NA	NA	NA	NA	ENSR00000258097	NA	NA	NA	NA	NA	NA	NA	NA	NA	NA	NA	NA	NA	10	105	NA	NA	NA	NA	0.844	0.342	0.004	0.398	-1.645	-1.317	806	NA	NA	NA	NA
10	8058390	CT	C	DEL	1	CodingTranscript	FRAME_SHIFT	7	frameshift	0.695	0.12	NA	NA	NA	NA	S	X	ENSG00000107485	ENST00000379328	GATA3	CCDS31143.1	NA	3/6	901	0.292	328	0.246	110	0.248	other	NA	NA	9	104	NA	NA	NA	NA	0.841	0.948	1	0.447	1.912	5.631	806	NA	NA	NA	NA
10	8058390	CT	C	DEL	1	Intergenic	UPSTREAM	1	upstream	0.695	0.12	NA	NA	NA	NA	NA	NA	ENSG00000197308	ENST00000355358	GATA3-AS1	NA	NA	NA	NA	NA	NA	NA	NA	NA	NA	NA	NA	9	104	NA	NA	NA	NA	0.841	0.948	1	0.447	1.912	5.631	806	NA	NA	NA	NA
10	8058390	CT	C	DEL	1	RegulatoryFeature	REGULATORY	4	regulatory	0.695	0.12	NA	NA	NA	NA	NA	NA	NA	ENSR00000258097	NA	NA	NA	NA	NA	NA	NA	NA	NA	NA	NA	NA	NA	9	104	NA	NA	NA	NA	0.841	0.948	1	0.447	1.912	5.631	806	NA	NA	NA	NA
10	8058391	TCCCC	T	DEL	4	CodingTranscript	FRAME_SHIFT	7	frameshift	0.708	0.131	NA	NA	NA	NA	SP	X	ENSG00000107485	ENST00000379328	GATA3	CCDS31143.1	NA	3/6	902	0.293	329	0.246	110	0.248	other	NA	NA	5	100	NA	NA	NA	NA	0.834	0.999	1	0.398	2.846	7.424	806	NA	NA	NA	NA
10	8058391	TCCCC	T	DEL	4	Intergenic	UPSTREAM	1	upstream	0.708	0.131	NA	NA	NA	NA	NA	NA	ENSG00000197308	ENST00000355358	GATA3-AS1	NA	NA	NA	NA	NA	NA	NA	NA	NA	NA	NA	NA	5	100	NA	NA	NA	NA	0.834	0.999	1	0.398	2.846	7.424	806	NA	NA	NA	NA
10	8058391	TCCCC	T	DEL	4	RegulatoryFeature	REGULATORY	4	regulatory	0.708	0.131	NA	NA	NA	NA	NA	NA	NA	ENSR00000258097	NA	NA	NA	NA	NA	NA	NA	NA	NA	NA	NA	NA	NA	5	100	NA	NA	NA	NA	0.834	0.999	1	0.398	2.846	7.424	806	NA	NA	NA	NA
10	8058392	C	A	SNV	0	CodingTranscript	NON_SYNONYMOUS	7	missense	0.702	0.12	NA	NA	NA	NA	S	Y	ENSG00000107485	ENST00000379328	GATA3	CCDS31143.1	NA	3/6	902	0.293	329	0.246	110	0.248	other	NA	NA	8	103	deleterious	0	benign	0.434	0.834	0.98	1	0.398	2.846	5.531	806	NA	NA	NA	NA
10	8058392	C	A	SNV	0	Intergenic	UPSTREAM	1	upstream	0.702	0.12	NA	NA	NA	NA	NA	NA	ENSG00000197308	ENST00000355358	GATA3-AS1	NA	NA	NA	NA	NA	NA	NA	NA	NA	NA	NA	NA	8	103	NA	NA	NA	NA	0.834	0.98	1	0.398	2.846	5.531	806	NA	NA	NA	NA
10	8058392	C	A	SNV	0	RegulatoryFeature	REGULATORY	4	regulatory	0.702	0.12	NA	NA	NA	NA	NA	NA	NA	ENSR00000258097	NA	NA	NA	NA	NA	NA	NA	NA	NA	NA	NA	NA	NA	8	103	NA	NA	NA	NA	0.834	0.98	1	0.398	2.846	5.531	806	NA	NA	NA	NA
10	8058392	C	G	SNV	0	CodingTranscript	NON_SYNONYMOUS	7	missense	0.702	0.12	NA	NA	NA	NA	S	C	ENSG00000107485	ENST00000379328	GATA3	CCDS31143.1	NA	3/6	902	0.293	329	0.246	110	0.248	other	NA	NA	8	103	deleterious	0	possibly_damaging	0.761	0.834	0.98	1	0.398	2.846	5.531	806	NA	NA	NA	NA
10	8058392	C	G	SNV	0	Intergenic	UPSTREAM	1	upstream	0.702	0.12	NA	NA	NA	NA	NA	NA	ENSG00000197308	ENST00000355358	GATA3-AS1	NA	NA	NA	NA	NA	NA	NA	NA	NA	NA	NA	NA	8	103	NA	NA	NA	NA	0.834	0.98	1	0.398	2.846	5.531	806	NA	NA	NA	NA
10	8058392	C	G	SNV	0	RegulatoryFeature	REGULATORY	4	regulatory	0.702	0.12	NA	NA	NA	NA	NA	NA	NA	ENSR00000258097	NA	NA	NA	NA	NA	NA	NA	NA	NA	NA	NA	NA	NA	8	103	NA	NA	NA	NA	0.834	0.98	1	0.398	2.846	5.531	806	NA	NA	NA	NA
10	8058392	C	T	SNV	0	CodingTranscript	NON_SYNONYMOUS	7	missense	0.702	0.12	NA	NA	NA	NA	S	F	ENSG00000107485	ENST00000379328	GATA3	CCDS31143.1	NA	3/6	902	0.293	329	0.246	110	0.248	other	NA	NA	8	103	deleterious	0	benign	0.434	0.834	0.98	1	0.398	2.846	5.531	806	NA	NA	NA	NA
10	8058392	C	T	SNV	0	Intergenic	UPSTREAM	1	upstream	0.702	0.12	NA	NA	NA	NA	NA	NA	ENSG00000197308	ENST00000355358	GATA3-AS1	NA	NA	NA	NA	NA	NA	NA	NA	NA	NA	NA	NA	8	103	NA	NA	NA	NA	0.834	0.98	1	0.398	2.846	5.531	806	NA	NA	NA	NA
10	8058392	C	T	SNV	0	RegulatoryFeature	REGULATORY	4	regulatory	0.702	0.12	NA	NA	NA	NA	NA	NA	NA	ENSR00000258097	NA	NA	NA	NA	NA	NA	NA	NA	NA	NA	NA	NA	NA	8	103	NA	NA	NA	NA	0.834	0.98	1	0.398	2.846	5.531	806	NA	NA	NA	NA
10	8058392	CCCC	C	DEL	3	CodingTranscript	INFRAME	6	inframe_deletion	0.706	0.132	NA	NA	NA	NA	SP	S	ENSG00000107485	ENST00000379328	GATA3	CCDS31143.1	NA	3/6	903	0.293	330	0.247	110	0.248	other	NA	NA	5	100	NA	NA	NA	NA	0.829	0.999	1	0.398	2.846	7.424	806	NA	NA	NA	NA
10	8058392	CCCC	C	DEL	3	Intergenic	UPSTREAM	1	upstream	0.706	0.132	NA	NA	NA	NA	NA	NA	ENSG00000197308	ENST00000355358	GATA3-AS1	NA	NA	NA	NA	NA	NA	NA	NA	NA	NA	NA	NA	5	100	NA	NA	NA	NA	0.829	0.999	1	0.398	2.846	7.424	806	NA	NA	NA	NA
10	8058392	CCCC	C	DEL	3	RegulatoryFeature	REGULATORY	4	regulatory	0.706	0.132	NA	NA	NA	NA	NA	NA	NA	ENSR00000258097	NA	NA	NA	NA	NA	NA	NA	NA	NA	NA	NA	NA	NA	5	100	NA	NA	NA	NA	0.829	0.999	1	0.398	2.846	7.424	806	NA	NA	NA	NA
10	8058394	CC	C	DEL	1	CodingTranscript	FRAME_SHIFT	7	frameshift	0.702	0.12	NA	NA	NA	NA	P	X	ENSG00000107485	ENST00000379328	GATA3	CCDS31143.1	NA	3/6	905	0.294	332	0.249	111	0.25	other	NA	NA	5	100	NA	NA	NA	NA	0.829	0.999	1	0.398	2.846	7.424	806	NA	NA	NA	NA
10	8058394	CC	C	DEL	1	Intergenic	UPSTREAM	1	upstream	0.702	0.12	NA	NA	NA	NA	NA	NA	ENSG00000197308	ENST00000355358	GATA3-AS1	NA	NA	NA	NA	NA	NA	NA	NA	NA	NA	NA	NA	5	100	NA	NA	NA	NA	0.829	0.999	1	0.398	2.846	7.424	806	NA	NA	NA	NA
10	8058394	CC	C	DEL	1	RegulatoryFeature	REGULATORY	4	regulatory	0.702	0.12	NA	NA	NA	NA	NA	NA	NA	ENSR00000258097	NA	NA	NA	NA	NA	NA	NA	NA	NA	NA	NA	NA	NA	5	100	NA	NA	NA	NA	0.829	0.999	1	0.398	2.846	7.424	806	NA	NA	NA	NA
10	8058394	CC	TG	SNV	1	CodingTranscript	NON_SYNONYMOUS	7	missense	0.704	0.132	NA	NA	NA	NA	P	C	ENSG00000107485	ENST00000379328	GATA3	CCDS31143.1	NA	3/6	904	0.293	331	0.248	111	0.25	other	NA	NA	5	100	deleterious	0.03	possibly_damaging	0.884	0.829	0.999	1	0.398	2.846	7.424	806	NA	NA	NA	NA
10	8058394	CC	TG	SNV	1	Intergenic	UPSTREAM	1	upstream	0.704	0.132	NA	NA	NA	NA	NA	NA	ENSG00000197308	ENST00000355358	GATA3-AS1	NA	NA	NA	NA	NA	NA	NA	NA	NA	NA	NA	NA	5	100	NA	NA	NA	NA	0.829	0.999	1	0.398	2.846	7.424	806	NA	NA	NA	NA
10	8058394	CC	TG	SNV	1	RegulatoryFeature	REGULATORY	4	regulatory	0.704	0.132	NA	NA	NA	NA	NA	NA	NA	ENSR00000258097	NA	NA	NA	NA	NA	NA	NA	NA	NA	NA	NA	NA	NA	5	100	NA	NA	NA	NA	0.829	0.999	1	0.398	2.846	7.424	806	NA	NA	NA	NA
10	8058397	T	C	SNV	0	CodingTranscript	NON_SYNONYMOUS	7	missense	0.695	0.12	NA	NA	NA	NA	W	R	ENSG00000107485	ENST00000379328	GATA3	CCDS31143.1	NA	3/6	907	0.294	334	0.25	112	0.252	other	NA	NA	3	98	deleterious	0	benign	0.026	0.882	1	1	0.447	3.28	8.76	806	NA	NA	NA	NA
10	8058397	T	C	SNV	0	Intergenic	UPSTREAM	1	upstream	0.695	0.12	NA	NA	NA	NA	NA	NA	ENSG00000197308	ENST00000355358	GATA3-AS1	NA	NA	NA	NA	NA	NA	NA	NA	NA	NA	NA	NA	3	98	NA	NA	NA	NA	0.882	1	1	0.447	3.28	8.76	806	NA	NA	NA	NA
10	8058397	T	C	SNV	0	RegulatoryFeature	REGULATORY	4	regulatory	0.695	0.12	NA	NA	NA	NA	NA	NA	NA	ENSR00000258097	NA	NA	NA	NA	NA	NA	NA	NA	NA	NA	NA	NA	NA	3	98	NA	NA	NA	NA	0.882	1	1	0.447	3.28	8.76	806	NA	NA	NA	NA
10	8058397	T	TGG	INS	2	CodingTranscript	FRAME_SHIFT	7	frameshift	0.693	0.121	NA	NA	NA	NA	W	WX	ENSG00000107485	ENST00000379328	GATA3	CCDS31143.1	NA	3/6	907	0.294	334	0.25	112	0.252	other	NA	NA	2	97	NA	NA	NA	NA	0.884	1	1	0.565	4.396	11.151	806	NA	NA	NA	NA
10	8058397	T	TGG	INS	2	Intergenic	UPSTREAM	1	upstream	0.693	0.121	NA	NA	NA	NA	NA	NA	ENSG00000197308	ENST00000355358	GATA3-AS1	NA	NA	NA	NA	NA	NA	NA	NA	NA	NA	NA	NA	2	97	NA	NA	NA	NA	0.884	1	1	0.565	4.396	11.151	806	NA	NA	NA	NA
10	8058397	T	TGG	INS	2	RegulatoryFeature	REGULATORY	4	regulatory	0.693	0.121	NA	NA	NA	NA	NA	NA	NA	ENSR00000258097	NA	NA	NA	NA	NA	NA	NA	NA	NA	NA	NA	NA	NA	2	97	NA	NA	NA	NA	0.884	1	1	0.565	4.396	11.151	806	NA	NA	NA	NA
10	8058398	GGAAT	G	DEL	4	CodingTranscript	FRAME_SHIFT	7	frameshift	0.695	0.118	NA	NA	NA	NA	WN	X	ENSG00000107485	ENST00000379328	GATA3	CCDS31143.1	NA	3/6	909	0.295	336	0.252	112	0.252	other	NA	NA	1	93	NA	NA	NA	NA	0.883	1	1	0.565	4.396	11.151	806	NA	NA	NA	NA
10	8058398	GGAAT	G	DEL	4	Intergenic	UPSTREAM	1	upstream	0.695	0.118	NA	NA	NA	NA	NA	NA	ENSG00000197308	ENST00000355358	GATA3-AS1	NA	NA	NA	NA	NA	NA	NA	NA	NA	NA	NA	NA	1	93	NA	NA	NA	NA	0.883	1	1	0.565	4.396	11.151	806	NA	NA	NA	NA
10	8058398	GGAAT	G	DEL	4	RegulatoryFeature	REGULATORY	4	regulatory	0.695	0.118	NA	NA	NA	NA	NA	NA	NA	ENSR00000258097	NA	NA	NA	NA	NA	NA	NA	NA	NA	NA	NA	NA	NA	1	93	NA	NA	NA	NA	0.883	1	1	0.565	4.396	11.151	806	NA	NA	NA	NA
10	8058399	GAA	G	DEL	2	CodingTranscript	FRAME_SHIFT	7	frameshift	0.691	0.119	NA	NA	NA	NA	N	X	ENSG00000107485	ENST00000379328	GATA3	CCDS31143.1	NA	3/6	910	0.295	337	0.252	113	0.255	other	NA	NA	1	94	NA	NA	NA	NA	0.877	1	1	0.452	3.298	5.727	806	NA	NA	NA	NA
10	8058399	GAA	G	DEL	2	Intergenic	UPSTREAM	1	upstream	0.691	0.119	NA	NA	NA	NA	NA	NA	ENSG00000197308	ENST00000355358	GATA3-AS1	NA	NA	NA	NA	NA	NA	NA	NA	NA	NA	NA	NA	1	94	NA	NA	NA	NA	0.877	1	1	0.452	3.298	5.727	806	NA	NA	NA	NA
10	8058399	GAA	G	DEL	2	RegulatoryFeature	REGULATORY	4	regulatory	0.691	0.119	NA	NA	NA	NA	NA	NA	NA	ENSR00000258097	NA	NA	NA	NA	NA	NA	NA	NA	NA	NA	NA	NA	NA	1	94	NA	NA	NA	NA	0.877	1	1	0.452	3.298	5.727	806	NA	NA	NA	NA
10	8058401	A	G	SNV	0	CodingTranscript	NON_SYNONYMOUS	7	missense	0.689	0.12	NA	NA	NA	NA	N	S	ENSG00000107485	ENST00000379328	GATA3	CCDS31143.1	NA	3/6	911	0.295	338	0.253	113	0.255	other	NA	NA	2	94	tolerated	0.27	benign	0.011	0.868	1	1	0.452	3.298	5.362	806	NA	NA	NA	NA
10	8058401	A	G	SNV	0	Intergenic	UPSTREAM	1	upstream	0.689	0.12	NA	NA	NA	NA	NA	NA	ENSG00000197308	ENST00000355358	GATA3-AS1	NA	NA	NA	NA	NA	NA	NA	NA	NA	NA	NA	NA	2	94	NA	NA	NA	NA	0.868	1	1	0.452	3.298	5.362	806	NA	NA	NA	NA
10	8058401	A	G	SNV	0	RegulatoryFeature	REGULATORY	4	regulatory	0.689	0.12	NA	NA	NA	NA	NA	NA	NA	ENSR00000258097	NA	NA	NA	NA	NA	NA	NA	NA	NA	NA	NA	NA	NA	2	94	NA	NA	NA	NA	0.868	1	1	0.452	3.298	5.362	806	NA	NA	NA	NA
10	8058401	ATCTCAGCCCCTTCTCCAAGACGTC	A	DEL	24	CodingTranscript	INFRAME	6	inframe_deletion	0.695	0.127	NA	NA	NA	NA	NLSPFSKTS	N	ENSG00000107485	ENST00000379328	GATA3	CCDS31143.1	NA	3/6	912	0.296	339	0.254	113	0.255	other	NA	NA	3	70	NA	NA	NA	NA	0.951	1	1	0.565	4.396	8.76	806	NA	NA	NA	NA
10	8058401	ATCTCAGCCCCTTCTCCAAGACGTC	A	DEL	24	Intergenic	UPSTREAM	1	upstream	0.695	0.127	NA	NA	NA	NA	NA	NA	ENSG00000197308	ENST00000355358	GATA3-AS1	NA	NA	NA	NA	NA	NA	NA	NA	NA	NA	NA	NA	3	70	NA	NA	NA	NA	0.951	1	1	0.565	4.396	8.76	806	NA	NA	NA	NA
10	8058401	ATCTCAGCCCCTTCTCCAAGACGTC	A	DEL	24	RegulatoryFeature	REGULATORY	4	regulatory	0.695	0.127	NA	NA	NA	NA	NA	NA	NA	ENSR00000258097	NA	NA	NA	NA	NA	NA	NA	NA	NA	NA	NA	NA	NA	3	70	NA	NA	NA	NA	0.951	1	1	0.565	4.396	8.76	806	NA	NA	NA	NA
10	8058402	TCTCAGCCCCTTCTCCAAGAC	T	DEL	20	CodingTranscript	FRAME_SHIFT	7	frameshift	0.694	0.118	NA	NA	NA	NA	LSPFSKT	X	ENSG00000107485	ENST00000379328	GATA3	CCDS31143.1	NA	3/6	913	0.296	340	0.255	114	0.257	other	NA	NA	4	73	NA	NA	NA	NA	0.949	1	1	0.565	4.396	8.76	806	NA	NA	NA	NA
10	8058402	TCTCAGCCCCTTCTCCAAGAC	T	DEL	20	Intergenic	UPSTREAM	1	upstream	0.694	0.118	NA	NA	NA	NA	NA	NA	ENSG00000197308	ENST00000355358	GATA3-AS1	NA	NA	NA	NA	NA	NA	NA	NA	NA	NA	NA	NA	4	73	NA	NA	NA	NA	0.949	1	1	0.565	4.396	8.76	806	NA	NA	NA	NA
10	8058402	TCTCAGCCCCTTCTCCAAGAC	T	DEL	20	RegulatoryFeature	REGULATORY	4	regulatory	0.694	0.118	NA	NA	NA	NA	NA	NA	NA	ENSR00000258097	NA	NA	NA	NA	NA	NA	NA	NA	NA	NA	NA	NA	NA	4	73	NA	NA	NA	NA	0.949	1	1	0.565	4.396	8.76	806	NA	NA	NA	NA
10	8058403	C	A	SNV	0	CodingTranscript	NON_SYNONYMOUS	7	missense	0.689	0.12	NA	NA	NA	NA	L	I	ENSG00000107485	ENST00000379328	GATA3	CCDS31143.1	NA	3/6	913	0.296	340	0.255	114	0.257	other	NA	NA	4	92	tolerated	0.15	benign	0.012	0.822	1	1	0.398	2.846	2.833	806	NA	NA	NA	NA
10	8058403	C	A	SNV	0	Intergenic	UPSTREAM	1	upstream	0.689	0.12	NA	NA	NA	NA	NA	NA	ENSG00000197308	ENST00000355358	GATA3-AS1	NA	NA	NA	NA	NA	NA	NA	NA	NA	NA	NA	NA	4	92	NA	NA	NA	NA	0.822	1	1	0.398	2.846	2.833	806	NA	NA	NA	NA
10	8058403	C	A	SNV	0	RegulatoryFeature	REGULATORY	4	regulatory	0.689	0.12	NA	NA	NA	NA	NA	NA	NA	ENSR00000258097	NA	NA	NA	NA	NA	NA	NA	NA	NA	NA	NA	NA	NA	4	92	NA	NA	NA	NA	0.822	1	1	0.398	2.846	2.833	806	NA	NA	NA	NA
10	8058404	TCAGCCCC	T	DEL	7	CodingTranscript	FRAME_SHIFT	7	frameshift	0.688	0.115	NA	NA	NA	NA	LSP	X	ENSG00000107485	ENST00000379328	GATA3	CCDS31143.1	NA	3/6	915	0.297	342	0.256	114	0.257	other	NA	NA	6	84	NA	NA	NA	NA	0.819	1	1	0.565	4.396	8.387	806	NA	NA	NA	NA
10	8058404	TCAGCCCC	T	DEL	7	Intergenic	UPSTREAM	1	upstream	0.688	0.115	NA	NA	NA	NA	NA	NA	ENSG00000197308	ENST00000355358	GATA3-AS1	NA	NA	NA	NA	NA	NA	NA	NA	NA	NA	NA	NA	6	84	NA	NA	NA	NA	0.819	1	1	0.565	4.396	8.387	806	NA	NA	NA	NA
10	8058404	TCAGCCCC	T	DEL	7	RegulatoryFeature	REGULATORY	4	regulatory	0.688	0.115	NA	NA	NA	NA	NA	NA	NA	ENSR00000258097	NA	NA	NA	NA	NA	NA	NA	NA	NA	NA	NA	NA	NA	6	84	NA	NA	NA	NA	0.819	1	1	0.565	4.396	8.387	806	NA	NA	NA	NA
10	8058405	C	G	SNV	0	CodingTranscript	SYNONYMOUS	5	synonymous	0.695	0.12	NA	NA	NA	NA	L	L	ENSG00000107485	ENST00000379328	GATA3	CCDS31143.1	NA	3/6	915	0.297	342	0.256	114	0.257	other	NA	NA	6	90	NA	NA	NA	NA	0.818	1	1	0.398	2.846	2.389	806	NA	NA	NA	NA
10	8058405	C	G	SNV	0	Intergenic	UPSTREAM	1	upstream	0.695	0.12	NA	NA	NA	NA	NA	NA	ENSG00000197308	ENST00000355358	GATA3-AS1	NA	NA	NA	NA	NA	NA	NA	NA	NA	NA	NA	NA	6	90	NA	NA	NA	NA	0.818	1	1	0.398	2.846	2.389	806	NA	NA	NA	NA
10	8058405	C	G	SNV	0	RegulatoryFeature	REGULATORY	4	regulatory	0.695	0.12	NA	NA	NA	NA	NA	NA	NA	ENSR00000258097	NA	NA	NA	NA	NA	NA	NA	NA	NA	NA	NA	NA	NA	6	90	NA	NA	NA	NA	0.818	1	1	0.398	2.846	2.389	806	NA	NA	NA	NA
10	8058405	C	T	SNV	0	CodingTranscript	SYNONYMOUS	5	synonymous	0.695	0.12	NA	NA	NA	NA	L	L	ENSG00000107485	ENST00000379328	GATA3	CCDS31143.1	NA	3/6	915	0.297	342	0.256	114	0.257	other	NA	NA	6	90	NA	NA	NA	NA	0.818	1	1	0.398	2.846	2.389	806	NA	NA	NA	NA
10	8058405	C	T	SNV	0	Intergenic	UPSTREAM	1	upstream	0.695	0.12	NA	NA	NA	NA	NA	NA	ENSG00000197308	ENST00000355358	GATA3-AS1	NA	NA	NA	NA	NA	NA	NA	NA	NA	NA	NA	NA	6	90	NA	NA	NA	NA	0.818	1	1	0.398	2.846	2.389	806	NA	NA	NA	NA
10	8058405	C	T	SNV	0	RegulatoryFeature	REGULATORY	4	regulatory	0.695	0.12	NA	NA	NA	NA	NA	NA	NA	ENSR00000258097	NA	NA	NA	NA	NA	NA	NA	NA	NA	NA	NA	NA	NA	6	90	NA	NA	NA	NA	0.818	1	1	0.398	2.846	2.389	806	NA	NA	NA	NA
10	8058405	CA	GG	SNV	1	CodingTranscript	NON_SYNONYMOUS	7	missense	0.691	0.119	NA	NA	NA	NA	LS	LG	ENSG00000107485	ENST00000379328	GATA3	CCDS31143.1	NA	3/6	915	0.297	342	0.256	114	0.257	other	NA	NA	6	89	NA	NA	NA	NA	0.818	1	1	0.452	2.846	4.872	806	NA	NA	NA	NA
10	8058405	CA	GG	SNV	1	Intergenic	UPSTREAM	1	upstream	0.691	0.119	NA	NA	NA	NA	NA	NA	ENSG00000197308	ENST00000355358	GATA3-AS1	NA	NA	NA	NA	NA	NA	NA	NA	NA	NA	NA	NA	6	89	NA	NA	NA	NA	0.818	1	1	0.452	2.846	4.872	806	NA	NA	NA	NA
10	8058405	CA	GG	SNV	1	RegulatoryFeature	REGULATORY	4	regulatory	0.691	0.119	NA	NA	NA	NA	NA	NA	NA	ENSR00000258097	NA	NA	NA	NA	NA	NA	NA	NA	NA	NA	NA	NA	NA	6	89	NA	NA	NA	NA	0.818	1	1	0.452	2.846	4.872	806	NA	NA	NA	NA
10	8058406	A	G	SNV	0	CodingTranscript	NON_SYNONYMOUS	7	missense	0.689	0.12	NA	NA	NA	NA	S	G	ENSG00000107485	ENST00000379328	GATA3	CCDS31143.1	NA	3/6	916	0.297	343	0.257	115	0.259	other	NA	NA	7	89	tolerated	0.18	benign	0.172	0.811	1	1	0.452	1.958	4.872	806	NA	NA	NA	NA
10	8058406	A	G	SNV	0	Intergenic	UPSTREAM	1	upstream	0.689	0.12	NA	NA	NA	NA	NA	NA	ENSG00000197308	ENST00000355358	GATA3-AS1	NA	NA	NA	NA	NA	NA	NA	NA	NA	NA	NA	NA	7	89	NA	NA	NA	NA	0.811	1	1	0.452	1.958	4.872	806	NA	NA	NA	NA
10	8058406	A	G	SNV	0	RegulatoryFeature	REGULATORY	4	regulatory	0.689	0.12	NA	NA	NA	NA	NA	NA	NA	ENSR00000258097	NA	NA	NA	NA	NA	NA	NA	NA	NA	NA	NA	NA	NA	7	89	NA	NA	NA	NA	0.811	1	1	0.452	1.958	4.872	806	NA	NA	NA	NA
10	8058406	AGCCCCTTCT	A	DEL	9	CodingTranscript	INFRAME	6	inframe_deletion	0.686	0.127	NA	NA	NA	NA	SPFS	T	ENSG00000107485	ENST00000379328	GATA3	CCDS31143.1	NA	3/6	917	0.297	344	0.258	115	0.259	other	NA	NA	8	80	NA	NA	NA	NA	0.916	1	1	0.565	4.396	8.76	806	NA	NA	NA	NA
10	8058406	AGCCCCTTCT	A	DEL	9	Intergenic	UPSTREAM	1	upstream	0.686	0.127	NA	NA	NA	NA	NA	NA	ENSG00000197308	ENST00000355358	GATA3-AS1	NA	NA	NA	NA	NA	NA	NA	NA	NA	NA	NA	NA	8	80	NA	NA	NA	NA	0.916	1	1	0.565	4.396	8.76	806	NA	NA	NA	NA
10	8058406	AGCCCCTTCT	A	DEL	9	RegulatoryFeature	REGULATORY	4	regulatory	0.686	0.127	NA	NA	NA	NA	NA	NA	NA	ENSR00000258097	NA	NA	NA	NA	NA	NA	NA	NA	NA	NA	NA	NA	NA	8	80	NA	NA	NA	NA	0.916	1	1	0.565	4.396	8.76	806	NA	NA	NA	NA
10	8058407	GC	G	DEL	1	CodingTranscript	FRAME_SHIFT	7	frameshift	0.695	0.12	NA	NA	NA	NA	S	X	ENSG00000107485	ENST00000379328	GATA3	CCDS31143.1	NA	3/6	918	0.298	345	0.258	115	0.259	other	NA	NA	9	87	NA	NA	NA	NA	0.784	0.997	0.98	-1.51	-0.04	0.1	806	NA	NA	NA	NA
10	8058407	GC	G	DEL	1	Intergenic	UPSTREAM	1	upstream	0.695	0.12	NA	NA	NA	NA	NA	NA	ENSG00000197308	ENST00000355358	GATA3-AS1	NA	NA	NA	NA	NA	NA	NA	NA	NA	NA	NA	NA	9	87	NA	NA	NA	NA	0.784	0.997	0.98	-1.51	-0.04	0.1	806	NA	NA	NA	NA
10	8058407	GC	G	DEL	1	RegulatoryFeature	REGULATORY	4	regulatory	0.695	0.12	NA	NA	NA	NA	NA	NA	NA	ENSR00000258097	NA	NA	NA	NA	NA	NA	NA	NA	NA	NA	NA	NA	NA	9	87	NA	NA	NA	NA	0.784	0.997	0.98	-1.51	-0.04	0.1	806	NA	NA	NA	NA
10	8058407	GCCCCT	T	DEL	5	CodingTranscript	FRAME_SHIFT	7	frameshift	0.684	0.117	NA	NA	NA	NA	SP	X	ENSG00000107485	ENST00000379328	GATA3	CCDS31143.1	NA	3/6	917	0.297	344	0.258	115	0.259	other	NA	NA	9	83	NA	NA	NA	NA	0.854	0.999	1	0.447	3.28	8.76	806	NA	NA	NA	NA
10	8058407	GCCCCT	T	DEL	5	Intergenic	UPSTREAM	1	upstream	0.684	0.117	NA	NA	NA	NA	NA	NA	ENSG00000197308	ENST00000355358	GATA3-AS1	NA	NA	NA	NA	NA	NA	NA	NA	NA	NA	NA	NA	9	83	NA	NA	NA	NA	0.854	0.999	1	0.447	3.28	8.76	806	NA	NA	NA	NA
10	8058407	GCCCCT	T	DEL	5	RegulatoryFeature	REGULATORY	4	regulatory	0.684	0.117	NA	NA	NA	NA	NA	NA	NA	ENSR00000258097	NA	NA	NA	NA	NA	NA	NA	NA	NA	NA	NA	NA	NA	9	83	NA	NA	NA	NA	0.854	0.999	1	0.447	3.28	8.76	806	NA	NA	NA	NA
10	8058408	C	G	SNV	0	CodingTranscript	NON_SYNONYMOUS	7	missense	0.695	0.12	NA	NA	NA	NA	S	R	ENSG00000107485	ENST00000379328	GATA3	CCDS31143.1	NA	3/6	918	0.298	345	0.258	115	0.259	other	NA	NA	9	87	deleterious	0.04	possibly_damaging	0.903	0.784	0.997	0.98	-1.51	-0.04	0.1	806	NA	NA	NA	NA
10	8058408	C	G	SNV	0	Intergenic	UPSTREAM	1	upstream	0.695	0.12	NA	NA	NA	NA	NA	NA	ENSG00000197308	ENST00000355358	GATA3-AS1	NA	NA	NA	NA	NA	NA	NA	NA	NA	NA	NA	NA	9	87	NA	NA	NA	NA	0.784	0.997	0.98	-1.51	-0.04	0.1	806	NA	NA	NA	NA
10	8058408	C	G	SNV	0	RegulatoryFeature	REGULATORY	4	regulatory	0.695	0.12	NA	NA	NA	NA	NA	NA	NA	ENSR00000258097	NA	NA	NA	NA	NA	NA	NA	NA	NA	NA	NA	NA	NA	9	87	NA	NA	NA	NA	0.784	0.997	0.98	-1.51	-0.04	0.1	806	NA	NA	NA	NA
10	8058409	C	T	SNV	0	CodingTranscript	NON_SYNONYMOUS	7	missense	0.695	0.12	NA	NA	NA	NA	P	S	ENSG00000107485	ENST00000379328	GATA3	CCDS31143.1	NA	3/6	919	0.298	346	0.259	116	0.261	other	NA	NA	10	86	tolerated	0.11	benign	0.122	0.799	0.999	1	0.398	2.846	7.424	806	NA	NA	NA	NA
10	8058409	C	T	SNV	0	Intergenic	UPSTREAM	1	upstream	0.695	0.12	NA	NA	NA	NA	NA	NA	ENSG00000197308	ENST00000355358	GATA3-AS1	NA	NA	NA	NA	NA	NA	NA	NA	NA	NA	NA	NA	10	86	NA	NA	NA	NA	0.799	0.999	1	0.398	2.846	7.424	806	NA	NA	NA	NA
10	8058409	C	T	SNV	0	RegulatoryFeature	REGULATORY	4	regulatory	0.695	0.12	NA	NA	NA	NA	NA	NA	NA	ENSR00000258097	NA	NA	NA	NA	NA	NA	NA	NA	NA	NA	NA	NA	NA	10	86	NA	NA	NA	NA	0.799	0.999	1	0.398	2.846	7.424	806	NA	NA	NA	NA
10	8058412	TTCTCCAA	T	DEL	7	CodingTranscript	FRAME_SHIFT	7	frameshift	0.707	0.128	NA	NA	NA	NA	FSK	X	ENSG00000107485	ENST00000379328	GATA3	CCDS31143.1	NA	3/6	923	0.299	350	0.262	117	0.264	other	NA	NA	14	76	NA	NA	NA	NA	0.947	1	1	0.452	3.298	8.76	806	NA	NA	NA	NA
10	8058412	TTCTCCAA	T	DEL	7	Intergenic	UPSTREAM	1	upstream	0.707	0.128	NA	NA	NA	NA	NA	NA	ENSG00000197308	ENST00000355358	GATA3-AS1	NA	NA	NA	NA	NA	NA	NA	NA	NA	NA	NA	NA	14	76	NA	NA	NA	NA	0.947	1	1	0.452	3.298	8.76	806	NA	NA	NA	NA
10	8058412	TTCTCCAA	T	DEL	7	RegulatoryFeature	REGULATORY	4	regulatory	0.707	0.128	NA	NA	NA	NA	NA	NA	NA	ENSR00000258097	NA	NA	NA	NA	NA	NA	NA	NA	NA	NA	NA	NA	NA	14	76	NA	NA	NA	NA	0.947	1	1	0.452	3.298	8.76	806	NA	NA	NA	NA
10	8058413	TCTCCA	T	DEL	5	CodingTranscript	FRAME_SHIFT	7	frameshift	0.703	0.13	NA	NA	NA	NA	FSK	LX	ENSG00000107485	ENST00000379328	GATA3	CCDS31143.1	NA	3/6	924	0.3	351	0.263	117	0.264	other	NA	NA	15	77	NA	NA	NA	NA	0.942	1	1	0.452	3.298	8.577	806	NA	NA	NA	NA
10	8058413	TCTCCA	T	DEL	5	Intergenic	UPSTREAM	1	upstream	0.703	0.13	NA	NA	NA	NA	NA	NA	ENSG00000197308	ENST00000355358	GATA3-AS1	NA	NA	NA	NA	NA	NA	NA	NA	NA	NA	NA	NA	15	77	NA	NA	NA	NA	0.942	1	1	0.452	3.298	8.577	806	NA	NA	NA	NA
10	8058413	TCTCCA	T	DEL	5	RegulatoryFeature	REGULATORY	4	regulatory	0.703	0.13	NA	NA	NA	NA	NA	NA	NA	ENSR00000258097	NA	NA	NA	NA	NA	NA	NA	NA	NA	NA	NA	NA	NA	15	77	NA	NA	NA	NA	0.942	1	1	0.452	3.298	8.577	806	NA	NA	NA	NA
10	8058414	C	A	SNV	0	CodingTranscript	NON_SYNONYMOUS	7	missense	0.695	0.133	NA	NA	NA	NA	F	L	ENSG00000107485	ENST00000379328	GATA3	CCDS31143.1	NA	3/6	924	0.3	351	0.263	117	0.264	other	NA	NA	15	81	tolerated	0.06	benign	0.041	0.9	1	1	0.398	1.563	2.396	806	NA	NA	NA	NA
10	8058414	C	A	SNV	0	Intergenic	UPSTREAM	1	upstream	0.695	0.133	NA	NA	NA	NA	NA	NA	ENSG00000197308	ENST00000355358	GATA3-AS1	NA	NA	NA	NA	NA	NA	NA	NA	NA	NA	NA	NA	15	81	NA	NA	NA	NA	0.9	1	1	0.398	1.563	2.396	806	NA	NA	NA	NA
10	8058414	C	A	SNV	0	RegulatoryFeature	REGULATORY	4	regulatory	0.695	0.133	NA	NA	NA	NA	NA	NA	NA	ENSR00000258097	NA	NA	NA	NA	NA	NA	NA	NA	NA	NA	NA	NA	NA	15	81	NA	NA	NA	NA	0.9	1	1	0.398	1.563	2.396	806	NA	NA	NA	NA
10	8058416	C	A	SNV	0	CodingTranscript	NON_SYNONYMOUS	7	missense	0.709	0.133	NA	NA	NA	NA	S	Y	ENSG00000107485	ENST00000379328	GATA3	CCDS31143.1	NA	3/6	926	0.3	353	0.264	118	0.266	other	NA	NA	17	79	deleterious	0	benign	0.423	0.927	1	1	0.398	2.846	3.584	806	NA	NA	NA	NA
10	8058416	C	A	SNV	0	Intergenic	UPSTREAM	1	upstream	0.709	0.133	NA	NA	NA	NA	NA	NA	ENSG00000197308	ENST00000355358	GATA3-AS1	NA	NA	NA	NA	NA	NA	NA	NA	NA	NA	NA	NA	17	79	NA	NA	NA	NA	0.927	1	1	0.398	2.846	3.584	806	NA	NA	NA	NA
10	8058416	C	A	SNV	0	RegulatoryFeature	REGULATORY	4	regulatory	0.709	0.133	NA	NA	NA	NA	NA	NA	NA	ENSR00000258097	NA	NA	NA	NA	NA	NA	NA	NA	NA	NA	NA	NA	NA	17	79	NA	NA	NA	NA	0.927	1	1	0.398	2.846	3.584	806	NA	NA	NA	NA
10	8058419	A	G	SNV	0	CodingTranscript	NON_SYNONYMOUS	7	missense	0.709	0.133	NA	NA	NA	NA	K	R	ENSG00000107485	ENST00000379328	GATA3	CCDS31143.1	NA	3/6	929	0.301	356	0.267	119	0.268	other	NA	NA	20	76	tolerated	0.07	possibly_damaging	0.615	0.947	1	1	0.452	1.956	6.809	806	NA	NA	NA	NA
10	8058419	A	G	SNV	0	Intergenic	UPSTREAM	1	upstream	0.709	0.133	NA	NA	NA	NA	NA	NA	ENSG00000197308	ENST00000355358	GATA3-AS1	NA	NA	NA	NA	NA	NA	NA	NA	NA	NA	NA	NA	20	76	NA	NA	NA	NA	0.947	1	1	0.452	1.956	6.809	806	NA	NA	NA	NA
10	8058419	A	G	SNV	0	RegulatoryFeature	REGULATORY	4	regulatory	0.709	0.133	NA	NA	NA	NA	NA	NA	NA	ENSR00000258097	NA	NA	NA	NA	NA	NA	NA	NA	NA	NA	NA	NA	NA	20	76	NA	NA	NA	NA	0.947	1	1	0.452	1.956	6.809	806	NA	NA	NA	NA
10	8058419	A	T	SNV	0	CodingTranscript	NON_SYNONYMOUS	7	missense	0.709	0.133	NA	NA	NA	NA	K	M	ENSG00000107485	ENST00000379328	GATA3	CCDS31143.1	NA	3/6	929	0.301	356	0.267	119	0.268	other	NA	NA	20	76	deleterious	0	probably_damaging	0.938	0.947	1	1	0.452	1.956	6.809	806	NA	NA	NA	NA
10	8058419	A	T	SNV	0	Intergenic	UPSTREAM	1	upstream	0.709	0.133	NA	NA	NA	NA	NA	NA	ENSG00000197308	ENST00000355358	GATA3-AS1	NA	NA	NA	NA	NA	NA	NA	NA	NA	NA	NA	NA	20	76	NA	NA	NA	NA	0.947	1	1	0.452	1.956	6.809	806	NA	NA	NA	NA
10	8058419	A	T	SNV	0	RegulatoryFeature	REGULATORY	4	regulatory	0.709	0.133	NA	NA	NA	NA	NA	NA	NA	ENSR00000258097	NA	NA	NA	NA	NA	NA	NA	NA	NA	NA	NA	NA	NA	20	76	NA	NA	NA	NA	0.947	1	1	0.452	1.956	6.809	806	NA	NA	NA	NA
10	8058422	C	A	SNV	0	CodingTranscript	NON_SYNONYMOUS	7	missense	0.715	0.133	NA	NA	NA	NA	T	K	ENSG00000107485	ENST00000379328	GATA3	CCDS31143.1	NA	3/6	932	0.302	359	0.269	120	0.27	other	NA	NA	23	73	tolerated	0.21	benign	0.3	0.948	0.998	1	0.398	2.846	4.552	806	NA	NA	NA	NA
10	8058422	C	A	SNV	0	Intergenic	UPSTREAM	1	upstream	0.715	0.133	NA	NA	NA	NA	NA	NA	ENSG00000197308	ENST00000355358	GATA3-AS1	NA	NA	NA	NA	NA	NA	NA	NA	NA	NA	NA	NA	23	73	NA	NA	NA	NA	0.948	0.998	1	0.398	2.846	4.552	806	NA	NA	NA	NA
10	8058422	C	A	SNV	0	RegulatoryFeature	REGULATORY	4	regulatory	0.715	0.133	NA	NA	NA	NA	NA	NA	NA	ENSR00000258097	NA	NA	NA	NA	NA	NA	NA	NA	NA	NA	NA	NA	NA	23	73	NA	NA	NA	NA	0.948	0.998	1	0.398	2.846	4.552	806	NA	NA	NA	NA
10	8058422	C	T	SNV	0	CodingTranscript	NON_SYNONYMOUS	7	missense	0.715	0.133	NA	NA	NA	NA	T	M	ENSG00000107485	ENST00000379328	GATA3	CCDS31143.1	NA	3/6	932	0.302	359	0.269	120	0.27	other	NA	NA	23	73	deleterious	0.04	possibly_damaging	0.755	0.948	0.998	1	0.398	2.846	4.552	806	NA	NA	NA	NA
10	8058422	C	T	SNV	0	Intergenic	UPSTREAM	1	upstream	0.715	0.133	NA	NA	NA	NA	NA	NA	ENSG00000197308	ENST00000355358	GATA3-AS1	NA	NA	NA	NA	NA	NA	NA	NA	NA	NA	NA	NA	23	73	NA	NA	NA	NA	0.948	0.998	1	0.398	2.846	4.552	806	NA	NA	NA	NA
10	8058422	C	T	SNV	0	RegulatoryFeature	REGULATORY	4	regulatory	0.715	0.133	NA	NA	NA	NA	NA	NA	NA	ENSR00000258097	NA	NA	NA	NA	NA	NA	NA	NA	NA	NA	NA	NA	NA	23	73	NA	NA	NA	NA	0.948	0.998	1	0.398	2.846	4.552	806	NA	NA	NA	NA
10	8058422	CG	G	DEL	1	CodingTranscript	FRAME_SHIFT	7	frameshift	0.715	0.133	NA	NA	NA	NA	T	X	ENSG00000107485	ENST00000379328	GATA3	CCDS31143.1	NA	3/6	932	0.302	359	0.269	120	0.27	other	NA	NA	24	72	NA	NA	NA	NA	0.946	0.938	0.404	-0.237	-0.28	-0.158	806	NA	NA	NA	NA
10	8058422	CG	G	DEL	1	Intergenic	UPSTREAM	1	upstream	0.715	0.133	NA	NA	NA	NA	NA	NA	ENSG00000197308	ENST00000355358	GATA3-AS1	NA	NA	NA	NA	NA	NA	NA	NA	NA	NA	NA	NA	24	72	NA	NA	NA	NA	0.946	0.938	0.404	-0.237	-0.28	-0.158	806	NA	NA	NA	NA
10	8058422	CG	G	DEL	1	RegulatoryFeature	REGULATORY	4	regulatory	0.715	0.133	NA	NA	NA	NA	NA	NA	NA	ENSR00000258097	NA	NA	NA	NA	NA	NA	NA	NA	NA	NA	NA	NA	NA	24	72	NA	NA	NA	NA	0.946	0.938	0.404	-0.237	-0.28	-0.158	806	NA	NA	NA	NA
10	8058423	G	A	SNV	0	CodingTranscript	SYNONYMOUS	5	synonymous	0.715	0.133	NA	NA	NA	NA	T	T	ENSG00000107485	ENST00000379328	GATA3	CCDS31143.1	NA	3/6	933	0.303	360	0.27	120	0.27	other	NA	NA	24	72	NA	NA	NA	NA	0.946	0.938	0.404	-0.237	-0.28	-0.158	806	NA	NA	NA	NA
10	8058423	G	A	SNV	0	Intergenic	UPSTREAM	1	upstream	0.715	0.133	NA	NA	NA	NA	NA	NA	ENSG00000197308	ENST00000355358	GATA3-AS1	NA	NA	NA	NA	NA	NA	NA	NA	NA	NA	NA	NA	24	72	NA	NA	NA	NA	0.946	0.938	0.404	-0.237	-0.28	-0.158	806	NA	NA	NA	NA
10	8058423	G	A	SNV	0	RegulatoryFeature	REGULATORY	4	regulatory	0.715	0.133	NA	NA	NA	NA	NA	NA	NA	ENSR00000258097	NA	NA	NA	NA	NA	NA	NA	NA	NA	NA	NA	NA	NA	24	72	NA	NA	NA	NA	0.946	0.938	0.404	-0.237	-0.28	-0.158	806	NA	NA	NA	NA
10	8058423	GTCC	G	DEL	3	CodingTranscript	INFRAME	6	inframe_deletion	0.719	0.145	NA	NA	NA	NA	S	-	ENSG00000107485	ENST00000379328	GATA3	CCDS31143.1	NA	3/6	934	0.303	361	0.27	121	0.273	other	NA	NA	25	69	NA	NA	NA	NA	0.952	1	1	0.447	2.846	5.233	806	NA	NA	NA	NA
10	8058423	GTCC	G	DEL	3	Intergenic	UPSTREAM	1	upstream	0.719	0.145	NA	NA	NA	NA	NA	NA	ENSG00000197308	ENST00000355358	GATA3-AS1	NA	NA	NA	NA	NA	NA	NA	NA	NA	NA	NA	NA	25	69	NA	NA	NA	NA	0.952	1	1	0.447	2.846	5.233	806	NA	NA	NA	NA
10	8058423	GTCC	G	DEL	3	RegulatoryFeature	REGULATORY	4	regulatory	0.719	0.145	NA	NA	NA	NA	NA	NA	NA	ENSR00000258097	NA	NA	NA	NA	NA	NA	NA	NA	NA	NA	NA	NA	NA	25	69	NA	NA	NA	NA	0.952	1	1	0.447	2.846	5.233	806	NA	NA	NA	NA
10	8058424	TCCATCCACCAC	T	DEL	11	CodingTranscript	FRAME_SHIFT	7	frameshift	0.727	0.15	NA	NA	NA	NA	SIHH	X	ENSG00000107485	ENST00000379328	GATA3	CCDS31143.1	NA	3/6	935	0.303	362	0.271	121	0.273	other	NA	NA	26	60	NA	NA	NA	NA	0.964	1	1	0.452	3.298	8.577	806	NA	NA	NA	NA
10	8058424	TCCATCCACCAC	T	DEL	11	Intergenic	UPSTREAM	1	upstream	0.727	0.15	NA	NA	NA	NA	NA	NA	ENSG00000197308	ENST00000355358	GATA3-AS1	NA	NA	NA	NA	NA	NA	NA	NA	NA	NA	NA	NA	26	60	NA	NA	NA	NA	0.964	1	1	0.452	3.298	8.577	806	NA	NA	NA	NA
10	8058424	TCCATCCACCAC	T	DEL	11	RegulatoryFeature	REGULATORY	4	regulatory	0.727	0.15	NA	NA	NA	NA	NA	NA	NA	ENSR00000258097	NA	NA	NA	NA	NA	NA	NA	NA	NA	NA	NA	NA	NA	26	60	NA	NA	NA	NA	0.964	1	1	0.452	3.298	8.577	806	NA	NA	NA	NA
10	8058425	C	G	SNV	0	CodingTranscript	NON_SYNONYMOUS	7	missense	0.722	0.147	NA	NA	NA	NA	S	C	ENSG00000107485	ENST00000379328	GATA3	CCDS31143.1	NA	3/6	935	0.303	362	0.271	121	0.273	other	NA	NA	26	70	tolerated	0.06	possibly_damaging	0.777	0.951	1	1	0.398	2.846	5.233	806	NA	NA	NA	NA
10	8058425	C	G	SNV	0	Intergenic	UPSTREAM	1	upstream	0.722	0.147	NA	NA	NA	NA	NA	NA	ENSG00000197308	ENST00000355358	GATA3-AS1	NA	NA	NA	NA	NA	NA	NA	NA	NA	NA	NA	NA	26	70	NA	NA	NA	NA	0.951	1	1	0.398	2.846	5.233	806	NA	NA	NA	NA
10	8058425	C	G	SNV	0	RegulatoryFeature	REGULATORY	4	regulatory	0.722	0.147	NA	NA	NA	NA	NA	NA	NA	ENSR00000258097	NA	NA	NA	NA	NA	NA	NA	NA	NA	NA	NA	NA	NA	26	70	NA	NA	NA	NA	0.951	1	1	0.398	2.846	5.233	806	NA	NA	NA	NA
10	8058425	CCATCCACCA	C	DEL	9	CodingTranscript	INFRAME	6	inframe_deletion	0.723	0.152	NA	NA	NA	NA	SIHH	S	ENSG00000107485	ENST00000379328	GATA3	CCDS31143.1	NA	3/6	936	0.304	363	0.272	121	0.273	other	NA	NA	27	61	NA	NA	NA	NA	0.962	1	1	0.452	3.298	8.577	806	NA	NA	NA	NA
10	8058425	CCATCCACCA	C	DEL	9	Intergenic	UPSTREAM	1	upstream	0.723	0.152	NA	NA	NA	NA	NA	NA	ENSG00000197308	ENST00000355358	GATA3-AS1	NA	NA	NA	NA	NA	NA	NA	NA	NA	NA	NA	NA	27	61	NA	NA	NA	NA	0.962	1	1	0.452	3.298	8.577	806	NA	NA	NA	NA
10	8058425	CCATCCACCA	C	DEL	9	RegulatoryFeature	REGULATORY	4	regulatory	0.723	0.152	NA	NA	NA	NA	NA	NA	NA	ENSR00000258097	NA	NA	NA	NA	NA	NA	NA	NA	NA	NA	NA	NA	NA	27	61	NA	NA	NA	NA	0.962	1	1	0.452	3.298	8.577	806	NA	NA	NA	NA
10	8058427	ATCC	A	DEL	3	CodingTranscript	INFRAME	6	inframe_deletion	0.719	0.145	NA	NA	NA	NA	IH	N	ENSG00000107485	ENST00000379328	GATA3	CCDS31143.1	NA	3/6	938	0.304	365	0.273	122	0.275	other	NA	NA	29	65	NA	NA	NA	NA	0.95	1	1	0.447	3.28	8.386	806	NA	NA	NA	NA
10	8058427	ATCC	A	DEL	3	Intergenic	UPSTREAM	1	upstream	0.719	0.145	NA	NA	NA	NA	NA	NA	ENSG00000197308	ENST00000355358	GATA3-AS1	NA	NA	NA	NA	NA	NA	NA	NA	NA	NA	NA	NA	29	65	NA	NA	NA	NA	0.95	1	1	0.447	3.28	8.386	806	NA	NA	NA	NA
10	8058427	ATCC	A	DEL	3	RegulatoryFeature	REGULATORY	4	regulatory	0.719	0.145	NA	NA	NA	NA	NA	NA	NA	ENSR00000258097	NA	NA	NA	NA	NA	NA	NA	NA	NA	NA	NA	NA	NA	29	65	NA	NA	NA	NA	0.95	1	1	0.447	3.28	8.386	806	NA	NA	NA	NA
10	8058429	C	T	SNV	0	CodingTranscript	SYNONYMOUS	5	synonymous	0.722	0.147	NA	NA	NA	NA	I	I	ENSG00000107485	ENST00000379328	GATA3	CCDS31143.1	NA	3/6	939	0.305	366	0.274	122	0.275	other	NA	NA	30	66	NA	NA	NA	NA	0.939	1	1	-0.54	0.9	1.806	806	NA	NA	NA	NA
10	8058429	C	T	SNV	0	Intergenic	UPSTREAM	1	upstream	0.722	0.147	NA	NA	NA	NA	NA	NA	ENSG00000197308	ENST00000355358	GATA3-AS1	NA	NA	NA	NA	NA	NA	NA	NA	NA	NA	NA	NA	30	66	NA	NA	NA	NA	0.939	1	1	-0.54	0.9	1.806	806	NA	NA	NA	NA
10	8058429	C	T	SNV	0	RegulatoryFeature	REGULATORY	4	regulatory	0.722	0.147	NA	NA	NA	NA	NA	NA	NA	ENSR00000258097	NA	NA	NA	NA	NA	NA	NA	NA	NA	NA	NA	NA	NA	30	66	NA	NA	NA	NA	0.939	1	1	-0.54	0.9	1.806	806	NA	NA	NA	NA
10	8058429	CCACCACGG	G	DEL	8	CodingTranscript	FRAME_SHIFT	7	frameshift	0.722	0.153	NA	NA	NA	NA	IHHG	MX	ENSG00000107485	ENST00000379328	GATA3	CCDS31143.1	NA	3/6	939	0.305	366	0.274	122	0.275	other	NA	NA	31	58	NA	NA	NA	NA	0.964	1	1	0.565	4.396	9.083	806	NA	NA	NA	NA
10	8058429	CCACCACGG	G	DEL	8	Intergenic	UPSTREAM	1	upstream	0.722	0.153	NA	NA	NA	NA	NA	NA	ENSG00000197308	ENST00000355358	GATA3-AS1	NA	NA	NA	NA	NA	NA	NA	NA	NA	NA	NA	NA	31	58	NA	NA	NA	NA	0.964	1	1	0.565	4.396	9.083	806	NA	NA	NA	NA
10	8058429	CCACCACGG	G	DEL	8	RegulatoryFeature	REGULATORY	4	regulatory	0.722	0.153	NA	NA	NA	NA	NA	NA	NA	ENSR00000258097	NA	NA	NA	NA	NA	NA	NA	NA	NA	NA	NA	NA	NA	31	58	NA	NA	NA	NA	0.964	1	1	0.565	4.396	9.083	806	NA	NA	NA	NA
10	8058429	CCACCACGGCTCCCCG	G	DEL	15	CodingTranscript	INFRAME	6	inframe_deletion	0.715	0.146	NA	NA	NA	NA	IHHGSP	M	ENSG00000107485	ENST00000379328	GATA3	CCDS31143.1	NA	3/6	939	0.305	366	0.274	122	0.275	other	NA	NA	31	51	NA	NA	NA	NA	0.964	1	1	0.565	4.396	9.083	806	NA	NA	NA	NA
10	8058429	CCACCACGGCTCCCCG	G	DEL	15	Intergenic	UPSTREAM	1	upstream	0.715	0.146	NA	NA	NA	NA	NA	NA	ENSG00000197308	ENST00000355358	GATA3-AS1	NA	NA	NA	NA	NA	NA	NA	NA	NA	NA	NA	NA	31	51	NA	NA	NA	NA	0.964	1	1	0.565	4.396	9.083	806	NA	NA	NA	NA
10	8058429	CCACCACGGCTCCCCG	G	DEL	15	RegulatoryFeature	REGULATORY	4	regulatory	0.715	0.146	NA	NA	NA	NA	NA	NA	NA	ENSR00000258097	NA	NA	NA	NA	NA	NA	NA	NA	NA	NA	NA	NA	NA	31	51	NA	NA	NA	NA	0.964	1	1	0.565	4.396	9.083	806	NA	NA	NA	NA
10	8058430	C	G	SNV	0	CodingTranscript	NON_SYNONYMOUS	7	missense	0.722	0.147	NA	NA	NA	NA	H	D	ENSG00000107485	ENST00000379328	GATA3	CCDS31143.1	NA	3/6	940	0.305	367	0.275	123	0.277	other	NA	NA	31	65	deleterious	0.01	benign	0.18	0.945	1	1	0.398	2.846	7.424	806	NA	NA	NA	NA
10	8058430	C	G	SNV	0	Intergenic	UPSTREAM	1	upstream	0.722	0.147	NA	NA	NA	NA	NA	NA	ENSG00000197308	ENST00000355358	GATA3-AS1	NA	NA	NA	NA	NA	NA	NA	NA	NA	NA	NA	NA	31	65	NA	NA	NA	NA	0.945	1	1	0.398	2.846	7.424	806	NA	NA	NA	NA
10	8058430	C	G	SNV	0	RegulatoryFeature	REGULATORY	4	regulatory	0.722	0.147	NA	NA	NA	NA	NA	NA	NA	ENSR00000258097	NA	NA	NA	NA	NA	NA	NA	NA	NA	NA	NA	NA	NA	31	65	NA	NA	NA	NA	0.945	1	1	0.398	2.846	7.424	806	NA	NA	NA	NA
10	8058431	A	C	SNV	0	CodingTranscript	NON_SYNONYMOUS	7	missense	0.722	0.147	NA	NA	NA	NA	H	P	ENSG00000107485	ENST00000379328	GATA3	CCDS31143.1	NA	3/6	941	0.305	368	0.276	123	0.277	other	NA	NA	32	64	deleterious	0.02	benign	0.25	0.949	1	1	0.452	3.298	8.577	806	NA	NA	NA	NA
10	8058431	A	C	SNV	0	Intergenic	UPSTREAM	1	upstream	0.722	0.147	NA	NA	NA	NA	NA	NA	ENSG00000197308	ENST00000355358	GATA3-AS1	NA	NA	NA	NA	NA	NA	NA	NA	NA	NA	NA	NA	32	64	NA	NA	NA	NA	0.949	1	1	0.452	3.298	8.577	806	NA	NA	NA	NA
10	8058431	A	C	SNV	0	RegulatoryFeature	REGULATORY	4	regulatory	0.722	0.147	NA	NA	NA	NA	NA	NA	NA	ENSR00000258097	NA	NA	NA	NA	NA	NA	NA	NA	NA	NA	NA	NA	NA	32	64	NA	NA	NA	NA	0.949	1	1	0.452	3.298	8.577	806	NA	NA	NA	NA
10	8058432	C	T	SNV	0	CodingTranscript	SYNONYMOUS	5	synonymous	0.728	0.16	NA	NA	NA	NA	H	H	ENSG00000107485	ENST00000379328	GATA3	CCDS31143.1	NA	3/6	942	0.306	369	0.276	123	0.277	other	NA	NA	33	63	NA	NA	NA	NA	0.952	1	0.974	0.398	0.9	0.132	806	NA	NA	NA	NA
10	8058432	C	T	SNV	0	Intergenic	UPSTREAM	1	upstream	0.728	0.16	NA	NA	NA	NA	NA	NA	ENSG00000197308	ENST00000355358	GATA3-AS1	NA	NA	NA	NA	NA	NA	NA	NA	NA	NA	NA	NA	33	63	NA	NA	NA	NA	0.952	1	0.974	0.398	0.9	0.132	806	NA	NA	NA	NA
10	8058432	C	T	SNV	0	RegulatoryFeature	REGULATORY	4	regulatory	0.728	0.16	NA	NA	NA	NA	NA	NA	NA	ENSR00000258097	NA	NA	NA	NA	NA	NA	NA	NA	NA	NA	NA	NA	NA	33	63	NA	NA	NA	NA	0.952	1	0.974	0.398	0.9	0.132	806	NA	NA	NA	NA
10	8058432	CC	AA	SNV	1	CodingTranscript	NON_SYNONYMOUS	7	missense	0.73	0.159	NA	NA	NA	NA	HH	QN	ENSG00000107485	ENST00000379328	GATA3	CCDS31143.1	NA	3/6	942	0.306	369	0.276	123	0.277	other	NA	NA	33	62	NA	NA	NA	NA	0.953	1	1	0.398	2.846	7.424	806	NA	NA	NA	NA
10	8058432	CC	AA	SNV	1	Intergenic	UPSTREAM	1	upstream	0.73	0.159	NA	NA	NA	NA	NA	NA	ENSG00000197308	ENST00000355358	GATA3-AS1	NA	NA	NA	NA	NA	NA	NA	NA	NA	NA	NA	NA	33	62	NA	NA	NA	NA	0.953	1	1	0.398	2.846	7.424	806	NA	NA	NA	NA
10	8058432	CC	AA	SNV	1	RegulatoryFeature	REGULATORY	4	regulatory	0.73	0.159	NA	NA	NA	NA	NA	NA	NA	ENSR00000258097	NA	NA	NA	NA	NA	NA	NA	NA	NA	NA	NA	NA	NA	33	62	NA	NA	NA	NA	0.953	1	1	0.398	2.846	7.424	806	NA	NA	NA	NA
10	8058432	CCACGGCTCCCCGGGGCCCCTCTCCGTCT	C	DEL	28	CodingTranscript	FRAME_SHIFT	7	frameshift	0.725	0.147	NA	NA	NA	NA	HGSPGPLSVY	X	ENSG00000107485	ENST00000379328	GATA3	CCDS31143.1	NA	3/6	943	0.306	370	0.277	124	0.279	other	NA	NA	34	35	NA	NA	NA	NA	0.964	1	1	0.565	4.396	10.677	806	NA	NA	NA	NA
10	8058432	CCACGGCTCCCCGGGGCCCCTCTCCGTCT	C	DEL	28	Intergenic	UPSTREAM	1	upstream	0.725	0.147	NA	NA	NA	NA	NA	NA	ENSG00000197308	ENST00000355358	GATA3-AS1	NA	NA	NA	NA	NA	NA	NA	NA	NA	NA	NA	NA	34	35	NA	NA	NA	NA	0.964	1	1	0.565	4.396	10.677	806	NA	NA	NA	NA
10	8058432	CCACGGCTCCCCGGGGCCCCTCTCCGTCT	C	DEL	28	RegulatoryFeature	REGULATORY	4	regulatory	0.725	0.147	NA	NA	NA	NA	NA	NA	NA	ENSR00000258097	NA	NA	NA	NA	NA	NA	NA	NA	NA	NA	NA	NA	NA	34	35	NA	NA	NA	NA	0.964	1	1	0.565	4.396	10.677	806	NA	NA	NA	NA
10	8058433	C	T	SNV	0	CodingTranscript	NON_SYNONYMOUS	7	missense	0.728	0.147	NA	NA	NA	NA	H	Y	ENSG00000107485	ENST00000379328	GATA3	CCDS31143.1	NA	3/6	943	0.306	370	0.277	124	0.279	other	NA	NA	34	62	tolerated	0.21	benign	0.405	0.953	1	1	0.398	2.846	7.424	806	NA	NA	NA	NA
10	8058433	C	T	SNV	0	Intergenic	UPSTREAM	1	upstream	0.728	0.147	NA	NA	NA	NA	NA	NA	ENSG00000197308	ENST00000355358	GATA3-AS1	NA	NA	NA	NA	NA	NA	NA	NA	NA	NA	NA	NA	34	62	NA	NA	NA	NA	0.953	1	1	0.398	2.846	7.424	806	NA	NA	NA	NA
10	8058433	C	T	SNV	0	RegulatoryFeature	REGULATORY	4	regulatory	0.728	0.147	NA	NA	NA	NA	NA	NA	NA	ENSR00000258097	NA	NA	NA	NA	NA	NA	NA	NA	NA	NA	NA	NA	NA	34	62	NA	NA	NA	NA	0.953	1	1	0.398	2.846	7.424	806	NA	NA	NA	NA
10	8058434	ACGGCTCCCCGGGGCCCCTCTCCGTCTACCCCCCGGCCTCGTCCTCCTCCT	A	DEL	50	CodingTranscript	FRAME_SHIFT	7	frameshift	0.715	0.161	NA	NA	NA	NA	HGSPGPLSVYPPASSSSL	HX	ENSG00000107485	ENST00000379328	GATA3	CCDS31143.1	NA	3/6	945	0.307	372	0.279	124	0.279	lcompl	NA	NA	36	11	NA	NA	NA	NA	0.964	1	1	0.595	4.417	10.677	806	NA	NA	NA	NA
10	8058434	ACGGCTCCCCGGGGCCCCTCTCCGTCTACCCCCCGGCCTCGTCCTCCTCCT	A	DEL	50	Intergenic	UPSTREAM	1	upstream	0.715	0.161	NA	NA	NA	NA	NA	NA	ENSG00000197308	ENST00000355358	GATA3-AS1	NA	NA	NA	NA	NA	NA	NA	NA	NA	NA	NA	NA	36	11	NA	NA	NA	NA	0.964	1	1	0.595	4.417	10.677	806	NA	NA	NA	NA
10	8058434	ACGGCTCCCCGGGGCCCCTCTCCGTCTACCCCCCGGCCTCGTCCTCCTCCT	A	DEL	50	RegulatoryFeature	REGULATORY	4	regulatory	0.715	0.161	NA	NA	NA	NA	NA	NA	NA	ENSR00000258097	NA	NA	NA	NA	NA	NA	NA	NA	NA	NA	NA	NA	NA	36	11	NA	NA	NA	NA	0.964	1	1	0.595	4.417	10.677	806	NA	NA	NA	NA
10	8058435	C	A	SNV	0	CodingTranscript	NON_SYNONYMOUS	7	missense	0.722	0.147	NA	NA	NA	NA	H	Q	ENSG00000107485	ENST00000379328	GATA3	CCDS31143.1	NA	3/6	945	0.307	372	0.279	124	0.279	other	NA	NA	36	60	tolerated	0.1	benign	0.232	0.964	0.999	1	0.398	0.157	1.458	806	NA	NA	NA	NA
10	8058435	C	A	SNV	0	Intergenic	UPSTREAM	1	upstream	0.722	0.147	NA	NA	NA	NA	NA	NA	ENSG00000197308	ENST00000355358	GATA3-AS1	NA	NA	NA	NA	NA	NA	NA	NA	NA	NA	NA	NA	36	60	NA	NA	NA	NA	0.964	0.999	1	0.398	0.157	1.458	806	NA	NA	NA	NA
10	8058435	C	A	SNV	0	RegulatoryFeature	REGULATORY	4	regulatory	0.722	0.147	NA	NA	NA	NA	NA	NA	NA	ENSR00000258097	NA	NA	NA	NA	NA	NA	NA	NA	NA	NA	NA	NA	NA	36	60	NA	NA	NA	NA	0.964	0.999	1	0.398	0.157	1.458	806	NA	NA	NA	NA
10	8058435	C	T	SNV	0	CodingTranscript	SYNONYMOUS	5	synonymous	0.722	0.147	NA	NA	NA	NA	H	H	ENSG00000107485	ENST00000379328	GATA3	CCDS31143.1	NA	3/6	945	0.307	372	0.279	124	0.279	other	NA	NA	36	60	NA	NA	NA	NA	0.964	0.999	1	0.398	0.157	1.458	806	NA	NA	NA	NA
10	8058435	C	T	SNV	0	Intergenic	UPSTREAM	1	upstream	0.722	0.147	NA	NA	NA	NA	NA	NA	ENSG00000197308	ENST00000355358	GATA3-AS1	NA	NA	NA	NA	NA	NA	NA	NA	NA	NA	NA	NA	36	60	NA	NA	NA	NA	0.964	0.999	1	0.398	0.157	1.458	806	NA	NA	NA	NA
10	8058435	C	T	SNV	0	RegulatoryFeature	REGULATORY	4	regulatory	0.722	0.147	NA	NA	NA	NA	NA	NA	NA	ENSR00000258097	NA	NA	NA	NA	NA	NA	NA	NA	NA	NA	NA	NA	NA	36	60	NA	NA	NA	NA	0.964	0.999	1	0.398	0.157	1.458	806	NA	NA	NA	NA
10	8058437	G	A	SNV	0	CodingTranscript	NON_SYNONYMOUS	7	missense	0.715	0.133	NA	NA	NA	NA	G	D	ENSG00000107485	ENST00000379328	GATA3	CCDS31143.1	NA	3/6	947	0.307	374	0.28	125	0.282	other	NA	NA	38	58	deleterious	0	benign	0.349	0.963	1	1	0.565	4.396	9.083	806	NA	NA	NA	NA
10	8058437	G	A	SNV	0	Intergenic	UPSTREAM	1	upstream	0.715	0.133	NA	NA	NA	NA	NA	NA	ENSG00000197308	ENST00000355358	GATA3-AS1	NA	NA	NA	NA	NA	NA	NA	NA	NA	NA	NA	NA	38	58	NA	NA	NA	NA	0.963	1	1	0.565	4.396	9.083	806	NA	NA	NA	NA
10	8058437	G	A	SNV	0	RegulatoryFeature	REGULATORY	4	regulatory	0.715	0.133	NA	NA	NA	NA	NA	NA	NA	ENSR00000258097	NA	NA	NA	NA	NA	NA	NA	NA	NA	NA	NA	NA	NA	38	58	NA	NA	NA	NA	0.963	1	1	0.565	4.396	9.083	806	NA	NA	NA	NA
10	8058437	GC	G	DEL	1	CodingTranscript	FRAME_SHIFT	7	frameshift	0.715	0.133	NA	NA	NA	NA	G	X	ENSG00000107485	ENST00000379328	GATA3	CCDS31143.1	NA	3/6	948	0.307	375	0.281	125	0.282	other	NA	NA	39	57	NA	NA	NA	NA	0.959	1	1	0.398	2.846	3.575	806	NA	NA	NA	NA
10	8058437	GC	G	DEL	1	Intergenic	UPSTREAM	1	upstream	0.715	0.133	NA	NA	NA	NA	NA	NA	ENSG00000197308	ENST00000355358	GATA3-AS1	NA	NA	NA	NA	NA	NA	NA	NA	NA	NA	NA	NA	39	57	NA	NA	NA	NA	0.959	1	1	0.398	2.846	3.575	806	NA	NA	NA	NA
10	8058437	GC	G	DEL	1	RegulatoryFeature	REGULATORY	4	regulatory	0.715	0.133	NA	NA	NA	NA	NA	NA	NA	ENSR00000258097	NA	NA	NA	NA	NA	NA	NA	NA	NA	NA	NA	NA	NA	39	57	NA	NA	NA	NA	0.959	1	1	0.398	2.846	3.575	806	NA	NA	NA	NA
10	8058439	TC	T	DEL	1	CodingTranscript	FRAME_SHIFT	7	frameshift	0.709	0.133	NA	NA	NA	NA	S	X	ENSG00000107485	ENST00000379328	GATA3	CCDS31143.1	NA	3/6	950	0.308	377	0.282	126	0.284	other	NA	NA	41	55	NA	NA	NA	NA	0.926	0.999	1	0.398	2.846	5.559	806	NA	NA	NA	NA
10	8058439	TC	T	DEL	1	Intergenic	UPSTREAM	1	upstream	0.709	0.133	NA	NA	NA	NA	NA	NA	ENSG00000197308	ENST00000355358	GATA3-AS1	NA	NA	NA	NA	NA	NA	NA	NA	NA	NA	NA	NA	41	55	NA	NA	NA	NA	0.926	0.999	1	0.398	2.846	5.559	806	NA	NA	NA	NA
10	8058439	TC	T	DEL	1	RegulatoryFeature	REGULATORY	4	regulatory	0.709	0.133	NA	NA	NA	NA	NA	NA	NA	ENSR00000258097	NA	NA	NA	NA	NA	NA	NA	NA	NA	NA	NA	NA	NA	41	55	NA	NA	NA	NA	0.926	0.999	1	0.398	2.846	5.559	806	NA	NA	NA	NA
10	8058441	C	T	SNV	0	CodingTranscript	SYNONYMOUS	5	synonymous	0.715	0.133	NA	NA	NA	NA	S	S	ENSG00000107485	ENST00000379328	GATA3	CCDS31143.1	NA	3/6	951	0.308	378	0.283	126	0.284	other	NA	NA	42	54	NA	NA	NA	NA	0.919	0.996	0.973	-0.433	-0.039	0.103	806	NA	NA	NA	NA
10	8058441	C	T	SNV	0	Intergenic	UPSTREAM	1	upstream	0.715	0.133	NA	NA	NA	NA	NA	NA	ENSG00000197308	ENST00000355358	GATA3-AS1	NA	NA	NA	NA	NA	NA	NA	NA	NA	NA	NA	NA	42	54	NA	NA	NA	NA	0.919	0.996	0.973	-0.433	-0.039	0.103	806	NA	NA	NA	NA
10	8058441	C	T	SNV	0	RegulatoryFeature	REGULATORY	4	regulatory	0.715	0.133	NA	NA	NA	NA	NA	NA	NA	ENSR00000258097	NA	NA	NA	NA	NA	NA	NA	NA	NA	NA	NA	NA	NA	42	54	NA	NA	NA	NA	0.919	0.996	0.973	-0.433	-0.039	0.103	806	NA	NA	NA	NA
10	8058442	C	A	SNV	0	CodingTranscript	NON_SYNONYMOUS	7	missense	0.715	0.133	NA	NA	NA	NA	P	T	ENSG00000107485	ENST00000379328	GATA3	CCDS31143.1	NA	3/6	952	0.309	379	0.284	127	0.286	other	NA	NA	43	53	tolerated	0.07	possibly_damaging	0.454	0.921	1	1	0.398	2.846	7.424	806	NA	NA	NA	NA
10	8058442	C	A	SNV	0	Intergenic	UPSTREAM	1	upstream	0.715	0.133	NA	NA	NA	NA	NA	NA	ENSG00000197308	ENST00000355358	GATA3-AS1	NA	NA	NA	NA	NA	NA	NA	NA	NA	NA	NA	NA	43	53	NA	NA	NA	NA	0.921	1	1	0.398	2.846	7.424	806	NA	NA	NA	NA
10	8058442	C	A	SNV	0	RegulatoryFeature	REGULATORY	4	regulatory	0.715	0.133	NA	NA	NA	NA	NA	NA	NA	ENSR00000258097	NA	NA	NA	NA	NA	NA	NA	NA	NA	NA	NA	NA	NA	43	53	NA	NA	NA	NA	0.921	1	1	0.398	2.846	7.424	806	NA	NA	NA	NA
10	8058442	C	T	SNV	0	CodingTranscript	NON_SYNONYMOUS	7	missense	0.715	0.133	NA	NA	NA	NA	P	S	ENSG00000107485	ENST00000379328	GATA3	CCDS31143.1	NA	3/6	952	0.309	379	0.284	127	0.286	other	NA	NA	43	53	tolerated	0.08	benign	0.226	0.921	1	1	0.398	2.846	7.424	806	NA	NA	NA	NA
10	8058442	C	T	SNV	0	Intergenic	UPSTREAM	1	upstream	0.715	0.133	NA	NA	NA	NA	NA	NA	ENSG00000197308	ENST00000355358	GATA3-AS1	NA	NA	NA	NA	NA	NA	NA	NA	NA	NA	NA	NA	43	53	NA	NA	NA	NA	0.921	1	1	0.398	2.846	7.424	806	NA	NA	NA	NA
10	8058442	C	T	SNV	0	RegulatoryFeature	REGULATORY	4	regulatory	0.715	0.133	NA	NA	NA	NA	NA	NA	NA	ENSR00000258097	NA	NA	NA	NA	NA	NA	NA	NA	NA	NA	NA	NA	NA	43	53	NA	NA	NA	NA	0.921	1	1	0.398	2.846	7.424	806	NA	NA	NA	NA
10	8058444	G	C	SNV	0	CodingTranscript	SYNONYMOUS	5	synonymous	0.715	0.133	NA	NA	NA	NA	P	P	ENSG00000107485	ENST00000379328	GATA3	CCDS31143.1	NA	3/6	954	0.309	381	0.285	127	0.286	other	NA	NA	45	51	NA	NA	NA	NA	0.92	0.995	0.976	-0.371	0.056	0.388	806	NA	NA	NA	NA
10	8058444	G	C	SNV	0	Intergenic	UPSTREAM	1	upstream	0.715	0.133	NA	NA	NA	NA	NA	NA	ENSG00000197308	ENST00000355358	GATA3-AS1	NA	NA	NA	NA	NA	NA	NA	NA	NA	NA	NA	NA	45	51	NA	NA	NA	NA	0.92	0.995	0.976	-0.371	0.056	0.388	806	NA	NA	NA	NA
10	8058444	G	C	SNV	0	RegulatoryFeature	REGULATORY	4	regulatory	0.715	0.133	NA	NA	NA	NA	NA	NA	NA	ENSR00000258097	NA	NA	NA	NA	NA	NA	NA	NA	NA	NA	NA	NA	NA	45	51	NA	NA	NA	NA	0.92	0.995	0.976	-0.371	0.056	0.388	806	NA	NA	NA	NA
10	8058445	G	A	SNV	0	CodingTranscript	NON_SYNONYMOUS	7	missense	0.709	0.133	NA	NA	NA	NA	G	R	ENSG00000107485	ENST00000379328	GATA3	CCDS31143.1	NA	3/6	955	0.31	382	0.286	128	0.288	other	NA	NA	46	50	deleterious	0	benign	0.03	0.927	1	1	0.565	4.396	10.677	806	NA	NA	NA	NA
10	8058445	G	A	SNV	0	Intergenic	UPSTREAM	1	upstream	0.709	0.133	NA	NA	NA	NA	NA	NA	ENSG00000197308	ENST00000355358	GATA3-AS1	NA	NA	NA	NA	NA	NA	NA	NA	NA	NA	NA	NA	46	50	NA	NA	NA	NA	0.927	1	1	0.565	4.396	10.677	806	NA	NA	NA	NA
10	8058445	G	A	SNV	0	RegulatoryFeature	REGULATORY	4	regulatory	0.709	0.133	NA	NA	NA	NA	NA	NA	NA	ENSR00000258097	NA	NA	NA	NA	NA	NA	NA	NA	NA	NA	NA	NA	NA	46	50	NA	NA	NA	NA	0.927	1	1	0.565	4.396	10.677	806	NA	NA	NA	NA
10	8058445	G	T	SNV	0	CodingTranscript	NON_SYNONYMOUS	7	missense	0.709	0.133	NA	NA	NA	NA	G	W	ENSG00000107485	ENST00000379328	GATA3	CCDS31143.1	NA	3/6	955	0.31	382	0.286	128	0.288	other	NA	NA	46	50	deleterious	0.01	probably_damaging	0.945	0.927	1	1	0.565	4.396	10.677	806	NA	NA	NA	NA
10	8058445	G	T	SNV	0	Intergenic	UPSTREAM	1	upstream	0.709	0.133	NA	NA	NA	NA	NA	NA	ENSG00000197308	ENST00000355358	GATA3-AS1	NA	NA	NA	NA	NA	NA	NA	NA	NA	NA	NA	NA	46	50	NA	NA	NA	NA	0.927	1	1	0.565	4.396	10.677	806	NA	NA	NA	NA
10	8058445	G	T	SNV	0	RegulatoryFeature	REGULATORY	4	regulatory	0.709	0.133	NA	NA	NA	NA	NA	NA	NA	ENSR00000258097	NA	NA	NA	NA	NA	NA	NA	NA	NA	NA	NA	NA	NA	46	50	NA	NA	NA	NA	0.927	1	1	0.565	4.396	10.677	806	NA	NA	NA	NA
10	8058447	G	A	SNV	0	CodingTranscript	SYNONYMOUS	5	synonymous	0.709	0.133	NA	NA	NA	NA	G	G	ENSG00000107485	ENST00000379328	GATA3	CCDS31143.1	NA	3/6	957	0.31	384	0.288	128	0.288	other	NA	NA	48	48	NA	NA	NA	NA	0.932	1	1	0.565	4.396	3.87	806	NA	NA	NA	NA
10	8058447	G	A	SNV	0	Intergenic	UPSTREAM	1	upstream	0.709	0.133	NA	NA	NA	NA	NA	NA	ENSG00000197308	ENST00000355358	GATA3-AS1	NA	NA	NA	NA	NA	NA	NA	NA	NA	NA	NA	NA	48	48	NA	NA	NA	NA	0.932	1	1	0.565	4.396	3.87	806	NA	NA	NA	NA
10	8058447	G	A	SNV	0	RegulatoryFeature	REGULATORY	4	regulatory	0.709	0.133	NA	NA	NA	NA	NA	NA	NA	ENSR00000258097	NA	NA	NA	NA	NA	NA	NA	NA	NA	NA	NA	NA	NA	48	48	NA	NA	NA	NA	0.932	1	1	0.565	4.396	3.87	806	NA	NA	NA	NA
10	8058447	GCCCCTC	G	DEL	6	CodingTranscript	INFRAME	6	inframe_deletion	0.718	0.142	NA	NA	NA	NA	PL	-	ENSG00000107485	ENST00000379328	GATA3	CCDS31143.1	NA	3/6	958	0.311	385	0.288	129	0.291	other	NA	NA	49	42	NA	NA	NA	NA	0.931	0.999	1	0.447	3.28	8.262	806	NA	NA	NA	NA
10	8058447	GCCCCTC	G	DEL	6	Intergenic	UPSTREAM	1	upstream	0.718	0.142	NA	NA	NA	NA	NA	NA	ENSG00000197308	ENST00000355358	GATA3-AS1	NA	NA	NA	NA	NA	NA	NA	NA	NA	NA	NA	NA	49	42	NA	NA	NA	NA	0.931	0.999	1	0.447	3.28	8.262	806	NA	NA	NA	NA
10	8058447	GCCCCTC	G	DEL	6	RegulatoryFeature	REGULATORY	4	regulatory	0.718	0.142	NA	NA	NA	NA	NA	NA	NA	ENSR00000258097	NA	NA	NA	NA	NA	NA	NA	NA	NA	NA	NA	NA	NA	49	42	NA	NA	NA	NA	0.931	0.999	1	0.447	3.28	8.262	806	NA	NA	NA	NA
10	8058448	C	T	SNV	0	CodingTranscript	NON_SYNONYMOUS	7	missense	0.709	0.133	NA	NA	NA	NA	P	S	ENSG00000107485	ENST00000379328	GATA3	CCDS31143.1	NA	3/6	958	0.311	385	0.288	129	0.291	other	NA	NA	49	47	tolerated	0.13	benign	0.003	0.931	0.999	1	0.398	2.846	2.14	806	NA	NA	NA	NA
10	8058448	C	T	SNV	0	Intergenic	UPSTREAM	1	upstream	0.709	0.133	NA	NA	NA	NA	NA	NA	ENSG00000197308	ENST00000355358	GATA3-AS1	NA	NA	NA	NA	NA	NA	NA	NA	NA	NA	NA	NA	49	47	NA	NA	NA	NA	0.931	0.999	1	0.398	2.846	2.14	806	NA	NA	NA	NA
10	8058448	C	T	SNV	0	RegulatoryFeature	REGULATORY	4	regulatory	0.709	0.133	NA	NA	NA	NA	NA	NA	NA	ENSR00000258097	NA	NA	NA	NA	NA	NA	NA	NA	NA	NA	NA	NA	NA	49	47	NA	NA	NA	NA	0.931	0.999	1	0.398	2.846	2.14	806	NA	NA	NA	NA
10	8058449	C	T	SNV	0	CodingTranscript	NON_SYNONYMOUS	7	missense	0.709	0.133	NA	NA	NA	NA	P	L	ENSG00000107485	ENST00000379328	GATA3	CCDS31143.1	NA	3/6	959	0.311	386	0.289	129	0.291	other	NA	NA	50	46	deleterious	0.02	benign	0.005	0.927	0.971	1	0.398	2.846	4.52	806	NA	NA	NA	NA
10	8058449	C	T	SNV	0	Intergenic	UPSTREAM	1	upstream	0.709	0.133	NA	NA	NA	NA	NA	NA	ENSG00000197308	ENST00000355358	GATA3-AS1	NA	NA	NA	NA	NA	NA	NA	NA	NA	NA	NA	NA	50	46	NA	NA	NA	NA	0.927	0.971	1	0.398	2.846	4.52	806	NA	NA	NA	NA
10	8058449	C	T	SNV	0	RegulatoryFeature	REGULATORY	4	regulatory	0.709	0.133	NA	NA	NA	NA	NA	NA	NA	ENSR00000258097	NA	NA	NA	NA	NA	NA	NA	NA	NA	NA	NA	NA	NA	50	46	NA	NA	NA	NA	0.927	0.971	1	0.398	2.846	4.52	806	NA	NA	NA	NA
10	8058450	C	A	SNV	0	CodingTranscript	SYNONYMOUS	5	synonymous	0.709	0.147	NA	NA	NA	NA	P	P	ENSG00000107485	ENST00000379328	GATA3	CCDS31143.1	NA	3/6	960	0.311	387	0.29	129	0.291	other	NA	NA	51	45	NA	NA	NA	NA	0.922	0.027	0.217	-0.433	-2.077	-0.429	806	NA	NA	NA	NA
10	8058450	C	A	SNV	0	Intergenic	UPSTREAM	1	upstream	0.709	0.147	NA	NA	NA	NA	NA	NA	ENSG00000197308	ENST00000355358	GATA3-AS1	NA	NA	NA	NA	NA	NA	NA	NA	NA	NA	NA	NA	51	45	NA	NA	NA	NA	0.922	0.027	0.217	-0.433	-2.077	-0.429	806	NA	NA	NA	NA
10	8058450	C	A	SNV	0	RegulatoryFeature	REGULATORY	4	regulatory	0.709	0.147	NA	NA	NA	NA	NA	NA	NA	ENSR00000258097	NA	NA	NA	NA	NA	NA	NA	NA	NA	NA	NA	NA	NA	51	45	NA	NA	NA	NA	0.922	0.027	0.217	-0.433	-2.077	-0.429	806	NA	NA	NA	NA
10	8058450	C	T	SNV	0	CodingTranscript	SYNONYMOUS	5	synonymous	0.709	0.147	NA	NA	NA	NA	P	P	ENSG00000107485	ENST00000379328	GATA3	CCDS31143.1	NA	3/6	960	0.311	387	0.29	129	0.291	other	NA	NA	51	45	NA	NA	NA	NA	0.922	0.027	0.217	-0.433	-2.077	-0.429	806	NA	NA	NA	NA
10	8058450	C	T	SNV	0	Intergenic	UPSTREAM	1	upstream	0.709	0.147	NA	NA	NA	NA	NA	NA	ENSG00000197308	ENST00000355358	GATA3-AS1	NA	NA	NA	NA	NA	NA	NA	NA	NA	NA	NA	NA	51	45	NA	NA	NA	NA	0.922	0.027	0.217	-0.433	-2.077	-0.429	806	NA	NA	NA	NA
10	8058450	C	T	SNV	0	RegulatoryFeature	REGULATORY	4	regulatory	0.709	0.147	NA	NA	NA	NA	NA	NA	NA	ENSR00000258097	NA	NA	NA	NA	NA	NA	NA	NA	NA	NA	NA	NA	NA	51	45	NA	NA	NA	NA	0.922	0.027	0.217	-0.433	-2.077	-0.429	806	NA	NA	NA	NA
10	8058451	C	CTGATCAGACTCTACCCCCCTTAAACAACT	INS	29	CodingTranscript	STOP_GAINED	8	frameshift,stop_gained	0.713	0.148	NA	NA	NA	NA	L	LIRLYPP*TTX	ENSG00000107485	ENST00000379328	GATA3	CCDS31143.1	NA	3/6	961	0.312	388	0.291	130	0.293	other	NA	NA	52	43	NA	NA	NA	NA	0.927	0.285	1	0.447	3.28	8.262	806	NA	NA	NA	NA
10	8058451	C	CTGATCAGACTCTACCCCCCTTAAACAACT	INS	29	Intergenic	UPSTREAM	1	upstream	0.713	0.148	NA	NA	NA	NA	NA	NA	ENSG00000197308	ENST00000355358	GATA3-AS1	NA	NA	NA	NA	NA	NA	NA	NA	NA	NA	NA	NA	52	43	NA	NA	NA	NA	0.927	0.285	1	0.447	3.28	8.262	806	NA	NA	NA	NA
10	8058451	C	CTGATCAGACTCTACCCCCCTTAAACAACT	INS	29	RegulatoryFeature	REGULATORY	4	regulatory	0.713	0.148	NA	NA	NA	NA	NA	NA	NA	ENSR00000258097	NA	NA	NA	NA	NA	NA	NA	NA	NA	NA	NA	NA	NA	52	43	NA	NA	NA	NA	0.927	0.285	1	0.447	3.28	8.262	806	NA	NA	NA	NA
10	8058451	C	T	SNV	0	CodingTranscript	NON_SYNONYMOUS	7	missense	0.709	0.147	NA	NA	NA	NA	L	F	ENSG00000107485	ENST00000379328	GATA3	CCDS31143.1	NA	3/6	961	0.312	388	0.291	130	0.293	other	NA	NA	52	44	deleterious	0.03	possibly_damaging	0.717	0.926	0.263	0.999	0.398	1.556	4.246	806	NA	NA	NA	NA
10	8058451	C	T	SNV	0	Intergenic	UPSTREAM	1	upstream	0.709	0.147	NA	NA	NA	NA	NA	NA	ENSG00000197308	ENST00000355358	GATA3-AS1	NA	NA	NA	NA	NA	NA	NA	NA	NA	NA	NA	NA	52	44	NA	NA	NA	NA	0.926	0.263	0.999	0.398	1.556	4.246	806	NA	NA	NA	NA
10	8058451	C	T	SNV	0	RegulatoryFeature	REGULATORY	4	regulatory	0.709	0.147	NA	NA	NA	NA	NA	NA	NA	ENSR00000258097	NA	NA	NA	NA	NA	NA	NA	NA	NA	NA	NA	NA	NA	52	44	NA	NA	NA	NA	0.926	0.263	0.999	0.398	1.556	4.246	806	NA	NA	NA	NA
10	8058451	CT	T	DEL	1	CodingTranscript	FRAME_SHIFT	7	frameshift	0.715	0.147	NA	NA	NA	NA	L	X	ENSG00000107485	ENST00000379328	GATA3	CCDS31143.1	NA	3/6	961	0.312	388	0.291	130	0.293	other	NA	NA	53	43	NA	NA	NA	NA	0.927	0.285	1	0.447	3.28	8.262	806	NA	NA	NA	NA
10	8058451	CT	T	DEL	1	Intergenic	UPSTREAM	1	upstream	0.715	0.147	NA	NA	NA	NA	NA	NA	ENSG00000197308	ENST00000355358	GATA3-AS1	NA	NA	NA	NA	NA	NA	NA	NA	NA	NA	NA	NA	53	43	NA	NA	NA	NA	0.927	0.285	1	0.447	3.28	8.262	806	NA	NA	NA	NA
10	8058451	CT	T	DEL	1	RegulatoryFeature	REGULATORY	4	regulatory	0.715	0.147	NA	NA	NA	NA	NA	NA	NA	ENSR00000258097	NA	NA	NA	NA	NA	NA	NA	NA	NA	NA	NA	NA	NA	53	43	NA	NA	NA	NA	0.927	0.285	1	0.447	3.28	8.262	806	NA	NA	NA	NA
10	8058452	T	A	SNV	0	CodingTranscript	NON_SYNONYMOUS	7	missense	0.715	0.147	NA	NA	NA	NA	L	H	ENSG00000107485	ENST00000379328	GATA3	CCDS31143.1	NA	3/6	962	0.312	389	0.291	130	0.293	other	NA	NA	53	43	deleterious	0.01	benign	0.035	0.927	0.285	1	0.447	3.28	8.262	806	NA	NA	NA	NA
10	8058452	T	A	SNV	0	Intergenic	UPSTREAM	1	upstream	0.715	0.147	NA	NA	NA	NA	NA	NA	ENSG00000197308	ENST00000355358	GATA3-AS1	NA	NA	NA	NA	NA	NA	NA	NA	NA	NA	NA	NA	53	43	NA	NA	NA	NA	0.927	0.285	1	0.447	3.28	8.262	806	NA	NA	NA	NA
10	8058452	T	A	SNV	0	RegulatoryFeature	REGULATORY	4	regulatory	0.715	0.147	NA	NA	NA	NA	NA	NA	NA	ENSR00000258097	NA	NA	NA	NA	NA	NA	NA	NA	NA	NA	NA	NA	NA	53	43	NA	NA	NA	NA	0.927	0.285	1	0.447	3.28	8.262	806	NA	NA	NA	NA
10	8058453	C	T	SNV	0	CodingTranscript	SYNONYMOUS	5	synonymous	0.715	0.147	NA	NA	NA	NA	L	L	ENSG00000107485	ENST00000379328	GATA3	CCDS31143.1	NA	3/6	963	0.312	390	0.292	130	0.293	other	NA	NA	54	42	NA	NA	NA	NA	0.927	0.164	0.905	0.398	-1.19	0.037	806	NA	NA	NA	NA
10	8058453	C	T	SNV	0	Intergenic	UPSTREAM	1	upstream	0.715	0.147	NA	NA	NA	NA	NA	NA	ENSG00000197308	ENST00000355358	GATA3-AS1	NA	NA	NA	NA	NA	NA	NA	NA	NA	NA	NA	NA	54	42	NA	NA	NA	NA	0.927	0.164	0.905	0.398	-1.19	0.037	806	NA	NA	NA	NA
10	8058453	C	T	SNV	0	RegulatoryFeature	REGULATORY	4	regulatory	0.715	0.147	NA	NA	NA	NA	NA	NA	NA	ENSR00000258097	NA	NA	NA	NA	NA	NA	NA	NA	NA	NA	NA	NA	NA	54	42	NA	NA	NA	NA	0.927	0.164	0.905	0.398	-1.19	0.037	806	NA	NA	NA	NA
10	8058453	CTCCGTCT	C	DEL	7	CodingTranscript	FRAME_SHIFT	7	frameshift	0.72	0.154	NA	NA	NA	NA	SVY	X	ENSG00000107485	ENST00000379328	GATA3	CCDS31143.1	NA	3/6	964	0.313	391	0.293	131	0.295	other	NA	NA	55	35	NA	NA	NA	NA	0.926	1	1	0.565	4.396	10.677	806	NA	NA	NA	NA
10	8058453	CTCCGTCT	C	DEL	7	Intergenic	UPSTREAM	1	upstream	0.72	0.154	NA	NA	NA	NA	NA	NA	ENSG00000197308	ENST00000355358	GATA3-AS1	NA	NA	NA	NA	NA	NA	NA	NA	NA	NA	NA	NA	55	35	NA	NA	NA	NA	0.926	1	1	0.565	4.396	10.677	806	NA	NA	NA	NA
10	8058453	CTCCGTCT	C	DEL	7	RegulatoryFeature	REGULATORY	4	regulatory	0.72	0.154	NA	NA	NA	NA	NA	NA	NA	ENSR00000258097	NA	NA	NA	NA	NA	NA	NA	NA	NA	NA	NA	NA	NA	55	35	NA	NA	NA	NA	0.926	1	1	0.565	4.396	10.677	806	NA	NA	NA	NA
10	8058455	C	T	SNV	0	CodingTranscript	NON_SYNONYMOUS	7	missense	0.709	0.147	NA	NA	NA	NA	S	F	ENSG00000107485	ENST00000379328	GATA3	CCDS31143.1	NA	3/6	965	0.313	392	0.294	131	0.295	other	NA	NA	56	40	deleterious	0	possibly_damaging	0.892	0.922	0.965	1	0.398	2.846	7.118	806	NA	NA	NA	NA
10	8058455	C	T	SNV	0	Intergenic	UPSTREAM	1	upstream	0.709	0.147	NA	NA	NA	NA	NA	NA	ENSG00000197308	ENST00000355358	GATA3-AS1	NA	NA	NA	NA	NA	NA	NA	NA	NA	NA	NA	NA	56	40	NA	NA	NA	NA	0.922	0.965	1	0.398	2.846	7.118	806	NA	NA	NA	NA
10	8058455	C	T	SNV	0	RegulatoryFeature	REGULATORY	4	regulatory	0.709	0.147	NA	NA	NA	NA	NA	NA	NA	ENSR00000258097	NA	NA	NA	NA	NA	NA	NA	NA	NA	NA	NA	NA	NA	56	40	NA	NA	NA	NA	0.922	0.965	1	0.398	2.846	7.118	806	NA	NA	NA	NA
10	8058456	C	A	SNV	0	CodingTranscript	SYNONYMOUS	5	synonymous	0.715	0.147	NA	NA	NA	NA	S	S	ENSG00000107485	ENST00000379328	GATA3	CCDS31143.1	NA	3/6	966	0.313	393	0.294	131	0.295	other	NA	NA	57	39	NA	NA	NA	NA	0.917	0.946	0.745	0.398	-0.305	-0.141	806	NA	NA	NA	NA
10	8058456	C	A	SNV	0	Intergenic	UPSTREAM	1	upstream	0.715	0.147	NA	NA	NA	NA	NA	NA	ENSG00000197308	ENST00000355358	GATA3-AS1	NA	NA	NA	NA	NA	NA	NA	NA	NA	NA	NA	NA	57	39	NA	NA	NA	NA	0.917	0.946	0.745	0.398	-0.305	-0.141	806	NA	NA	NA	NA
10	8058456	C	A	SNV	0	RegulatoryFeature	REGULATORY	4	regulatory	0.715	0.147	NA	NA	NA	NA	NA	NA	NA	ENSR00000258097	NA	NA	NA	NA	NA	NA	NA	NA	NA	NA	NA	NA	NA	57	39	NA	NA	NA	NA	0.917	0.946	0.745	0.398	-0.305	-0.141	806	NA	NA	NA	NA
10	8058456	C	CCA	INS	2	CodingTranscript	FRAME_SHIFT	7	frameshift	0.713	0.148	NA	NA	NA	NA	-	X	ENSG00000107485	ENST00000379328	GATA3	CCDS31143.1	NA	3/6	966	0.313	393	0.294	131	0.295	other	NA	NA	57	38	NA	NA	NA	NA	0.917	1	1	0.565	4.396	10.677	806	NA	NA	NA	NA
10	8058456	C	CCA	INS	2	Intergenic	UPSTREAM	1	upstream	0.713	0.148	NA	NA	NA	NA	NA	NA	ENSG00000197308	ENST00000355358	GATA3-AS1	NA	NA	NA	NA	NA	NA	NA	NA	NA	NA	NA	NA	57	38	NA	NA	NA	NA	0.917	1	1	0.565	4.396	10.677	806	NA	NA	NA	NA
10	8058456	C	CCA	INS	2	RegulatoryFeature	REGULATORY	4	regulatory	0.713	0.148	NA	NA	NA	NA	NA	NA	NA	ENSR00000258097	NA	NA	NA	NA	NA	NA	NA	NA	NA	NA	NA	NA	NA	57	38	NA	NA	NA	NA	0.917	1	1	0.565	4.396	10.677	806	NA	NA	NA	NA
10	8058457	G	A	SNV	0	CodingTranscript	NON_SYNONYMOUS	7	missense	0.715	0.147	NA	NA	NA	NA	V	I	ENSG00000107485	ENST00000379328	GATA3	CCDS31143.1	NA	3/6	967	0.314	394	0.295	132	0.297	other	NA	NA	58	38	deleterious	0.03	benign	0.102	0.91	1	1	0.565	4.396	10.677	806	NA	NA	NA	NA
10	8058457	G	A	SNV	0	Intergenic	UPSTREAM	1	upstream	0.715	0.147	NA	NA	NA	NA	NA	NA	ENSG00000197308	ENST00000355358	GATA3-AS1	NA	NA	NA	NA	NA	NA	NA	NA	NA	NA	NA	NA	58	38	NA	NA	NA	NA	0.91	1	1	0.565	4.396	10.677	806	NA	NA	NA	NA
10	8058457	G	A	SNV	0	RegulatoryFeature	REGULATORY	4	regulatory	0.715	0.147	NA	NA	NA	NA	NA	NA	NA	ENSR00000258097	NA	NA	NA	NA	NA	NA	NA	NA	NA	NA	NA	NA	NA	58	38	NA	NA	NA	NA	0.91	1	1	0.565	4.396	10.677	806	NA	NA	NA	NA
10	8058457	G	C	SNV	0	CodingTranscript	NON_SYNONYMOUS	7	missense	0.715	0.147	NA	NA	NA	NA	V	L	ENSG00000107485	ENST00000379328	GATA3	CCDS31143.1	NA	3/6	967	0.314	394	0.295	132	0.297	other	NA	NA	58	38	tolerated	0.1	benign	0.015	0.91	1	1	0.565	4.396	10.677	806	NA	NA	NA	NA
10	8058457	G	C	SNV	0	Intergenic	UPSTREAM	1	upstream	0.715	0.147	NA	NA	NA	NA	NA	NA	ENSG00000197308	ENST00000355358	GATA3-AS1	NA	NA	NA	NA	NA	NA	NA	NA	NA	NA	NA	NA	58	38	NA	NA	NA	NA	0.91	1	1	0.565	4.396	10.677	806	NA	NA	NA	NA
10	8058457	G	C	SNV	0	RegulatoryFeature	REGULATORY	4	regulatory	0.715	0.147	NA	NA	NA	NA	NA	NA	NA	ENSR00000258097	NA	NA	NA	NA	NA	NA	NA	NA	NA	NA	NA	NA	NA	58	38	NA	NA	NA	NA	0.91	1	1	0.565	4.396	10.677	806	NA	NA	NA	NA
10	8058459	C	G	SNV	0	CodingTranscript	SYNONYMOUS	5	synonymous	0.722	0.16	NA	NA	NA	NA	V	V	ENSG00000107485	ENST00000379328	GATA3	CCDS31143.1	NA	3/6	969	0.314	396	0.297	132	0.297	other	NA	NA	60	36	NA	NA	NA	NA	0.849	0.948	0.721	0.398	-0.218	-0.057	806	NA	NA	NA	NA
10	8058459	C	G	SNV	0	Intergenic	UPSTREAM	1	upstream	0.722	0.16	NA	NA	NA	NA	NA	NA	ENSG00000197308	ENST00000355358	GATA3-AS1	NA	NA	NA	NA	NA	NA	NA	NA	NA	NA	NA	NA	60	36	NA	NA	NA	NA	0.849	0.948	0.721	0.398	-0.218	-0.057	806	NA	NA	NA	NA
10	8058459	C	G	SNV	0	RegulatoryFeature	REGULATORY	4	regulatory	0.722	0.16	NA	NA	NA	NA	NA	NA	NA	ENSR00000258097	NA	NA	NA	NA	NA	NA	NA	NA	NA	NA	NA	NA	NA	60	36	NA	NA	NA	NA	0.849	0.948	0.721	0.398	-0.218	-0.057	806	NA	NA	NA	NA
10	8058459	CTACCCCCCGG	C	DEL	10	CodingTranscript	FRAME_SHIFT	7	frameshift	0.719	0.176	NA	NA	NA	NA	YPPA	X	ENSG00000107485	ENST00000379328	GATA3	CCDS31143.1	NA	3/6	970	0.315	397	0.297	133	0.3	lcompl	NA	NA	61	26	NA	NA	NA	NA	0.829	0.999	1	0.595	4.417	7.981	806	NA	NA	NA	NA
10	8058459	CTACCCCCCGG	C	DEL	10	Intergenic	UPSTREAM	1	upstream	0.719	0.176	NA	NA	NA	NA	NA	NA	ENSG00000197308	ENST00000355358	GATA3-AS1	NA	NA	NA	NA	NA	NA	NA	NA	NA	NA	NA	NA	61	26	NA	NA	NA	NA	0.829	0.999	1	0.595	4.417	7.981	806	NA	NA	NA	NA
10	8058459	CTACCCCCCGG	C	DEL	10	RegulatoryFeature	REGULATORY	4	regulatory	0.719	0.176	NA	NA	NA	NA	NA	NA	NA	ENSR00000258097	NA	NA	NA	NA	NA	NA	NA	NA	NA	NA	NA	NA	NA	61	26	NA	NA	NA	NA	0.829	0.999	1	0.595	4.417	7.981	806	NA	NA	NA	NA
10	8058461	A	G	SNV	0	CodingTranscript	NON_SYNONYMOUS	7	missense	0.728	0.16	NA	NA	NA	NA	Y	C	ENSG00000107485	ENST00000379328	GATA3	CCDS31143.1	NA	3/6	971	0.315	398	0.298	133	0.3	other	NA	NA	62	34	deleterious	0	possibly_damaging	0.761	0.802	0.963	1	0.452	3.298	6.382	806	NA	NA	NA	NA
10	8058461	A	G	SNV	0	Intergenic	UPSTREAM	1	upstream	0.728	0.16	NA	NA	NA	NA	NA	NA	ENSG00000197308	ENST00000355358	GATA3-AS1	NA	NA	NA	NA	NA	NA	NA	NA	NA	NA	NA	NA	62	34	NA	NA	NA	NA	0.802	0.963	1	0.452	3.298	6.382	806	NA	NA	NA	NA
10	8058461	A	G	SNV	0	RegulatoryFeature	REGULATORY	4	regulatory	0.728	0.16	NA	NA	NA	NA	NA	NA	NA	ENSR00000258097	NA	NA	NA	NA	NA	NA	NA	NA	NA	NA	NA	NA	NA	62	34	NA	NA	NA	NA	0.802	0.963	1	0.452	3.298	6.382	806	NA	NA	NA	NA
10	8058461	AC	A	DEL	1	CodingTranscript	FRAME_SHIFT	7	frameshift	0.728	0.173	NA	NA	NA	NA	Y	X	ENSG00000107485	ENST00000379328	GATA3	CCDS31143.1	NA	3/6	972	0.315	399	0.299	133	0.3	other	NA	NA	63	33	NA	NA	NA	NA	0.765	0.151	0.801	-0.507	-1.506	-0.077	806	NA	NA	NA	NA
10	8058461	AC	A	DEL	1	Intergenic	UPSTREAM	1	upstream	0.728	0.173	NA	NA	NA	NA	NA	NA	ENSG00000197308	ENST00000355358	GATA3-AS1	NA	NA	NA	NA	NA	NA	NA	NA	NA	NA	NA	NA	63	33	NA	NA	NA	NA	0.765	0.151	0.801	-0.507	-1.506	-0.077	806	NA	NA	NA	NA
10	8058461	AC	A	DEL	1	RegulatoryFeature	REGULATORY	4	regulatory	0.728	0.173	NA	NA	NA	NA	NA	NA	NA	ENSR00000258097	NA	NA	NA	NA	NA	NA	NA	NA	NA	NA	NA	NA	NA	63	33	NA	NA	NA	NA	0.765	0.151	0.801	-0.507	-1.506	-0.077	806	NA	NA	NA	NA
10	8058462	C	T	SNV	0	CodingTranscript	SYNONYMOUS	5	synonymous	0.728	0.173	NA	NA	NA	NA	Y	Y	ENSG00000107485	ENST00000379328	GATA3	CCDS31143.1	NA	3/6	972	0.315	399	0.299	133	0.3	other	NA	NA	63	33	NA	NA	NA	NA	0.765	0.151	0.801	-0.507	-1.506	-0.077	806	NA	NA	NA	NA
10	8058462	C	T	SNV	0	Intergenic	UPSTREAM	1	upstream	0.728	0.173	NA	NA	NA	NA	NA	NA	ENSG00000197308	ENST00000355358	GATA3-AS1	NA	NA	NA	NA	NA	NA	NA	NA	NA	NA	NA	NA	63	33	NA	NA	NA	NA	0.765	0.151	0.801	-0.507	-1.506	-0.077	806	NA	NA	NA	NA
10	8058462	C	T	SNV	0	RegulatoryFeature	REGULATORY	4	regulatory	0.728	0.173	NA	NA	NA	NA	NA	NA	NA	ENSR00000258097	NA	NA	NA	NA	NA	NA	NA	NA	NA	NA	NA	NA	NA	63	33	NA	NA	NA	NA	0.765	0.151	0.801	-0.507	-1.506	-0.077	806	NA	NA	NA	NA
10	8058462	CCCCCCGGCCT	T	DEL	10	CodingTranscript	FRAME_SHIFT	7	frameshift	0.713	0.164	NA	NA	NA	NA	YPPA	X	ENSG00000107485	ENST00000379328	GATA3	CCDS31143.1	NA	3/6	972	0.315	399	0.299	133	0.3	lcompl	NA	NA	64	23	NA	NA	NA	NA	0.792	0.999	1	0.595	4.417	7.981	806	NA	NA	NA	NA
10	8058462	CCCCCCGGCCT	T	DEL	10	Intergenic	UPSTREAM	1	upstream	0.713	0.164	NA	NA	NA	NA	NA	NA	ENSG00000197308	ENST00000355358	GATA3-AS1	NA	NA	NA	NA	NA	NA	NA	NA	NA	NA	NA	NA	64	23	NA	NA	NA	NA	0.792	0.999	1	0.595	4.417	7.981	806	NA	NA	NA	NA
10	8058462	CCCCCCGGCCT	T	DEL	10	RegulatoryFeature	REGULATORY	4	regulatory	0.713	0.164	NA	NA	NA	NA	NA	NA	NA	ENSR00000258097	NA	NA	NA	NA	NA	NA	NA	NA	NA	NA	NA	NA	NA	64	23	NA	NA	NA	NA	0.792	0.999	1	0.595	4.417	7.981	806	NA	NA	NA	NA
10	8058462	CCCCCCGGCCTCG	G	DEL	12	CodingTranscript	STOP_GAINED	8	inframe_deletion,stop_gained	0.716	0.161	NA	NA	NA	NA	YPPAS	*	ENSG00000107485	ENST00000379328	GATA3	CCDS31143.1	NA	3/6	972	0.315	399	0.299	133	0.3	lcompl	NA	NA	64	21	NA	NA	NA	NA	0.793	0.999	1	0.595	4.417	7.981	806	NA	NA	NA	NA
10	8058462	CCCCCCGGCCTCG	G	DEL	12	Intergenic	UPSTREAM	1	upstream	0.716	0.161	NA	NA	NA	NA	NA	NA	ENSG00000197308	ENST00000355358	GATA3-AS1	NA	NA	NA	NA	NA	NA	NA	NA	NA	NA	NA	NA	64	21	NA	NA	NA	NA	0.793	0.999	1	0.595	4.417	7.981	806	NA	NA	NA	NA
10	8058462	CCCCCCGGCCTCG	G	DEL	12	RegulatoryFeature	REGULATORY	4	regulatory	0.716	0.161	NA	NA	NA	NA	NA	NA	NA	ENSR00000258097	NA	NA	NA	NA	NA	NA	NA	NA	NA	NA	NA	NA	NA	64	21	NA	NA	NA	NA	0.793	0.999	1	0.595	4.417	7.981	806	NA	NA	NA	NA
10	8058465	C	G	SNV	0	CodingTranscript	SYNONYMOUS	5	synonymous	0.715	0.16	NA	NA	NA	NA	P	P	ENSG00000107485	ENST00000379328	GATA3	CCDS31143.1	NA	3/6	975	0.316	402	0.301	134	0.302	other	NA	NA	66	30	NA	NA	NA	NA	0.562	0	0	-0.499	-2.909	-2.649	806	NA	NA	NA	NA
10	8058465	C	G	SNV	0	Intergenic	UPSTREAM	1	upstream	0.715	0.16	NA	NA	NA	NA	NA	NA	ENSG00000197308	ENST00000355358	GATA3-AS1	NA	NA	NA	NA	NA	NA	NA	NA	NA	NA	NA	NA	66	30	NA	NA	NA	NA	0.562	0	0	-0.499	-2.909	-2.649	806	NA	NA	NA	NA
10	8058465	C	G	SNV	0	RegulatoryFeature	REGULATORY	4	regulatory	0.715	0.16	NA	NA	NA	NA	NA	NA	NA	ENSR00000258097	NA	NA	NA	NA	NA	NA	NA	NA	NA	NA	NA	NA	NA	66	30	NA	NA	NA	NA	0.562	0	0	-0.499	-2.909	-2.649	806	NA	NA	NA	NA
10	8058466	C	T	SNV	0	CodingTranscript	NON_SYNONYMOUS	7	missense	0.715	0.16	NA	NA	NA	NA	P	S	ENSG00000107485	ENST00000379328	GATA3	CCDS31143.1	NA	3/6	976	0.317	403	0.302	135	0.304	lcompl	NA	NA	67	29	tolerated	0.25	benign	0.038	0.652	0.996	1	0.418	2.859	3.799	806	NA	NA	NA	NA
10	8058466	C	T	SNV	0	Intergenic	UPSTREAM	1	upstream	0.715	0.16	NA	NA	NA	NA	NA	NA	ENSG00000197308	ENST00000355358	GATA3-AS1	NA	NA	NA	NA	NA	NA	NA	NA	NA	NA	NA	NA	67	29	NA	NA	NA	NA	0.652	0.996	1	0.418	2.859	3.799	806	NA	NA	NA	NA
10	8058466	C	T	SNV	0	RegulatoryFeature	REGULATORY	4	regulatory	0.715	0.16	NA	NA	NA	NA	NA	NA	NA	ENSR00000258097	NA	NA	NA	NA	NA	NA	NA	NA	NA	NA	NA	NA	NA	67	29	NA	NA	NA	NA	0.652	0.996	1	0.418	2.859	3.799	806	NA	NA	NA	NA
10	8058467	CG	G	DEL	1	CodingTranscript	FRAME_SHIFT	7	frameshift	0.715	0.16	NA	NA	NA	NA	P	X	ENSG00000107485	ENST00000379328	GATA3	CCDS31143.1	NA	3/6	977	0.317	404	0.303	135	0.304	lcompl	NA	NA	69	27	NA	NA	NA	NA	0.655	0.982	0.97	-0.313	-0.051	0.347	806	NA	NA	NA	NA
10	8058467	CG	G	DEL	1	Intergenic	UPSTREAM	1	upstream	0.715	0.16	NA	NA	NA	NA	NA	NA	ENSG00000197308	ENST00000355358	GATA3-AS1	NA	NA	NA	NA	NA	NA	NA	NA	NA	NA	NA	NA	69	27	NA	NA	NA	NA	0.655	0.982	0.97	-0.313	-0.051	0.347	806	NA	NA	NA	NA
10	8058467	CG	G	DEL	1	RegulatoryFeature	REGULATORY	4	regulatory	0.715	0.16	NA	NA	NA	NA	NA	NA	NA	ENSR00000258097	NA	NA	NA	NA	NA	NA	NA	NA	NA	NA	NA	NA	NA	69	27	NA	NA	NA	NA	0.655	0.982	0.97	-0.313	-0.051	0.347	806	NA	NA	NA	NA
10	8058468	G	GATCTCCACACTA	INS	12	CodingTranscript	INFRAME	6	inframe_insertion	0.713	0.161	NA	NA	NA	NA	-	ISTL	ENSG00000107485	ENST00000379328	GATA3	CCDS31143.1	NA	3/6	978	0.317	405	0.303	135	0.304	lcompl	NA	NA	69	26	NA	NA	NA	NA	0.669	0.999	1	0.595	4.417	7.981	806	NA	NA	NA	NA
10	8058468	G	GATCTCCACACTA	INS	12	Intergenic	UPSTREAM	1	upstream	0.713	0.161	NA	NA	NA	NA	NA	NA	ENSG00000197308	ENST00000355358	GATA3-AS1	NA	NA	NA	NA	NA	NA	NA	NA	NA	NA	NA	NA	69	26	NA	NA	NA	NA	0.669	0.999	1	0.595	4.417	7.981	806	NA	NA	NA	NA
10	8058468	G	GATCTCCACACTA	INS	12	RegulatoryFeature	REGULATORY	4	regulatory	0.713	0.161	NA	NA	NA	NA	NA	NA	NA	ENSR00000258097	NA	NA	NA	NA	NA	NA	NA	NA	NA	NA	NA	NA	NA	69	26	NA	NA	NA	NA	0.669	0.999	1	0.595	4.417	7.981	806	NA	NA	NA	NA
10	8058469	G	A	SNV	0	CodingTranscript	NON_SYNONYMOUS	7	missense	0.715	0.173	NA	NA	NA	NA	A	T	ENSG00000107485	ENST00000379328	GATA3	CCDS31143.1	NA	3/6	979	0.318	406	0.304	136	0.306	lcompl	NA	NA	70	26	tolerated	0.13	benign	0.296	0.669	0.999	1	0.595	4.417	7.981	806	NA	NA	NA	NA
10	8058469	G	A	SNV	0	Intergenic	UPSTREAM	1	upstream	0.715	0.173	NA	NA	NA	NA	NA	NA	ENSG00000197308	ENST00000355358	GATA3-AS1	NA	NA	NA	NA	NA	NA	NA	NA	NA	NA	NA	NA	70	26	NA	NA	NA	NA	0.669	0.999	1	0.595	4.417	7.981	806	NA	NA	NA	NA
10	8058469	G	A	SNV	0	RegulatoryFeature	REGULATORY	4	regulatory	0.715	0.173	NA	NA	NA	NA	NA	NA	NA	ENSR00000258097	NA	NA	NA	NA	NA	NA	NA	NA	NA	NA	NA	NA	NA	70	26	NA	NA	NA	NA	0.669	0.999	1	0.595	4.417	7.981	806	NA	NA	NA	NA
10	8058469	G	C	SNV	0	CodingTranscript	NON_SYNONYMOUS	7	missense	0.715	0.173	NA	NA	NA	NA	A	P	ENSG00000107485	ENST00000379328	GATA3	CCDS31143.1	NA	3/6	979	0.318	406	0.304	136	0.306	lcompl	NA	NA	70	26	deleterious	0.05	benign	0.012	0.669	0.999	1	0.595	4.417	7.981	806	NA	NA	NA	NA
10	8058469	G	C	SNV	0	Intergenic	UPSTREAM	1	upstream	0.715	0.173	NA	NA	NA	NA	NA	NA	ENSG00000197308	ENST00000355358	GATA3-AS1	NA	NA	NA	NA	NA	NA	NA	NA	NA	NA	NA	NA	70	26	NA	NA	NA	NA	0.669	0.999	1	0.595	4.417	7.981	806	NA	NA	NA	NA
10	8058469	G	C	SNV	0	RegulatoryFeature	REGULATORY	4	regulatory	0.715	0.173	NA	NA	NA	NA	NA	NA	NA	ENSR00000258097	NA	NA	NA	NA	NA	NA	NA	NA	NA	NA	NA	NA	NA	70	26	NA	NA	NA	NA	0.669	0.999	1	0.595	4.417	7.981	806	NA	NA	NA	NA
10	8058470	C	T	SNV	0	CodingTranscript	NON_SYNONYMOUS	7	missense	0.709	0.173	NA	NA	NA	NA	A	V	ENSG00000107485	ENST00000379328	GATA3	CCDS31143.1	NA	3/6	980	0.318	407	0.305	136	0.306	lcompl	NA	NA	71	25	tolerated	0.08	possibly_damaging	0.449	0.781	0.997	0.998	0.418	2.859	4.433	806	NA	NA	NA	NA
10	8058470	C	T	SNV	0	Intergenic	UPSTREAM	1	upstream	0.709	0.173	NA	NA	NA	NA	NA	NA	ENSG00000197308	ENST00000355358	GATA3-AS1	NA	NA	NA	NA	NA	NA	NA	NA	NA	NA	NA	NA	71	25	NA	NA	NA	NA	0.781	0.997	0.998	0.418	2.859	4.433	806	NA	NA	NA	NA
10	8058470	C	T	SNV	0	RegulatoryFeature	REGULATORY	4	regulatory	0.709	0.173	NA	NA	NA	NA	NA	NA	NA	ENSR00000258097	NA	NA	NA	NA	NA	NA	NA	NA	NA	NA	NA	NA	NA	71	25	NA	NA	NA	NA	0.781	0.997	0.998	0.418	2.859	4.433	806	NA	NA	NA	NA
10	8058471	C	T	SNV	0	CodingTranscript	SYNONYMOUS	5	synonymous	0.709	0.173	NA	NA	NA	NA	A	A	ENSG00000107485	ENST00000379328	GATA3	CCDS31143.1	NA	3/6	981	0.318	408	0.306	136	0.306	lcompl	NA	NA	72	24	NA	NA	NA	NA	0.788	0.991	0.737	0.418	-0.021	-0.182	806	NA	NA	NA	NA
10	8058471	C	T	SNV	0	Intergenic	UPSTREAM	1	upstream	0.709	0.173	NA	NA	NA	NA	NA	NA	ENSG00000197308	ENST00000355358	GATA3-AS1	NA	NA	NA	NA	NA	NA	NA	NA	NA	NA	NA	NA	72	24	NA	NA	NA	NA	0.788	0.991	0.737	0.418	-0.021	-0.182	806	NA	NA	NA	NA
10	8058471	C	T	SNV	0	RegulatoryFeature	REGULATORY	4	regulatory	0.709	0.173	NA	NA	NA	NA	NA	NA	NA	ENSR00000258097	NA	NA	NA	NA	NA	NA	NA	NA	NA	NA	NA	NA	NA	72	24	NA	NA	NA	NA	0.788	0.991	0.737	0.418	-0.021	-0.182	806	NA	NA	NA	NA
10	8058472	TCG	T	DEL	2	CodingTranscript	FRAME_SHIFT	7	frameshift	0.711	0.172	NA	NA	NA	NA	S	X	ENSG00000107485	ENST00000379328	GATA3	CCDS31143.1	NA	3/6	983	0.319	410	0.307	137	0.309	lcompl	NA	NA	74	21	NA	NA	NA	NA	0.793	0.976	1	0.418	2.859	7.436	806	NA	NA	NA	NA
10	8058472	TCG	T	DEL	2	Intergenic	UPSTREAM	1	upstream	0.711	0.172	NA	NA	NA	NA	NA	NA	ENSG00000197308	ENST00000355358	GATA3-AS1	NA	NA	NA	NA	NA	NA	NA	NA	NA	NA	NA	NA	74	21	NA	NA	NA	NA	0.793	0.976	1	0.418	2.859	7.436	806	NA	NA	NA	NA
10	8058472	TCG	T	DEL	2	RegulatoryFeature	REGULATORY	4	regulatory	0.711	0.172	NA	NA	NA	NA	NA	NA	NA	ENSR00000258097	NA	NA	NA	NA	NA	NA	NA	NA	NA	NA	NA	NA	NA	74	21	NA	NA	NA	NA	0.793	0.976	1	0.418	2.859	7.436	806	NA	NA	NA	NA
10	8058473	C	T	SNV	0	CodingTranscript	NON_SYNONYMOUS	7	missense	0.709	0.173	NA	NA	NA	NA	S	L	ENSG00000107485	ENST00000379328	GATA3	CCDS31143.1	NA	3/6	983	0.319	410	0.307	137	0.309	lcompl	NA	NA	74	22	deleterious	0.03	benign	0.417	0.793	0.976	1	0.418	2.859	7.436	806	NA	NA	NA	NA
10	8058473	C	T	SNV	0	Intergenic	UPSTREAM	1	upstream	0.709	0.173	NA	NA	NA	NA	NA	NA	ENSG00000197308	ENST00000355358	GATA3-AS1	NA	NA	NA	NA	NA	NA	NA	NA	NA	NA	NA	NA	74	22	NA	NA	NA	NA	0.793	0.976	1	0.418	2.859	7.436	806	NA	NA	NA	NA
10	8058473	C	T	SNV	0	RegulatoryFeature	REGULATORY	4	regulatory	0.709	0.173	NA	NA	NA	NA	NA	NA	NA	ENSR00000258097	NA	NA	NA	NA	NA	NA	NA	NA	NA	NA	NA	NA	NA	74	22	NA	NA	NA	NA	0.793	0.976	1	0.418	2.859	7.436	806	NA	NA	NA	NA
10	8058473	CG	G	DEL	1	CodingTranscript	FRAME_SHIFT	7	frameshift	0.709	0.173	NA	NA	NA	NA	S	X	ENSG00000107485	ENST00000379328	GATA3	CCDS31143.1	NA	3/6	983	0.319	410	0.307	137	0.309	lcompl	NA	NA	75	21	NA	NA	NA	NA	0.791	0.348	0.004	-0.313	-1.042	-1.313	806	NA	NA	NA	NA
10	8058473	CG	G	DEL	1	Intergenic	UPSTREAM	1	upstream	0.709	0.173	NA	NA	NA	NA	NA	NA	ENSG00000197308	ENST00000355358	GATA3-AS1	NA	NA	NA	NA	NA	NA	NA	NA	NA	NA	NA	NA	75	21	NA	NA	NA	NA	0.791	0.348	0.004	-0.313	-1.042	-1.313	806	NA	NA	NA	NA
10	8058473	CG	G	DEL	1	RegulatoryFeature	REGULATORY	4	regulatory	0.709	0.173	NA	NA	NA	NA	NA	NA	NA	ENSR00000258097	NA	NA	NA	NA	NA	NA	NA	NA	NA	NA	NA	NA	NA	75	21	NA	NA	NA	NA	0.791	0.348	0.004	-0.313	-1.042	-1.313	806	NA	NA	NA	NA
10	8058474	G	T	SNV	0	CodingTranscript	SYNONYMOUS	5	synonymous	0.709	0.173	NA	NA	NA	NA	S	S	ENSG00000107485	ENST00000379328	GATA3	CCDS31143.1	NA	3/6	984	0.319	411	0.308	137	0.309	lcompl	NA	NA	75	21	NA	NA	NA	NA	0.791	0.348	0.004	-0.313	-1.042	-1.313	806	NA	NA	NA	NA
10	8058474	G	T	SNV	0	Intergenic	UPSTREAM	1	upstream	0.709	0.173	NA	NA	NA	NA	NA	NA	ENSG00000197308	ENST00000355358	GATA3-AS1	NA	NA	NA	NA	NA	NA	NA	NA	NA	NA	NA	NA	75	21	NA	NA	NA	NA	0.791	0.348	0.004	-0.313	-1.042	-1.313	806	NA	NA	NA	NA
10	8058474	G	T	SNV	0	RegulatoryFeature	REGULATORY	4	regulatory	0.709	0.173	NA	NA	NA	NA	NA	NA	NA	ENSR00000258097	NA	NA	NA	NA	NA	NA	NA	NA	NA	NA	NA	NA	NA	75	21	NA	NA	NA	NA	0.791	0.348	0.004	-0.313	-1.042	-1.313	806	NA	NA	NA	NA
10	8058474	GTCC	G	DEL	3	CodingTranscript	INFRAME	6	inframe_deletion	0.712	0.184	NA	NA	NA	NA	S	-	ENSG00000107485	ENST00000379328	GATA3	CCDS31143.1	NA	3/6	985	0.319	412	0.309	138	0.311	lcompl	NA	NA	76	18	NA	NA	NA	NA	0.808	0.786	1	0.469	3.296	7.436	806	NA	NA	NA	NA
10	8058474	GTCC	G	DEL	3	Intergenic	UPSTREAM	1	upstream	0.712	0.184	NA	NA	NA	NA	NA	NA	ENSG00000197308	ENST00000355358	GATA3-AS1	NA	NA	NA	NA	NA	NA	NA	NA	NA	NA	NA	NA	76	18	NA	NA	NA	NA	0.808	0.786	1	0.469	3.296	7.436	806	NA	NA	NA	NA
10	8058474	GTCC	G	DEL	3	RegulatoryFeature	REGULATORY	4	regulatory	0.712	0.184	NA	NA	NA	NA	NA	NA	NA	ENSR00000258097	NA	NA	NA	NA	NA	NA	NA	NA	NA	NA	NA	NA	NA	76	18	NA	NA	NA	NA	0.808	0.786	1	0.469	3.296	7.436	806	NA	NA	NA	NA
10	8058475	T	A	SNV	0	CodingTranscript	NON_SYNONYMOUS	7	missense	0.709	0.173	NA	NA	NA	NA	S	T	ENSG00000107485	ENST00000379328	GATA3	CCDS31143.1	NA	3/6	985	0.319	412	0.309	138	0.311	lcompl	NA	NA	76	20	tolerated	0.18	possibly_damaging	0.683	0.8	0.785	1	0.469	3.296	5.697	806	NA	NA	NA	NA
10	8058475	T	A	SNV	0	Intergenic	UPSTREAM	1	upstream	0.709	0.173	NA	NA	NA	NA	NA	NA	ENSG00000197308	ENST00000355358	GATA3-AS1	NA	NA	NA	NA	NA	NA	NA	NA	NA	NA	NA	NA	76	20	NA	NA	NA	NA	0.8	0.785	1	0.469	3.296	5.697	806	NA	NA	NA	NA
10	8058475	T	A	SNV	0	RegulatoryFeature	REGULATORY	4	regulatory	0.709	0.173	NA	NA	NA	NA	NA	NA	NA	ENSR00000258097	NA	NA	NA	NA	NA	NA	NA	NA	NA	NA	NA	NA	NA	76	20	NA	NA	NA	NA	0.8	0.785	1	0.469	3.296	5.697	806	NA	NA	NA	NA
10	8058475	TCCTCCTCCTTGTCGGGGG	T	DEL	18	CodingTranscript	INFRAME	6	inframe_deletion	0.708	0.18	NA	NA	NA	NA	SSSLSGG	C	ENSG00000107485	ENST00000379328	GATA3	CCDS31143.1	NA	3/6	986	0.32	413	0.309	138	0.311	lcompl	NA	NA	77	2	NA	NA	NA	NA	0.989	1	1	0.595	4.417	8.916	806	NA	NA	NA	NA
10	8058475	TCCTCCTCCTTGTCGGGGG	T	DEL	18	Intergenic	UPSTREAM	1	upstream	0.708	0.18	NA	NA	NA	NA	NA	NA	ENSG00000197308	ENST00000355358	GATA3-AS1	NA	NA	NA	NA	NA	NA	NA	NA	NA	NA	NA	NA	77	2	NA	NA	NA	NA	0.989	1	1	0.595	4.417	8.916	806	NA	NA	NA	NA
10	8058475	TCCTCCTCCTTGTCGGGGG	T	DEL	18	RegulatoryFeature	REGULATORY	4	regulatory	0.708	0.18	NA	NA	NA	NA	NA	NA	NA	ENSR00000258097	NA	NA	NA	NA	NA	NA	NA	NA	NA	NA	NA	NA	NA	77	2	NA	NA	NA	NA	0.989	1	1	0.595	4.417	8.916	806	NA	NA	NA	NA
10	8058477	C	A	SNV	0	CodingTranscript	SYNONYMOUS	5	synonymous	0.722	0.187	NA	NA	NA	NA	S	S	ENSG00000107485	ENST00000379328	GATA3	CCDS31143.1	NA	3/6	987	0.32	414	0.31	138	0.311	lcompl	NA	NA	78	18	NA	NA	NA	NA	0.808	0.599	0.185	0.418	-0.839	-0.522	806	NA	NA	NA	NA
10	8058477	C	A	SNV	0	Intergenic	UPSTREAM	1	upstream	0.722	0.187	NA	NA	NA	NA	NA	NA	ENSG00000197308	ENST00000355358	GATA3-AS1	NA	NA	NA	NA	NA	NA	NA	NA	NA	NA	NA	NA	78	18	NA	NA	NA	NA	0.808	0.599	0.185	0.418	-0.839	-0.522	806	NA	NA	NA	NA
10	8058477	C	A	SNV	0	RegulatoryFeature	REGULATORY	4	regulatory	0.722	0.187	NA	NA	NA	NA	NA	NA	NA	ENSR00000258097	NA	NA	NA	NA	NA	NA	NA	NA	NA	NA	NA	NA	NA	78	18	NA	NA	NA	NA	0.808	0.599	0.185	0.418	-0.839	-0.522	806	NA	NA	NA	NA
10	8058478	T	TG	INS	1	CodingTranscript	FRAME_SHIFT	7	frameshift	0.727	0.188	NA	NA	NA	NA	S	CX	ENSG00000107485	ENST00000379328	GATA3	CCDS31143.1	NA	3/6	988	0.32	415	0.311	139	0.313	lcompl	NA	NA	79	16	NA	NA	NA	NA	0.807	0.744	0.999	0.469	3.296	5.694	806	NA	NA	NA	NA
10	8058478	T	TG	INS	1	Intergenic	UPSTREAM	1	upstream	0.727	0.188	NA	NA	NA	NA	NA	NA	ENSG00000197308	ENST00000355358	GATA3-AS1	NA	NA	NA	NA	NA	NA	NA	NA	NA	NA	NA	NA	79	16	NA	NA	NA	NA	0.807	0.744	0.999	0.469	3.296	5.694	806	NA	NA	NA	NA
10	8058478	T	TG	INS	1	RegulatoryFeature	REGULATORY	4	regulatory	0.727	0.188	NA	NA	NA	NA	NA	NA	NA	ENSR00000258097	NA	NA	NA	NA	NA	NA	NA	NA	NA	NA	NA	NA	NA	79	16	NA	NA	NA	NA	0.807	0.744	0.999	0.469	3.296	5.694	806	NA	NA	NA	NA
10	8058479	C	G	SNV	0	CodingTranscript	NON_SYNONYMOUS	7	missense	0.722	0.187	NA	NA	NA	NA	S	C	ENSG00000107485	ENST00000379328	GATA3	CCDS31143.1	NA	3/6	989	0.321	416	0.312	139	0.313	lcompl	NA	NA	80	16	deleterious	0	possibly_damaging	0.886	0.795	0.68	0.999	0.418	2.859	5.694	806	NA	NA	NA	NA
10	8058479	C	G	SNV	0	Intergenic	UPSTREAM	1	upstream	0.722	0.187	NA	NA	NA	NA	NA	NA	ENSG00000197308	ENST00000355358	GATA3-AS1	NA	NA	NA	NA	NA	NA	NA	NA	NA	NA	NA	NA	80	16	NA	NA	NA	NA	0.795	0.68	0.999	0.418	2.859	5.694	806	NA	NA	NA	NA
10	8058479	C	G	SNV	0	RegulatoryFeature	REGULATORY	4	regulatory	0.722	0.187	NA	NA	NA	NA	NA	NA	NA	ENSR00000258097	NA	NA	NA	NA	NA	NA	NA	NA	NA	NA	NA	NA	NA	80	16	NA	NA	NA	NA	0.795	0.68	0.999	0.418	2.859	5.694	806	NA	NA	NA	NA
10	8058480	C	T	SNV	0	CodingTranscript	SYNONYMOUS	5	synonymous	0.728	0.187	NA	NA	NA	NA	S	S	ENSG00000107485	ENST00000379328	GATA3	CCDS31143.1	NA	3/6	990	0.321	417	0.312	139	0.313	lcompl	NA	NA	81	15	NA	NA	NA	NA	0.789	0.069	0.266	-0.446	-1.882	-0.397	806	NA	NA	NA	NA
10	8058480	C	T	SNV	0	Intergenic	UPSTREAM	1	upstream	0.728	0.187	NA	NA	NA	NA	NA	NA	ENSG00000197308	ENST00000355358	GATA3-AS1	NA	NA	NA	NA	NA	NA	NA	NA	NA	NA	NA	NA	81	15	NA	NA	NA	NA	0.789	0.069	0.266	-0.446	-1.882	-0.397	806	NA	NA	NA	NA
10	8058480	C	T	SNV	0	RegulatoryFeature	REGULATORY	4	regulatory	0.728	0.187	NA	NA	NA	NA	NA	NA	NA	ENSR00000258097	NA	NA	NA	NA	NA	NA	NA	NA	NA	NA	NA	NA	NA	81	15	NA	NA	NA	NA	0.789	0.069	0.266	-0.446	-1.882	-0.397	806	NA	NA	NA	NA
10	8058481	T	C	SNV	0	CodingTranscript	NON_SYNONYMOUS	7	missense	0.728	0.187	NA	NA	NA	NA	S	P	ENSG00000107485	ENST00000379328	GATA3	CCDS31143.1	NA	3/6	991	0.321	418	0.313	140	0.315	lcompl	NA	NA	82	14	tolerated	0.08	benign	0.006	0.796	0.456	0.999	0.469	3.296	3.951	806	NA	NA	NA	NA
10	8058481	T	C	SNV	0	Intergenic	UPSTREAM	1	upstream	0.728	0.187	NA	NA	NA	NA	NA	NA	ENSG00000197308	ENST00000355358	GATA3-AS1	NA	NA	NA	NA	NA	NA	NA	NA	NA	NA	NA	NA	82	14	NA	NA	NA	NA	0.796	0.456	0.999	0.469	3.296	3.951	806	NA	NA	NA	NA
10	8058481	T	C	SNV	0	RegulatoryFeature	REGULATORY	4	regulatory	0.728	0.187	NA	NA	NA	NA	NA	NA	NA	ENSR00000258097	NA	NA	NA	NA	NA	NA	NA	NA	NA	NA	NA	NA	NA	82	14	NA	NA	NA	NA	0.796	0.456	0.999	0.469	3.296	3.951	806	NA	NA	NA	NA
10	8058482	C	G	SNV	0	CodingTranscript	NON_SYNONYMOUS	7	missense	0.735	0.187	NA	NA	NA	NA	S	C	ENSG00000107485	ENST00000379328	GATA3	CCDS31143.1	NA	3/6	992	0.322	419	0.314	140	0.315	lcompl	NA	NA	83	13	tolerated	0.06	benign	0.007	0.799	0.453	1	0.418	2.859	7.436	806	NA	NA	NA	NA
10	8058482	C	G	SNV	0	Intergenic	UPSTREAM	1	upstream	0.735	0.187	NA	NA	NA	NA	NA	NA	ENSG00000197308	ENST00000355358	GATA3-AS1	NA	NA	NA	NA	NA	NA	NA	NA	NA	NA	NA	NA	83	13	NA	NA	NA	NA	0.799	0.453	1	0.418	2.859	7.436	806	NA	NA	NA	NA
10	8058482	C	G	SNV	0	RegulatoryFeature	REGULATORY	4	regulatory	0.735	0.187	NA	NA	NA	NA	NA	NA	NA	ENSR00000258097	NA	NA	NA	NA	NA	NA	NA	NA	NA	NA	NA	NA	NA	83	13	NA	NA	NA	NA	0.799	0.453	1	0.418	2.859	7.436	806	NA	NA	NA	NA
10	8058483	C	A	SNV	0	CodingTranscript	SYNONYMOUS	5	synonymous	0.728	0.187	NA	NA	NA	NA	S	S	ENSG00000107485	ENST00000379328	GATA3	CCDS31143.1	NA	3/6	993	0.322	420	0.315	140	0.315	lcompl	NA	NA	84	12	NA	NA	NA	NA	0.799	0.135	0	0.418	-1.7	-2.28	806	NA	NA	NA	NA
10	8058483	C	A	SNV	0	Intergenic	UPSTREAM	1	upstream	0.728	0.187	NA	NA	NA	NA	NA	NA	ENSG00000197308	ENST00000355358	GATA3-AS1	NA	NA	NA	NA	NA	NA	NA	NA	NA	NA	NA	NA	84	12	NA	NA	NA	NA	0.799	0.135	0	0.418	-1.7	-2.28	806	NA	NA	NA	NA
10	8058483	C	A	SNV	0	RegulatoryFeature	REGULATORY	4	regulatory	0.728	0.187	NA	NA	NA	NA	NA	NA	NA	ENSR00000258097	NA	NA	NA	NA	NA	NA	NA	NA	NA	NA	NA	NA	NA	84	12	NA	NA	NA	NA	0.799	0.135	0	0.418	-1.7	-2.28	806	NA	NA	NA	NA
10	8058484	T	A	SNV	0	CodingTranscript	NON_SYNONYMOUS	7	missense	0.722	0.187	NA	NA	NA	NA	L	M	ENSG00000107485	ENST00000379328	GATA3	CCDS31143.1	NA	3/6	994	0.322	421	0.315	141	0.318	lcompl	NA	NA	85	11	tolerated	0.1	possibly_damaging	0.793	0.796	0.783	0.959	-1.601	0.904	2.008	806	NA	NA	NA	NA
10	8058484	T	A	SNV	0	Intergenic	UPSTREAM	1	upstream	0.722	0.187	NA	NA	NA	NA	NA	NA	ENSG00000197308	ENST00000355358	GATA3-AS1	NA	NA	NA	NA	NA	NA	NA	NA	NA	NA	NA	NA	85	11	NA	NA	NA	NA	0.796	0.783	0.959	-1.601	0.904	2.008	806	NA	NA	NA	NA
10	8058484	T	A	SNV	0	RegulatoryFeature	REGULATORY	4	regulatory	0.722	0.187	NA	NA	NA	NA	NA	NA	NA	ENSR00000258097	NA	NA	NA	NA	NA	NA	NA	NA	NA	NA	NA	NA	NA	85	11	NA	NA	NA	NA	0.796	0.783	0.959	-1.601	0.904	2.008	806	NA	NA	NA	NA
10	8058484	T	C	SNV	0	CodingTranscript	SYNONYMOUS	5	synonymous	0.722	0.187	NA	NA	NA	NA	L	L	ENSG00000107485	ENST00000379328	GATA3	CCDS31143.1	NA	3/6	994	0.322	421	0.315	141	0.318	lcompl	NA	NA	85	11	NA	NA	NA	NA	0.796	0.783	0.959	-1.601	0.904	2.008	806	NA	NA	NA	NA
10	8058484	T	C	SNV	0	Intergenic	UPSTREAM	1	upstream	0.722	0.187	NA	NA	NA	NA	NA	NA	ENSG00000197308	ENST00000355358	GATA3-AS1	NA	NA	NA	NA	NA	NA	NA	NA	NA	NA	NA	NA	85	11	NA	NA	NA	NA	0.796	0.783	0.959	-1.601	0.904	2.008	806	NA	NA	NA	NA
10	8058484	T	C	SNV	0	RegulatoryFeature	REGULATORY	4	regulatory	0.722	0.187	NA	NA	NA	NA	NA	NA	NA	ENSR00000258097	NA	NA	NA	NA	NA	NA	NA	NA	NA	NA	NA	NA	NA	85	11	NA	NA	NA	NA	0.796	0.783	0.959	-1.601	0.904	2.008	806	NA	NA	NA	NA
10	8058484	TTGTCGGGG	T	DEL	8	CodingTranscript	FRAME_SHIFT	7	frameshift	0.722	0.191	NA	NA	NA	NA	LSG	X	ENSG00000107485	ENST00000379328	GATA3	CCDS31143.1	NA	3/6	995	0.323	422	0.316	141	0.318	lcompl	NA	NA	86	3	NA	NA	NA	NA	0.987	1	1	0.595	4.417	5.694	806	NA	NA	NA	NA
10	8058484	TTGTCGGGG	T	DEL	8	RegulatoryFeature	REGULATORY	4	regulatory	0.722	0.191	NA	NA	NA	NA	NA	NA	NA	ENSR00000258097	NA	NA	NA	NA	NA	NA	NA	NA	NA	NA	NA	NA	NA	86	3	NA	NA	NA	NA	0.987	1	1	0.595	4.417	5.694	806	NA	NA	NA	NA
10	8058485	TG	T	DEL	1	CodingTranscript	FRAME_SHIFT	7	frameshift	0.722	0.2	NA	NA	NA	NA	L	X	ENSG00000107485	ENST00000379328	GATA3	CCDS31143.1	NA	3/6	996	0.323	423	0.317	141	0.318	lcompl	NA	NA	87	9	NA	NA	NA	NA	0.869	1	1	0.595	2.9	3.088	806	NA	NA	NA	NA
10	8058485	TG	T	DEL	1	RegulatoryFeature	REGULATORY	4	regulatory	0.722	0.2	NA	NA	NA	NA	NA	NA	NA	ENSR00000258097	NA	NA	NA	NA	NA	NA	NA	NA	NA	NA	NA	NA	NA	87	9	NA	NA	NA	NA	0.869	1	1	0.595	2.9	3.088	806	NA	NA	NA	NA
10	8058486	G	A	SNV	0	CodingTranscript	SYNONYMOUS	5	synonymous	0.722	0.2	NA	NA	NA	NA	L	L	ENSG00000107485	ENST00000379328	GATA3	CCDS31143.1	NA	3/6	996	0.323	423	0.317	141	0.318	lcompl	NA	NA	87	9	NA	NA	NA	NA	0.869	1	1	0.595	2.9	3.088	806	NA	NA	NA	NA
10	8058486	G	A	SNV	0	RegulatoryFeature	REGULATORY	4	regulatory	0.722	0.2	NA	NA	NA	NA	NA	NA	NA	ENSR00000258097	NA	NA	NA	NA	NA	NA	NA	NA	NA	NA	NA	NA	NA	87	9	NA	NA	NA	NA	0.869	1	1	0.595	2.9	3.088	806	NA	NA	NA	NA
10	8058487	T	A	SNV	0	CodingTranscript	NON_SYNONYMOUS	7	missense	0.722	0.2	NA	NA	NA	NA	S	T	ENSG00000107485	ENST00000379328	GATA3	CCDS31143.1	NA	3/6	997	0.323	424	0.318	142	0.32	lcompl	NA	NA	88	8	tolerated	0.38	benign	0.027	0.888	1	1	0.469	2.198	4.814	806	NA	NA	NA	NA
10	8058487	T	A	SNV	0	RegulatoryFeature	REGULATORY	4	regulatory	0.722	0.2	NA	NA	NA	NA	NA	NA	NA	ENSR00000258097	NA	NA	NA	NA	NA	NA	NA	NA	NA	NA	NA	NA	NA	88	8	NA	NA	NA	NA	0.888	1	1	0.469	2.198	4.814	806	NA	NA	NA	NA
10	8058487	TCGGGGGGCC	T	DEL	9	CodingTranscript	INFRAME	6	inframe_deletion	0.723	0.19	NA	NA	NA	NA	SGGH	Y	ENSG00000107485	ENST00000379328	GATA3	CCDS31143.1	NA	3/6	998	0.324	425	0.318	142	0.32	lcompl	NA	NA	89	2	NA	NA	NA	NA	0.992	1	1	0.595	4.417	11.01	806	NA	NA	NA	NA
10	8058487	TCGGGGGGCC	T	DEL	9	RegulatoryFeature	REGULATORY	4	regulatory	0.723	0.19	NA	NA	NA	NA	NA	NA	NA	ENSR00000258097	NA	NA	NA	NA	NA	NA	NA	NA	NA	NA	NA	NA	NA	89	2	NA	NA	NA	NA	0.992	1	1	0.595	4.417	11.01	806	NA	NA	NA	NA
10	8058488	CG	C	DEL	1	CodingTranscript	FRAME_SHIFT	7	frameshift	0.728	0.2	NA	NA	NA	NA	S	X	ENSG00000107485	ENST00000379328	GATA3	CCDS31143.1	NA	3/6	999	0.324	426	0.319	142	0.32	lcompl	NA	NA	90	6	NA	NA	NA	NA	0.971	0.088	0	0.595	-1.088	-1.793	806	NA	NA	NA	NA
10	8058488	CG	C	DEL	1	RegulatoryFeature	REGULATORY	4	regulatory	0.728	0.2	NA	NA	NA	NA	NA	NA	NA	ENSR00000258097	NA	NA	NA	NA	NA	NA	NA	NA	NA	NA	NA	NA	NA	90	6	NA	NA	NA	NA	0.971	0.088	0	0.595	-1.088	-1.793	806	NA	NA	NA	NA
10	8058488	CG	G	DEL	1	CodingTranscript	FRAME_SHIFT	7	frameshift	0.728	0.2	NA	NA	NA	NA	S	X	ENSG00000107485	ENST00000379328	GATA3	CCDS31143.1	NA	3/6	998	0.324	425	0.318	142	0.32	lcompl	NA	NA	90	6	NA	NA	NA	NA	0.971	0.088	0	0.595	-1.088	-1.793	806	NA	NA	NA	NA
10	8058488	CG	G	DEL	1	RegulatoryFeature	REGULATORY	4	regulatory	0.728	0.2	NA	NA	NA	NA	NA	NA	NA	ENSR00000258097	NA	NA	NA	NA	NA	NA	NA	NA	NA	NA	NA	NA	NA	90	6	NA	NA	NA	NA	0.971	0.088	0	0.595	-1.088	-1.793	806	NA	NA	NA	NA
10	8058489	G	A	SNV	0	CodingTranscript	SYNONYMOUS	5	synonymous	0.728	0.2	NA	NA	NA	NA	S	S	ENSG00000107485	ENST00000379328	GATA3	CCDS31143.1	NA	3/6	999	0.324	426	0.319	142	0.32	lcompl	NA	NA	90	6	NA	NA	NA	NA	0.971	0.088	0	0.595	-1.088	-1.793	806	NA	NA	NA	NA
10	8058489	G	A	SNV	0	RegulatoryFeature	REGULATORY	4	regulatory	0.728	0.2	NA	NA	NA	NA	NA	NA	NA	ENSR00000258097	NA	NA	NA	NA	NA	NA	NA	NA	NA	NA	NA	NA	NA	90	6	NA	NA	NA	NA	0.971	0.088	0	0.595	-1.088	-1.793	806	NA	NA	NA	NA
10	8058489	G	GG	INS	1	CodingTranscript	FRAME_SHIFT	7	frameshift	0.727	0.201	NA	NA	NA	NA	-	X	ENSG00000107485	ENST00000379328	GATA3	CCDS31143.1	NA	3/6	999	0.324	426	0.319	142	0.32	lcompl	NA	NA	90	5	NA	NA	NA	NA	0.979	0.806	0.999	0.595	4.417	5.597	806	NA	NA	NA	NA
10	8058489	G	GG	INS	1	RegulatoryFeature	REGULATORY	4	regulatory	0.727	0.201	NA	NA	NA	NA	NA	NA	NA	ENSR00000258097	NA	NA	NA	NA	NA	NA	NA	NA	NA	NA	NA	NA	NA	90	5	NA	NA	NA	NA	0.979	0.806	0.999	0.595	4.417	5.597	806	NA	NA	NA	NA
10	8058490	GGGGGCCACGCCAGCCCGCACC	G	DEL	21	CodingTranscript	INFRAME	6	inframe_deletion	0.737	0.2	NA	NA	NA	NA	GGHASPHL	V	ENSG00000107485	ENST00000379328	GATA3	CCDS31143.1	NA	3/6	1001	0.325	428	0.321	143	0.322	lcompl	NA	NA	92	4	NA	NA	NA	NA	0.994	1	1	0.595	4.417	11.01	806	NA	NA	NA	NA
10	8058490	GGGGGCCACGCCAGCCCGCACC	G	DEL	21	RegulatoryFeature	REGULATORY	4	regulatory	0.737	0.2	NA	NA	NA	NA	NA	NA	NA	ENSR00000258097	NA	NA	NA	NA	NA	NA	NA	NA	NA	NA	NA	NA	NA	92	4	NA	NA	NA	NA	0.994	1	1	0.595	4.417	11.01	806	NA	NA	NA	NA
10	8058492	G	T	SNV	0	CodingTranscript	SYNONYMOUS	5	synonymous	0.728	0.2	NA	NA	NA	NA	G	G	ENSG00000107485	ENST00000379328	GATA3	CCDS31143.1	NA	3/6	1002	0.325	429	0.321	143	0.322	lcompl	NA	NA	93	3	NA	NA	NA	NA	0.987	0.603	0.007	0.595	-0.663	-0.983	806	NA	NA	NA	NA
10	8058492	G	T	SNV	0	RegulatoryFeature	REGULATORY	4	regulatory	0.728	0.2	NA	NA	NA	NA	NA	NA	NA	ENSR00000258097	NA	NA	NA	NA	NA	NA	NA	NA	NA	NA	NA	NA	NA	93	3	NA	NA	NA	NA	0.987	0.603	0.007	0.595	-0.663	-0.983	806	NA	NA	NA	NA
10	8058493	G	A	SNV	0	CodingTranscript	NON_SYNONYMOUS	7	missense	0.722	0.2	NA	NA	NA	NA	G	S	ENSG00000107485	ENST00000379328	GATA3	CCDS31143.1	NA	3/6	1003	0.325	430	0.322	144	0.324	lcompl	NA	NA	94	2	tolerated	0.53	benign	0.012	0.989	0.999	1	0.595	4.417	8.916	806	NA	NA	NA	NA
10	8058493	G	A	SNV	0	RegulatoryFeature	REGULATORY	4	regulatory	0.722	0.2	NA	NA	NA	NA	NA	NA	NA	ENSR00000258097	NA	NA	NA	NA	NA	NA	NA	NA	NA	NA	NA	NA	NA	94	2	NA	NA	NA	NA	0.989	0.999	1	0.595	4.417	8.916	806	NA	NA	NA	NA
10	8058493	G	GAAT	INS	3	CodingTranscript	FRAME_SHIFT	7	protein_altering	0.727	0.201	NA	NA	NA	NA	G	EC	ENSG00000107485	ENST00000379328	GATA3	CCDS31143.1	NA	3/6	1003	0.325	430	0.322	144	0.324	lcompl	NA	NA	94	1	NA	NA	NA	NA	0.99	1	1	0.595	4.417	11.01	806	NA	NA	NA	NA
10	8058493	G	GAAT	INS	3	RegulatoryFeature	REGULATORY	4	regulatory	0.727	0.201	NA	NA	NA	NA	NA	NA	NA	ENSR00000258097	NA	NA	NA	NA	NA	NA	NA	NA	NA	NA	NA	NA	NA	94	1	NA	NA	NA	NA	0.99	1	1	0.595	4.417	11.01	806	NA	NA	NA	NA
10	8058494	G	A	SNV	0	CodingTranscript	NON_SYNONYMOUS	7	missense	0.728	0.2	NA	NA	NA	NA	G	D	ENSG00000107485	ENST00000379328	GATA3	CCDS31143.1	NA	3/6	1004	0.326	431	0.323	144	0.324	lcompl	NA	NA	95	1	deleterious	0.01	benign	0.35	0.99	1	1	0.595	4.417	11.01	806	NA	NA	NA	NA
10	8058494	G	A	SNV	0	RegulatoryFeature	REGULATORY	4	regulatory	0.728	0.2	NA	NA	NA	NA	NA	NA	NA	ENSR00000258097	NA	NA	NA	NA	NA	NA	NA	NA	NA	NA	NA	NA	NA	95	1	NA	NA	NA	NA	0.99	1	1	0.595	4.417	11.01	806	NA	NA	NA	NA
10	8058495	C	A	SNV	0	CodingTranscript	SYNONYMOUS	5	synonymous	0.735	0.2	NA	NA	NA	NA	G	G	ENSG00000107485	ENST00000379328	GATA3	CCDS31143.1	NA	3/6	1005	0.326	432	0.324	144	0.324	lcompl	NA	NA	96	1	NA	NA	NA	NA	0.99	0.996	0.788	0.418	0.196	-0.006	806	NA	NA	NA	NA
10	8058495	C	A	SNV	0	RegulatoryFeature	REGULATORY	4	regulatory	0.735	0.2	NA	NA	NA	NA	NA	NA	NA	ENSR00000258097	NA	NA	NA	NA	NA	NA	NA	NA	NA	NA	NA	NA	NA	96	1	NA	NA	NA	NA	0.99	0.996	0.788	0.418	0.196	-0.006	806	NA	NA	NA	NA
10	8058495	C	CAT	INS	2	CodingTranscript	FRAME_SHIFT	7	frameshift	0.733	0.201	NA	NA	NA	NA	-	X	ENSG00000107485	ENST00000379328	GATA3	CCDS31143.1	NA	3/6	1005	0.326	432	0.324	144	0.324	lcompl	NA	NA	96	1	NA	NA	NA	NA	0.992	1	1	0.418	2.859	7.388	806	NA	NA	NA	NA
10	8058495	C	CAT	INS	2	RegulatoryFeature	REGULATORY	4	regulatory	0.733	0.201	NA	NA	NA	NA	NA	NA	NA	ENSR00000258097	NA	NA	NA	NA	NA	NA	NA	NA	NA	NA	NA	NA	NA	96	1	NA	NA	NA	NA	0.992	1	1	0.418	2.859	7.388	806	NA	NA	NA	NA
10	8058495	C	T	SNV	0	CodingTranscript	SYNONYMOUS	5	synonymous	0.735	0.2	NA	NA	NA	NA	G	G	ENSG00000107485	ENST00000379328	GATA3	CCDS31143.1	NA	3/6	1005	0.326	432	0.324	144	0.324	lcompl	NA	NA	96	1	NA	NA	NA	NA	0.99	0.996	0.788	0.418	0.196	-0.006	806	NA	NA	NA	NA
10	8058495	C	T	SNV	0	RegulatoryFeature	REGULATORY	4	regulatory	0.735	0.2	NA	NA	NA	NA	NA	NA	NA	ENSR00000258097	NA	NA	NA	NA	NA	NA	NA	NA	NA	NA	NA	NA	NA	96	1	NA	NA	NA	NA	0.99	0.996	0.788	0.418	0.196	-0.006	806	NA	NA	NA	NA
10	8058496	CACGCCAGCCCGCACCTCTTCACCTTCCCGCCCACCCCG	C	DEL	38	CodingTranscript	FRAME_SHIFT	7	frameshift	0.739	0.214	NA	NA	NA	NA	HASPHLFTFPPTP	X	ENSG00000107485	ENST00000379328	GATA3	CCDS31143.1	NA	3/6	1007	0.327	434	0.325	145	0.327	lcompl	NA	NA	98	3	NA	NA	NA	NA	0.994	1	1	0.595	4.417	9.182	806	NA	NA	NA	NA
10	8058496	CACGCCAGCCCGCACCTCTTCACCTTCCCGCCCACCCCG	C	DEL	38	RegulatoryFeature	REGULATORY	4	regulatory	0.739	0.214	NA	NA	NA	NA	NA	NA	NA	ENSR00000258097	NA	NA	NA	NA	NA	NA	NA	NA	NA	NA	NA	NA	NA	98	3	NA	NA	NA	NA	0.994	1	1	0.595	4.417	9.182	806	NA	NA	NA	NA
10	8058497	ACGCCAGCCCGCACCTC	A	DEL	16	CodingTranscript	FRAME_SHIFT	7	frameshift	0.747	0.206	NA	NA	NA	NA	HASPHL	X	ENSG00000107485	ENST00000379328	GATA3	CCDS31143.1	NA	3/6	1008	0.327	435	0.326	145	0.327	lcompl	NA	NA	99	4	NA	NA	NA	NA	0.994	1	1	0.595	4.417	9.182	806	NA	NA	NA	NA
10	8058497	ACGCCAGCCCGCACCTC	A	DEL	16	RegulatoryFeature	REGULATORY	4	regulatory	0.747	0.206	NA	NA	NA	NA	NA	NA	NA	ENSR00000258097	NA	NA	NA	NA	NA	NA	NA	NA	NA	NA	NA	NA	NA	99	4	NA	NA	NA	NA	0.994	1	1	0.595	4.417	9.182	806	NA	NA	NA	NA
10	8058498	C	T	SNV	0	CodingTranscript	SYNONYMOUS	5	synonymous	0.735	0.187	NA	NA	NA	NA	H	H	ENSG00000107485	ENST00000379328	GATA3	CCDS31143.1	NA	3/6	1008	0.327	435	0.326	145	0.327	lcompl	NA	NA	99	4	NA	NA	NA	NA	0.993	0.999	1	0.418	0.189	1.23	806	NA	NA	NA	NA
10	8058498	C	T	SNV	0	RegulatoryFeature	REGULATORY	4	regulatory	0.735	0.187	NA	NA	NA	NA	NA	NA	NA	ENSR00000258097	NA	NA	NA	NA	NA	NA	NA	NA	NA	NA	NA	NA	NA	99	4	NA	NA	NA	NA	0.993	0.999	1	0.418	0.189	1.23	806	NA	NA	NA	NA
10	8058498	CG	G	DEL	1	CodingTranscript	FRAME_SHIFT	7	frameshift	0.735	0.187	NA	NA	NA	NA	H	X	ENSG00000107485	ENST00000379328	GATA3	CCDS31143.1	NA	3/6	1008	0.327	435	0.326	145	0.327	lcompl	NA	NA	100	5	NA	NA	NA	NA	0.994	1	1	0.595	1.995	3.893	806	NA	NA	NA	NA
10	8058498	CG	G	DEL	1	RegulatoryFeature	REGULATORY	4	regulatory	0.735	0.187	NA	NA	NA	NA	NA	NA	NA	ENSR00000258097	NA	NA	NA	NA	NA	NA	NA	NA	NA	NA	NA	NA	NA	100	5	NA	NA	NA	NA	0.994	1	1	0.595	1.995	3.893	806	NA	NA	NA	NA
10	8058498	CGCCA	A	DEL	4	CodingTranscript	FRAME_SHIFT	7	frameshift	0.734	0.183	NA	NA	NA	NA	HA	X	ENSG00000107485	ENST00000379328	GATA3	CCDS31143.1	NA	3/6	1008	0.327	435	0.326	145	0.327	lcompl	NA	NA	100	5	NA	NA	NA	NA	0.994	1	1	0.595	3.314	6.763	806	NA	NA	NA	NA
10	8058498	CGCCA	A	DEL	4	RegulatoryFeature	REGULATORY	4	regulatory	0.734	0.183	NA	NA	NA	NA	NA	NA	NA	ENSR00000258097	NA	NA	NA	NA	NA	NA	NA	NA	NA	NA	NA	NA	NA	100	5	NA	NA	NA	NA	0.994	1	1	0.595	3.314	6.763	806	NA	NA	NA	NA
10	8058499	GCC	G	DEL	2	CodingTranscript	FRAME_SHIFT	7	frameshift	0.743	0.185	NA	NA	NA	NA	A	X	ENSG00000107485	ENST00000379328	GATA3	CCDS31143.1	NA	3/6	1010	0.328	437	0.327	146	0.329	lcompl	NA	NA	101	6	NA	NA	NA	NA	0.993	1	1	0.418	2.859	5.624	806	NA	NA	NA	NA
10	8058499	GCC	G	DEL	2	RegulatoryFeature	REGULATORY	4	regulatory	0.743	0.185	NA	NA	NA	NA	NA	NA	NA	ENSR00000258097	NA	NA	NA	NA	NA	NA	NA	NA	NA	NA	NA	NA	NA	101	6	NA	NA	NA	NA	0.993	1	1	0.418	2.859	5.624	806	NA	NA	NA	NA
10	8058500	C	A	SNV	0	CodingTranscript	NON_SYNONYMOUS	7	missense	0.742	0.187	NA	NA	NA	NA	A	D	ENSG00000107485	ENST00000379328	GATA3	CCDS31143.1	NA	3/6	1010	0.328	437	0.327	146	0.329	lcompl	NA	NA	101	6	deleterious	0	benign	0.001	0.993	1	1	0.418	2.859	5.624	806	NA	NA	NA	NA
10	8058500	C	A	SNV	0	RegulatoryFeature	REGULATORY	4	regulatory	0.742	0.187	NA	NA	NA	NA	NA	NA	NA	ENSR00000258097	NA	NA	NA	NA	NA	NA	NA	NA	NA	NA	NA	NA	NA	101	6	NA	NA	NA	NA	0.993	1	1	0.418	2.859	5.624	806	NA	NA	NA	NA
10	8058501	C	T	SNV	0	CodingTranscript	SYNONYMOUS	5	synonymous	0.742	0.187	NA	NA	NA	NA	A	A	ENSG00000107485	ENST00000379328	GATA3	CCDS31143.1	NA	3/6	1011	0.328	438	0.328	146	0.329	lcompl	NA	NA	102	7	NA	NA	NA	NA	0.993	1	1	0.418	0.911	2.312	806	NA	NA	NA	NA
10	8058501	C	T	SNV	0	RegulatoryFeature	REGULATORY	4	regulatory	0.742	0.187	NA	NA	NA	NA	NA	NA	NA	ENSR00000258097	NA	NA	NA	NA	NA	NA	NA	NA	NA	NA	NA	NA	NA	102	7	NA	NA	NA	NA	0.993	1	1	0.418	0.911	2.312	806	NA	NA	NA	NA
10	8058503	G	C	SNV	0	CodingTranscript	NON_SYNONYMOUS	7	missense	0.742	0.187	NA	NA	NA	NA	S	T	ENSG00000107485	ENST00000379328	GATA3	CCDS31143.1	NA	3/6	1013	0.329	440	0.33	147	0.331	lcompl	NA	NA	104	9	tolerated	0.05	benign	0.226	0.991	1	1	0.595	4.417	9.182	807	NA	NA	NA	NA
10	8058503	G	C	SNV	0	RegulatoryFeature	REGULATORY	4	regulatory	0.742	0.187	NA	NA	NA	NA	NA	NA	NA	ENSR00000258097	NA	NA	NA	NA	NA	NA	NA	NA	NA	NA	NA	NA	NA	104	9	NA	NA	NA	NA	0.991	1	1	0.595	4.417	9.182	807	NA	NA	NA	NA
10	8058503	G	T	SNV	0	CodingTranscript	NON_SYNONYMOUS	7	missense	0.742	0.187	NA	NA	NA	NA	S	I	ENSG00000107485	ENST00000379328	GATA3	CCDS31143.1	NA	3/6	1013	0.329	440	0.33	147	0.331	lcompl	NA	NA	104	9	deleterious	0	probably_damaging	0.932	0.991	1	1	0.595	4.417	9.182	807	NA	NA	NA	NA
10	8058503	G	T	SNV	0	RegulatoryFeature	REGULATORY	4	regulatory	0.742	0.187	NA	NA	NA	NA	NA	NA	NA	ENSR00000258097	NA	NA	NA	NA	NA	NA	NA	NA	NA	NA	NA	NA	NA	104	9	NA	NA	NA	NA	0.991	1	1	0.595	4.417	9.182	807	NA	NA	NA	NA
10	8058503	GCCCGC	G	DEL	5	CodingTranscript	FRAME_SHIFT	7	frameshift	0.755	0.208	NA	NA	NA	NA	SPH	RX	ENSG00000107485	ENST00000379328	GATA3	CCDS31143.1	NA	3/6	1014	0.329	441	0.33	147	0.331	lcompl	NA	NA	105	10	NA	NA	NA	NA	0.992	1	1	0.595	2.859	5.624	807	NA	NA	NA	NA
10	8058503	GCCCGC	G	DEL	5	RegulatoryFeature	REGULATORY	4	regulatory	0.755	0.208	NA	NA	NA	NA	NA	NA	NA	ENSR00000258097	NA	NA	NA	NA	NA	NA	NA	NA	NA	NA	NA	NA	NA	105	10	NA	NA	NA	NA	0.992	1	1	0.595	2.859	5.624	807	NA	NA	NA	NA
10	8058504	C	T	SNV	0	CodingTranscript	SYNONYMOUS	5	synonymous	0.748	0.2	NA	NA	NA	NA	S	S	ENSG00000107485	ENST00000379328	GATA3	CCDS31143.1	NA	3/6	1014	0.329	441	0.33	147	0.331	lcompl	NA	NA	105	10	NA	NA	NA	NA	0.989	1	1	-0.393	0.484	1.056	807	NA	NA	NA	NA
10	8058504	C	T	SNV	0	RegulatoryFeature	REGULATORY	4	regulatory	0.748	0.2	NA	NA	NA	NA	NA	NA	NA	ENSR00000258097	NA	NA	NA	NA	NA	NA	NA	NA	NA	NA	NA	NA	NA	105	10	NA	NA	NA	NA	0.989	1	1	-0.393	0.484	1.056	807	NA	NA	NA	NA
10	8058505	C	A	SNV	0	CodingTranscript	NON_SYNONYMOUS	7	missense	0.748	0.2	NA	NA	NA	NA	P	T	ENSG00000107485	ENST00000379328	GATA3	CCDS31143.1	NA	3/6	1015	0.329	442	0.331	148	0.333	lcompl	NA	NA	106	11	tolerated	0.1	benign	0.037	0.99	1	1	0.418	2.859	4.556	807	NA	NA	NA	NA
10	8058505	C	A	SNV	0	RegulatoryFeature	REGULATORY	4	regulatory	0.748	0.2	NA	NA	NA	NA	NA	NA	NA	ENSR00000258097	NA	NA	NA	NA	NA	NA	NA	NA	NA	NA	NA	NA	NA	106	11	NA	NA	NA	NA	0.99	1	1	0.418	2.859	4.556	807	NA	NA	NA	NA
10	8058506	CG	G	DEL	1	CodingTranscript	FRAME_SHIFT	7	frameshift	0.755	0.2	NA	NA	NA	NA	P	X	ENSG00000107485	ENST00000379328	GATA3	CCDS31143.1	NA	3/6	1016	0.33	443	0.332	148	0.333	lcompl	NA	NA	108	13	NA	NA	NA	NA	0.992	0.985	0.974	0.595	-0.054	0.424	807	NA	NA	NA	NA
10	8058506	CG	G	DEL	1	RegulatoryFeature	REGULATORY	4	regulatory	0.755	0.2	NA	NA	NA	NA	NA	NA	NA	ENSR00000258097	NA	NA	NA	NA	NA	NA	NA	NA	NA	NA	NA	NA	NA	108	13	NA	NA	NA	NA	0.992	0.985	0.974	0.595	-0.054	0.424	807	NA	NA	NA	NA
10	8058507	G	GC	INS	1	CodingTranscript	FRAME_SHIFT	7	frameshift	0.753	0.201	NA	NA	NA	NA	-	X	ENSG00000107485	ENST00000379328	GATA3	CCDS31143.1	NA	3/6	1017	0.33	444	0.333	148	0.333	lcompl	NA	NA	108	13	NA	NA	NA	NA	0.992	1	1	0.595	2.859	5.544	807	NA	NA	NA	NA
10	8058507	G	GC	INS	1	RegulatoryFeature	REGULATORY	4	regulatory	0.753	0.201	NA	NA	NA	NA	NA	NA	NA	ENSR00000258097	NA	NA	NA	NA	NA	NA	NA	NA	NA	NA	NA	NA	NA	108	13	NA	NA	NA	NA	0.992	1	1	0.595	2.859	5.544	807	NA	NA	NA	NA
10	8058509	A	G	SNV	0	CodingTranscript	NON_SYNONYMOUS	7	missense	0.755	0.213	NA	NA	NA	NA	H	R	ENSG00000107485	ENST00000379328	GATA3	CCDS31143.1	NA	3/6	1019	0.331	446	0.334	149	0.336	lcompl	NA	NA	110	15	deleterious	0.03	benign	0.232	0.992	1	1	0.475	3.314	6.845	807	NA	NA	NA	NA
10	8058509	A	G	SNV	0	RegulatoryFeature	REGULATORY	4	regulatory	0.755	0.213	NA	NA	NA	NA	NA	NA	NA	ENSR00000258097	NA	NA	NA	NA	NA	NA	NA	NA	NA	NA	NA	NA	NA	110	15	NA	NA	NA	NA	0.992	1	1	0.475	3.314	6.845	807	NA	NA	NA	NA
10	8058509	ACC	A	DEL	2	CodingTranscript	FRAME_SHIFT	7	frameshift	0.757	0.212	NA	NA	NA	NA	HL	HX	ENSG00000107485	ENST00000379328	GATA3	CCDS31143.1	NA	3/6	1020	0.331	447	0.335	149	0.336	lcompl	NA	NA	111	16	NA	NA	NA	NA	0.991	1	1	0.418	2.859	5.624	807	NA	NA	NA	NA
10	8058509	ACC	A	DEL	2	RegulatoryFeature	REGULATORY	4	regulatory	0.757	0.212	NA	NA	NA	NA	NA	NA	NA	ENSR00000258097	NA	NA	NA	NA	NA	NA	NA	NA	NA	NA	NA	NA	NA	111	16	NA	NA	NA	NA	0.991	1	1	0.418	2.859	5.624	807	NA	NA	NA	NA
10	8058509	ACCTCTTCACCTTCCCGCCCACCCCGCCGAAGGACGTCTCCCCGG	G	DEL	44	CodingTranscript	FRAME_SHIFT	7	frameshift	0.732	0.197	NA	NA	NA	NA	HLFTFPPTPPKDVSP	X	ENSG00000107485	ENST00000379328	GATA3	CCDS31143.1	NA	3/6	1019	0.331	446	0.334	149	0.336	lcompl	NA	NA	111	16	NA	NA	NA	NA	0.991	1	1	0.595	4.369	11.126	807	NA	NA	NA	NA
10	8058509	ACCTCTTCACCTTCCCGCCCACCCCGCCGAAGGACGTCTCCCCGG	G	DEL	44	RegulatoryFeature	REGULATORY	4	regulatory	0.732	0.197	NA	NA	NA	NA	NA	NA	NA	ENSR00000258097	NA	NA	NA	NA	NA	NA	NA	NA	NA	NA	NA	NA	NA	111	16	NA	NA	NA	NA	0.991	1	1	0.595	4.369	11.126	807	NA	NA	NA	NA
10	8058510	CCTCT	C	DEL	4	CodingTranscript	FRAME_SHIFT	7	frameshift	0.76	0.209	NA	NA	NA	NA	LF	X	ENSG00000107485	ENST00000379328	GATA3	CCDS31143.1	NA	3/6	1021	0.331	448	0.336	150	0.338	lcompl	NA	NA	112	17	NA	NA	NA	NA	0.99	1	1	0.469	3.268	8.691	807	NA	NA	NA	NA
10	8058510	CCTCT	C	DEL	4	RegulatoryFeature	REGULATORY	4	regulatory	0.76	0.209	NA	NA	NA	NA	NA	NA	NA	ENSR00000258097	NA	NA	NA	NA	NA	NA	NA	NA	NA	NA	NA	NA	NA	112	17	NA	NA	NA	NA	0.99	1	1	0.469	3.268	8.691	807	NA	NA	NA	NA
10	8058511	C	AC	INS	1	CodingTranscript	FRAME_SHIFT	7	frameshift	0.753	0.201	NA	NA	NA	NA	-	X	ENSG00000107485	ENST00000379328	GATA3	CCDS31143.1	NA	3/6	1020	0.331	447	0.335	149	0.336	lcompl	NA	NA	112	17	NA	NA	NA	NA	0.99	1	1	0.469	3.268	6.894	807	NA	NA	NA	NA
10	8058511	C	AC	INS	1	RegulatoryFeature	REGULATORY	4	regulatory	0.753	0.201	NA	NA	NA	NA	NA	NA	NA	ENSR00000258097	NA	NA	NA	NA	NA	NA	NA	NA	NA	NA	NA	NA	NA	112	17	NA	NA	NA	NA	0.99	1	1	0.469	3.268	6.894	807	NA	NA	NA	NA
10	8058511	CTCTT	C	DEL	4	CodingTranscript	FRAME_SHIFT	7	frameshift	0.76	0.209	NA	NA	NA	NA	LF	X	ENSG00000107485	ENST00000379328	GATA3	CCDS31143.1	NA	3/6	1022	0.331	449	0.336	150	0.338	lcompl	NA	NA	113	18	NA	NA	NA	NA	0.987	1	1	0.469	3.268	8.691	807	NA	NA	NA	NA
10	8058511	CTCTT	C	DEL	4	RegulatoryFeature	REGULATORY	4	regulatory	0.76	0.209	NA	NA	NA	NA	NA	NA	NA	ENSR00000258097	NA	NA	NA	NA	NA	NA	NA	NA	NA	NA	NA	NA	NA	113	18	NA	NA	NA	NA	0.987	1	1	0.469	3.268	8.691	807	NA	NA	NA	NA
10	8058512	TCTTCACCTTCCCG	T	DEL	13	CodingTranscript	FRAME_SHIFT	7	frameshift	0.761	0.21	NA	NA	NA	NA	LFTFP	X	ENSG00000107485	ENST00000379328	GATA3	CCDS31143.1	NA	3/6	1023	0.332	450	0.337	150	0.338	lcompl	NA	NA	114	19	NA	NA	NA	NA	0.985	1	1	0.475	3.286	8.691	807	NA	NA	NA	NA
10	8058512	TCTTCACCTTCCCG	T	DEL	13	RegulatoryFeature	REGULATORY	4	regulatory	0.761	0.21	NA	NA	NA	NA	NA	NA	NA	ENSR00000258097	NA	NA	NA	NA	NA	NA	NA	NA	NA	NA	NA	NA	NA	114	19	NA	NA	NA	NA	0.985	1	1	0.475	3.286	8.691	807	NA	NA	NA	NA
10	8058513	C	G	SNV	0	CodingTranscript	SYNONYMOUS	5	synonymous	0.755	0.213	NA	NA	NA	NA	L	L	ENSG00000107485	ENST00000379328	GATA3	CCDS31143.1	NA	3/6	1023	0.332	450	0.337	150	0.338	lcompl	NA	NA	114	19	NA	NA	NA	NA	0.985	1	0.999	0.418	1.554	0.689	807	NA	NA	NA	NA
10	8058513	C	G	SNV	0	RegulatoryFeature	REGULATORY	4	regulatory	0.755	0.213	NA	NA	NA	NA	NA	NA	NA	ENSR00000258097	NA	NA	NA	NA	NA	NA	NA	NA	NA	NA	NA	NA	NA	114	19	NA	NA	NA	NA	0.985	1	0.999	0.418	1.554	0.689	807	NA	NA	NA	NA
10	8058513	CTTCACCTTCCCG	G	DEL	12	CodingTranscript	INFRAME	6	inframe_deletion	0.759	0.211	NA	NA	NA	NA	LFTFP	L	ENSG00000107485	ENST00000379328	GATA3	CCDS31143.1	NA	3/6	1023	0.332	450	0.337	150	0.338	lcompl	NA	NA	115	20	NA	NA	NA	NA	0.983	1	1	0.475	3.286	8.691	807	NA	NA	NA	NA
10	8058513	CTTCACCTTCCCG	G	DEL	12	RegulatoryFeature	REGULATORY	4	regulatory	0.759	0.211	NA	NA	NA	NA	NA	NA	NA	ENSR00000258097	NA	NA	NA	NA	NA	NA	NA	NA	NA	NA	NA	NA	NA	115	20	NA	NA	NA	NA	0.983	1	1	0.475	3.286	8.691	807	NA	NA	NA	NA
10	8058514	T	A	SNV	0	CodingTranscript	NON_SYNONYMOUS	7	missense	0.755	0.213	NA	NA	NA	NA	F	I	ENSG00000107485	ENST00000379328	GATA3	CCDS31143.1	NA	3/6	1024	0.332	451	0.338	151	0.34	other	NA	NA	115	20	deleterious	0.01	possibly_damaging	0.578	0.983	1	1	0.469	3.268	8.691	807	NA	NA	NA	NA
10	8058514	T	A	SNV	0	RegulatoryFeature	REGULATORY	4	regulatory	0.755	0.213	NA	NA	NA	NA	NA	NA	NA	ENSR00000258097	NA	NA	NA	NA	NA	NA	NA	NA	NA	NA	NA	NA	NA	115	20	NA	NA	NA	NA	0.983	1	1	0.469	3.268	8.691	807	NA	NA	NA	NA
10	8058514	TTCACC	T	DEL	5	CodingTranscript	FRAME_SHIFT	7	frameshift	0.768	0.221	NA	NA	NA	NA	FT	X	ENSG00000107485	ENST00000379328	GATA3	CCDS31143.1	NA	3/6	1025	0.332	452	0.339	151	0.34	other	NA	NA	116	21	NA	NA	NA	NA	0.98	1	1	0.475	3.286	6.737	807	NA	NA	NA	NA
10	8058514	TTCACC	T	DEL	5	RegulatoryFeature	REGULATORY	4	regulatory	0.768	0.221	NA	NA	NA	NA	NA	NA	NA	ENSR00000258097	NA	NA	NA	NA	NA	NA	NA	NA	NA	NA	NA	NA	NA	116	21	NA	NA	NA	NA	0.98	1	1	0.475	3.286	6.737	807	NA	NA	NA	NA
10	8058515	T	A	SNV	0	CodingTranscript	NON_SYNONYMOUS	7	missense	0.762	0.213	NA	NA	NA	NA	F	Y	ENSG00000107485	ENST00000379328	GATA3	CCDS31143.1	NA	3/6	1025	0.332	452	0.339	151	0.34	other	NA	NA	116	21	tolerated	0.35	benign	0.021	0.98	1	1	0.469	3.268	5.523	807	NA	NA	NA	NA
10	8058515	T	A	SNV	0	RegulatoryFeature	REGULATORY	4	regulatory	0.762	0.213	NA	NA	NA	NA	NA	NA	NA	ENSR00000258097	NA	NA	NA	NA	NA	NA	NA	NA	NA	NA	NA	NA	NA	116	21	NA	NA	NA	NA	0.98	1	1	0.469	3.268	5.523	807	NA	NA	NA	NA
10	8058516	C	A	SNV	0	CodingTranscript	NON_SYNONYMOUS	7	missense	0.762	0.213	NA	NA	NA	NA	F	L	ENSG00000107485	ENST00000379328	GATA3	CCDS31143.1	NA	3/6	1026	0.333	453	0.339	151	0.34	other	NA	NA	117	22	tolerated	0.06	benign	0.216	0.975	1	1	0.418	1.545	5.651	807	NA	NA	NA	NA
10	8058516	C	A	SNV	0	RegulatoryFeature	REGULATORY	4	regulatory	0.762	0.213	NA	NA	NA	NA	NA	NA	NA	ENSR00000258097	NA	NA	NA	NA	NA	NA	NA	NA	NA	NA	NA	NA	NA	117	22	NA	NA	NA	NA	0.975	1	1	0.418	1.545	5.651	807	NA	NA	NA	NA
10	8058516	C	CA	INS	1	CodingTranscript	FRAME_SHIFT	7	frameshift	0.76	0.215	NA	NA	NA	NA	-	X	ENSG00000107485	ENST00000379328	GATA3	CCDS31143.1	NA	3/6	1026	0.333	453	0.339	151	0.34	other	NA	NA	117	22	NA	NA	NA	NA	0.975	1	1	0.475	3.286	6.737	807	NA	NA	NA	NA
10	8058516	C	CA	INS	1	RegulatoryFeature	REGULATORY	4	regulatory	0.76	0.215	NA	NA	NA	NA	NA	NA	NA	ENSR00000258097	NA	NA	NA	NA	NA	NA	NA	NA	NA	NA	NA	NA	NA	117	22	NA	NA	NA	NA	0.975	1	1	0.475	3.286	6.737	807	NA	NA	NA	NA
10	8058516	C	CG	INS	1	CodingTranscript	FRAME_SHIFT	7	frameshift	0.76	0.215	NA	NA	NA	NA	-	X	ENSG00000107485	ENST00000379328	GATA3	CCDS31143.1	NA	3/6	1026	0.333	453	0.339	151	0.34	other	NA	NA	117	22	NA	NA	NA	NA	0.975	1	1	0.475	3.286	6.737	807	NA	NA	NA	NA
10	8058516	C	CG	INS	1	RegulatoryFeature	REGULATORY	4	regulatory	0.76	0.215	NA	NA	NA	NA	NA	NA	NA	ENSR00000258097	NA	NA	NA	NA	NA	NA	NA	NA	NA	NA	NA	NA	NA	117	22	NA	NA	NA	NA	0.975	1	1	0.475	3.286	6.737	807	NA	NA	NA	NA
10	8058517	A	G	SNV	0	CodingTranscript	NON_SYNONYMOUS	7	missense	0.762	0.213	NA	NA	NA	NA	T	A	ENSG00000107485	ENST00000379328	GATA3	CCDS31143.1	NA	3/6	1027	0.333	454	0.34	152	0.342	other	NA	NA	118	23	tolerated	0.18	benign	0.003	0.968	1	1	0.475	3.286	6.737	807	NA	NA	NA	NA
10	8058517	A	G	SNV	0	RegulatoryFeature	REGULATORY	4	regulatory	0.762	0.213	NA	NA	NA	NA	NA	NA	NA	ENSR00000258097	NA	NA	NA	NA	NA	NA	NA	NA	NA	NA	NA	NA	NA	118	23	NA	NA	NA	NA	0.968	1	1	0.475	3.286	6.737	807	NA	NA	NA	NA
10	8058517	ACCTTCCCGCC	A	DEL	10	CodingTranscript	FRAME_SHIFT	7	frameshift	0.756	0.226	NA	NA	NA	NA	TFPP	X	ENSG00000107485	ENST00000379328	GATA3	CCDS31143.1	NA	3/6	1028	0.333	455	0.341	152	0.342	lcompl	NA	NA	119	24	NA	NA	NA	NA	0.96	1	1	0.469	3.268	7.413	807	NA	NA	NA	NA
10	8058517	ACCTTCCCGCC	A	DEL	10	RegulatoryFeature	REGULATORY	4	regulatory	0.756	0.226	NA	NA	NA	NA	NA	NA	NA	ENSR00000258097	NA	NA	NA	NA	NA	NA	NA	NA	NA	NA	NA	NA	NA	119	24	NA	NA	NA	NA	0.96	1	1	0.469	3.268	7.413	807	NA	NA	NA	NA
10	8058520	T	C	SNV	0	CodingTranscript	NON_SYNONYMOUS	7	missense	0.762	0.213	NA	NA	NA	NA	F	L	ENSG00000107485	ENST00000379328	GATA3	CCDS31143.1	NA	3/6	1030	0.334	457	0.342	153	0.345	other	NA	NA	121	26	tolerated	0.16	benign	0.15	0.934	1	1	0.469	3.268	6.734	807	NA	NA	NA	NA
10	8058520	T	C	SNV	0	RegulatoryFeature	REGULATORY	4	regulatory	0.762	0.213	NA	NA	NA	NA	NA	NA	NA	ENSR00000258097	NA	NA	NA	NA	NA	NA	NA	NA	NA	NA	NA	NA	NA	121	26	NA	NA	NA	NA	0.934	1	1	0.469	3.268	6.734	807	NA	NA	NA	NA
10	8058521	TCCC	T	DEL	3	CodingTranscript	INFRAME	6	inframe_deletion	0.752	0.211	NA	NA	NA	NA	FP	L	ENSG00000107485	ENST00000379328	GATA3	CCDS31143.1	NA	3/6	1032	0.335	459	0.344	153	0.345	lcompl	NA	NA	123	28	NA	NA	NA	NA	0.887	1	1	0.418	2.835	5.602	807	NA	NA	NA	NA
10	8058521	TCCC	T	DEL	3	RegulatoryFeature	REGULATORY	4	regulatory	0.752	0.211	NA	NA	NA	NA	NA	NA	NA	ENSR00000258097	NA	NA	NA	NA	NA	NA	NA	NA	NA	NA	NA	NA	NA	123	28	NA	NA	NA	NA	0.887	1	1	0.418	2.835	5.602	807	NA	NA	NA	NA
10	8058522	C	A	SNV	0	CodingTranscript	NON_SYNONYMOUS	7	missense	0.755	0.213	NA	NA	NA	NA	F	L	ENSG00000107485	ENST00000379328	GATA3	CCDS31143.1	NA	3/6	1032	0.335	459	0.344	153	0.345	other	NA	NA	123	28	tolerated	0.16	benign	0.15	0.887	0.955	0.925	0.418	-0.639	0.014	807	NA	NA	NA	NA
10	8058522	C	A	SNV	0	RegulatoryFeature	REGULATORY	4	regulatory	0.755	0.213	NA	NA	NA	NA	NA	NA	NA	ENSR00000258097	NA	NA	NA	NA	NA	NA	NA	NA	NA	NA	NA	NA	NA	123	28	NA	NA	NA	NA	0.887	0.955	0.925	0.418	-0.639	0.014	807	NA	NA	NA	NA
10	8058522	C	T	SNV	0	CodingTranscript	SYNONYMOUS	5	synonymous	0.755	0.213	NA	NA	NA	NA	F	F	ENSG00000107485	ENST00000379328	GATA3	CCDS31143.1	NA	3/6	1032	0.335	459	0.344	153	0.345	other	NA	NA	123	28	NA	NA	NA	NA	0.887	0.955	0.925	0.418	-0.639	0.014	807	NA	NA	NA	NA
10	8058522	C	T	SNV	0	RegulatoryFeature	REGULATORY	4	regulatory	0.755	0.213	NA	NA	NA	NA	NA	NA	NA	ENSR00000258097	NA	NA	NA	NA	NA	NA	NA	NA	NA	NA	NA	NA	NA	123	28	NA	NA	NA	NA	0.887	0.955	0.925	0.418	-0.639	0.014	807	NA	NA	NA	NA
10	8058523	C	CATGAT	INS	5	CodingTranscript	FRAME_SHIFT	7	frameshift	0.753	0.215	NA	NA	NA	NA	P	HDX	ENSG00000107485	ENST00000379328	GATA3	CCDS31143.1	NA	3/6	1033	0.335	460	0.345	154	0.347	lcompl	NA	NA	124	29	NA	NA	NA	NA	0.852	1	1	0.418	2.835	5.602	807	NA	NA	NA	NA
10	8058523	C	CATGAT	INS	5	RegulatoryFeature	REGULATORY	4	regulatory	0.753	0.215	NA	NA	NA	NA	NA	NA	NA	ENSR00000258097	NA	NA	NA	NA	NA	NA	NA	NA	NA	NA	NA	NA	NA	124	29	NA	NA	NA	NA	0.852	1	1	0.418	2.835	5.602	807	NA	NA	NA	NA
10	8058523	C	CG	INS	1	CodingTranscript	FRAME_SHIFT	7	frameshift	0.753	0.215	NA	NA	NA	NA	P	RX	ENSG00000107485	ENST00000379328	GATA3	CCDS31143.1	NA	3/6	1033	0.335	460	0.345	154	0.347	lcompl	NA	NA	124	29	NA	NA	NA	NA	0.852	1	1	0.418	2.835	5.602	807	NA	NA	NA	NA
10	8058523	C	CG	INS	1	RegulatoryFeature	REGULATORY	4	regulatory	0.753	0.215	NA	NA	NA	NA	NA	NA	NA	ENSR00000258097	NA	NA	NA	NA	NA	NA	NA	NA	NA	NA	NA	NA	NA	124	29	NA	NA	NA	NA	0.852	1	1	0.418	2.835	5.602	807	NA	NA	NA	NA
10	8058524	C	CAG	INS	2	CodingTranscript	FRAME_SHIFT	7	frameshift	0.747	0.215	NA	NA	NA	NA	P	PX	ENSG00000107485	ENST00000379328	GATA3	CCDS31143.1	NA	3/6	1034	0.335	461	0.345	154	0.347	lcompl	NA	NA	125	30	NA	NA	NA	NA	0.807	1	1	0.418	2.835	5.602	807	NA	NA	NA	NA
10	8058524	C	CAG	INS	2	RegulatoryFeature	REGULATORY	4	regulatory	0.747	0.215	NA	NA	NA	NA	NA	NA	NA	ENSR00000258097	NA	NA	NA	NA	NA	NA	NA	NA	NA	NA	NA	NA	NA	125	30	NA	NA	NA	NA	0.807	1	1	0.418	2.835	5.602	807	NA	NA	NA	NA
10	8058524	C	G	SNV	0	CodingTranscript	NON_SYNONYMOUS	7	missense	0.748	0.213	NA	NA	NA	NA	P	R	ENSG00000107485	ENST00000379328	GATA3	CCDS31143.1	NA	3/6	1034	0.335	461	0.345	154	0.347	lcompl	NA	NA	125	30	deleterious	0	possibly_damaging	0.903	0.807	1	1	0.418	2.835	5.602	807	NA	NA	NA	NA
10	8058524	C	G	SNV	0	RegulatoryFeature	REGULATORY	4	regulatory	0.748	0.213	NA	NA	NA	NA	NA	NA	NA	ENSR00000258097	NA	NA	NA	NA	NA	NA	NA	NA	NA	NA	NA	NA	NA	125	30	NA	NA	NA	NA	0.807	1	1	0.418	2.835	5.602	807	NA	NA	NA	NA
10	8058524	C	T	SNV	0	CodingTranscript	NON_SYNONYMOUS	7	missense	0.748	0.213	NA	NA	NA	NA	P	L	ENSG00000107485	ENST00000379328	GATA3	CCDS31143.1	NA	3/6	1034	0.335	461	0.345	154	0.347	lcompl	NA	NA	125	30	deleterious	0	probably_damaging	0.947	0.807	1	1	0.418	2.835	5.602	807	NA	NA	NA	NA
10	8058524	C	T	SNV	0	RegulatoryFeature	REGULATORY	4	regulatory	0.748	0.213	NA	NA	NA	NA	NA	NA	NA	ENSR00000258097	NA	NA	NA	NA	NA	NA	NA	NA	NA	NA	NA	NA	NA	125	30	NA	NA	NA	NA	0.807	1	1	0.418	2.835	5.602	807	NA	NA	NA	NA
10	8058525	G	C	SNV	0	CodingTranscript	SYNONYMOUS	5	synonymous	0.748	0.213	NA	NA	NA	NA	P	P	ENSG00000107485	ENST00000379328	GATA3	CCDS31143.1	NA	3/6	1035	0.336	462	0.346	154	0.347	lcompl	NA	NA	126	31	NA	NA	NA	NA	0.748	0.999	0.991	-0.199	0.31	0.426	807	NA	NA	NA	NA
10	8058525	G	C	SNV	0	RegulatoryFeature	REGULATORY	4	regulatory	0.748	0.213	NA	NA	NA	NA	NA	NA	NA	ENSR00000258097	NA	NA	NA	NA	NA	NA	NA	NA	NA	NA	NA	NA	NA	126	31	NA	NA	NA	NA	0.748	0.999	0.991	-0.199	0.31	0.426	807	NA	NA	NA	NA
10	8058525	GCCCACCCCGCCGAAGGACGTCTCCCC	G	DEL	26	CodingTranscript	FRAME_SHIFT	7	frameshift	0.71	0.194	NA	NA	NA	NA	PTPPKDVSP	X	ENSG00000107485	ENST00000379328	GATA3	CCDS31143.1	NA	3/6	1036	0.336	463	0.347	155	0.349	lcompl	NA	NA	127	32	NA	NA	NA	NA	0.851	1	1	0.595	4.369	11.126	807	NA	NA	NA	NA
10	8058525	GCCCACCCCGCCGAAGGACGTCTCCCC	G	DEL	26	RegulatoryFeature	REGULATORY	4	regulatory	0.71	0.194	NA	NA	NA	NA	NA	NA	NA	ENSR00000258097	NA	NA	NA	NA	NA	NA	NA	NA	NA	NA	NA	NA	NA	127	32	NA	NA	NA	NA	0.851	1	1	0.595	4.369	11.126	807	NA	NA	NA	NA
10	8058526	C	G	SNV	0	CodingTranscript	NON_SYNONYMOUS	7	missense	0.748	0.227	NA	NA	NA	NA	P	A	ENSG00000107485	ENST00000379328	GATA3	CCDS31143.1	NA	3/6	1036	0.336	463	0.347	155	0.349	lcompl	NA	NA	127	32	deleterious	0	probably_damaging	0.995	0.722	1	1	0.418	2.835	7.413	807	NA	NA	NA	NA
10	8058526	C	G	SNV	0	RegulatoryFeature	REGULATORY	4	regulatory	0.748	0.227	NA	NA	NA	NA	NA	NA	NA	ENSR00000258097	NA	NA	NA	NA	NA	NA	NA	NA	NA	NA	NA	NA	NA	127	32	NA	NA	NA	NA	0.722	1	1	0.418	2.835	7.413	807	NA	NA	NA	NA
10	8058526	C	GAAACTC	INS	6	CodingTranscript	INFRAME	6	inframe_insertion	0.747	0.228	NA	NA	NA	NA	-	ET	ENSG00000107485	ENST00000379328	GATA3	CCDS31143.1	NA	3/6	1035	0.336	462	0.346	154	0.347	lcompl	NA	NA	127	32	NA	NA	NA	NA	0.722	1	1	0.418	2.835	7.413	807	NA	NA	NA	NA
10	8058526	C	GAAACTC	INS	6	RegulatoryFeature	REGULATORY	4	regulatory	0.747	0.228	NA	NA	NA	NA	NA	NA	NA	ENSR00000258097	NA	NA	NA	NA	NA	NA	NA	NA	NA	NA	NA	NA	NA	127	32	NA	NA	NA	NA	0.722	1	1	0.418	2.835	7.413	807	NA	NA	NA	NA
10	8058526	C	T	SNV	0	CodingTranscript	NON_SYNONYMOUS	7	missense	0.748	0.227	NA	NA	NA	NA	P	S	ENSG00000107485	ENST00000379328	GATA3	CCDS31143.1	NA	3/6	1036	0.336	463	0.347	155	0.349	lcompl	NA	NA	127	32	deleterious	0.03	probably_damaging	0.967	0.722	1	1	0.418	2.835	7.413	807	NA	NA	NA	NA
10	8058526	C	T	SNV	0	RegulatoryFeature	REGULATORY	4	regulatory	0.748	0.227	NA	NA	NA	NA	NA	NA	NA	ENSR00000258097	NA	NA	NA	NA	NA	NA	NA	NA	NA	NA	NA	NA	NA	127	32	NA	NA	NA	NA	0.722	1	1	0.418	2.835	7.413	807	NA	NA	NA	NA
10	8058526	CCCACCCCG	G	DEL	8	CodingTranscript	FRAME_SHIFT	7	frameshift	0.728	0.217	NA	NA	NA	NA	PTP	X	ENSG00000107485	ENST00000379328	GATA3	CCDS31143.1	NA	3/6	1036	0.336	463	0.347	155	0.349	lcompl	NA	NA	128	33	NA	NA	NA	NA	0.689	1	1	0.475	3.286	7.413	807	NA	NA	NA	NA
10	8058526	CCCACCCCG	G	DEL	8	RegulatoryFeature	REGULATORY	4	regulatory	0.728	0.217	NA	NA	NA	NA	NA	NA	NA	ENSR00000258097	NA	NA	NA	NA	NA	NA	NA	NA	NA	NA	NA	NA	NA	128	33	NA	NA	NA	NA	0.689	1	1	0.475	3.286	7.413	807	NA	NA	NA	NA
10	8058527	C	A	SNV	0	CodingTranscript	NON_SYNONYMOUS	7	missense	0.742	0.227	NA	NA	NA	NA	P	H	ENSG00000107485	ENST00000379328	GATA3	CCDS31143.1	NA	3/6	1037	0.336	464	0.348	155	0.349	lcompl	NA	NA	128	33	deleterious	0	probably_damaging	0.999	0.689	1	1	0.418	2.835	7.413	807	NA	NA	NA	NA
10	8058527	C	A	SNV	0	RegulatoryFeature	REGULATORY	4	regulatory	0.742	0.227	NA	NA	NA	NA	NA	NA	NA	ENSR00000258097	NA	NA	NA	NA	NA	NA	NA	NA	NA	NA	NA	NA	NA	128	33	NA	NA	NA	NA	0.689	1	1	0.418	2.835	7.413	807	NA	NA	NA	NA
10	8058527	C	T	SNV	0	CodingTranscript	NON_SYNONYMOUS	7	missense	0.742	0.227	NA	NA	NA	NA	P	L	ENSG00000107485	ENST00000379328	GATA3	CCDS31143.1	NA	3/6	1037	0.336	464	0.348	155	0.349	lcompl	NA	NA	128	33	deleterious	0.04	probably_damaging	0.998	0.689	1	1	0.418	2.835	7.413	807	NA	NA	NA	NA
10	8058527	C	T	SNV	0	RegulatoryFeature	REGULATORY	4	regulatory	0.742	0.227	NA	NA	NA	NA	NA	NA	NA	ENSR00000258097	NA	NA	NA	NA	NA	NA	NA	NA	NA	NA	NA	NA	NA	128	33	NA	NA	NA	NA	0.689	1	1	0.418	2.835	7.413	807	NA	NA	NA	NA
10	8058528	C	CCCCCACACT	INS	9	CodingTranscript	INFRAME	6	inframe_insertion	0.747	0.228	NA	NA	NA	NA	-	PHT	ENSG00000107485	ENST00000379328	GATA3	CCDS31143.1	NA	3/6	1038	0.337	465	0.348	155	0.349	lcompl	NA	NA	129	34	NA	NA	NA	NA	0.645	1	1	0.475	3.286	5.504	807	NA	NA	NA	NA
10	8058528	C	CCCCCACACT	INS	9	RegulatoryFeature	REGULATORY	4	regulatory	0.747	0.228	NA	NA	NA	NA	NA	NA	NA	ENSR00000258097	NA	NA	NA	NA	NA	NA	NA	NA	NA	NA	NA	NA	NA	129	34	NA	NA	NA	NA	0.645	1	1	0.475	3.286	5.504	807	NA	NA	NA	NA
10	8058528	C	CTA	INS	2	CodingTranscript	FRAME_SHIFT	7	frameshift	0.747	0.228	NA	NA	NA	NA	-	X	ENSG00000107485	ENST00000379328	GATA3	CCDS31143.1	NA	3/6	1038	0.337	465	0.348	155	0.349	lcompl	NA	NA	129	34	NA	NA	NA	NA	0.645	1	1	0.475	3.286	5.504	807	NA	NA	NA	NA
10	8058528	C	CTA	INS	2	RegulatoryFeature	REGULATORY	4	regulatory	0.747	0.228	NA	NA	NA	NA	NA	NA	NA	ENSR00000258097	NA	NA	NA	NA	NA	NA	NA	NA	NA	NA	NA	NA	NA	129	34	NA	NA	NA	NA	0.645	1	1	0.475	3.286	5.504	807	NA	NA	NA	NA
10	8058528	C	G	SNV	0	CodingTranscript	SYNONYMOUS	5	synonymous	0.748	0.227	NA	NA	NA	NA	P	P	ENSG00000107485	ENST00000379328	GATA3	CCDS31143.1	NA	3/6	1038	0.337	465	0.348	155	0.349	lcompl	NA	NA	129	34	NA	NA	NA	NA	0.645	1	0.997	-0.393	0.462	0.586	807	NA	NA	NA	NA
10	8058528	C	G	SNV	0	RegulatoryFeature	REGULATORY	4	regulatory	0.748	0.227	NA	NA	NA	NA	NA	NA	NA	ENSR00000258097	NA	NA	NA	NA	NA	NA	NA	NA	NA	NA	NA	NA	NA	129	34	NA	NA	NA	NA	0.645	1	0.997	-0.393	0.462	0.586	807	NA	NA	NA	NA
10	8058528	C	T	SNV	0	CodingTranscript	SYNONYMOUS	5	synonymous	0.748	0.227	NA	NA	NA	NA	P	P	ENSG00000107485	ENST00000379328	GATA3	CCDS31143.1	NA	3/6	1038	0.337	465	0.348	155	0.349	lcompl	NA	NA	129	34	NA	NA	NA	NA	0.645	1	0.997	-0.393	0.462	0.586	807	NA	NA	NA	NA
10	8058528	C	T	SNV	0	RegulatoryFeature	REGULATORY	4	regulatory	0.748	0.227	NA	NA	NA	NA	NA	NA	NA	ENSR00000258097	NA	NA	NA	NA	NA	NA	NA	NA	NA	NA	NA	NA	NA	129	34	NA	NA	NA	NA	0.645	1	0.997	-0.393	0.462	0.586	807	NA	NA	NA	NA
10	8058529	A	C	SNV	0	CodingTranscript	NON_SYNONYMOUS	7	missense	0.742	0.227	NA	NA	NA	NA	T	P	ENSG00000107485	ENST00000379328	GATA3	CCDS31143.1	NA	3/6	1039	0.337	466	0.349	156	0.351	lcompl	NA	NA	130	35	deleterious	0	benign	0.301	0.631	1	1	0.475	3.286	5.504	807	NA	NA	NA	NA
10	8058529	A	C	SNV	0	RegulatoryFeature	REGULATORY	4	regulatory	0.742	0.227	NA	NA	NA	NA	NA	NA	NA	ENSR00000258097	NA	NA	NA	NA	NA	NA	NA	NA	NA	NA	NA	NA	NA	130	35	NA	NA	NA	NA	0.631	1	1	0.475	3.286	5.504	807	NA	NA	NA	NA
10	8058529	ACCCCGCCGAAGGAC	A	DEL	14	CodingTranscript	FRAME_SHIFT	7	frameshift	0.726	0.209	NA	NA	NA	NA	TPPKD	X	ENSG00000107485	ENST00000379328	GATA3	CCDS31143.1	NA	3/6	1040	0.337	467	0.35	156	0.351	lcompl	NA	NA	131	36	NA	NA	NA	NA	0.83	1	1	0.595	4.369	11.126	807	NA	NA	NA	NA
10	8058529	ACCCCGCCGAAGGAC	A	DEL	14	RegulatoryFeature	REGULATORY	4	regulatory	0.726	0.209	NA	NA	NA	NA	NA	NA	NA	ENSR00000258097	NA	NA	NA	NA	NA	NA	NA	NA	NA	NA	NA	NA	NA	131	36	NA	NA	NA	NA	0.83	1	1	0.595	4.369	11.126	807	NA	NA	NA	NA
10	8058530	C	G	SNV	0	CodingTranscript	NON_SYNONYMOUS	7	missense	0.742	0.227	NA	NA	NA	NA	T	S	ENSG00000107485	ENST00000379328	GATA3	CCDS31143.1	NA	3/6	1040	0.337	467	0.35	156	0.351	lcompl	NA	NA	131	36	deleterious	0.02	benign	0.23	0.609	1	1	0.418	2.835	7.413	807	NA	NA	NA	NA
10	8058530	C	G	SNV	0	RegulatoryFeature	REGULATORY	4	regulatory	0.742	0.227	NA	NA	NA	NA	NA	NA	NA	ENSR00000258097	NA	NA	NA	NA	NA	NA	NA	NA	NA	NA	NA	NA	NA	131	36	NA	NA	NA	NA	0.609	1	1	0.418	2.835	7.413	807	NA	NA	NA	NA
10	8058530	C	T	SNV	0	CodingTranscript	NON_SYNONYMOUS	7	missense	0.742	0.227	NA	NA	NA	NA	T	I	ENSG00000107485	ENST00000379328	GATA3	CCDS31143.1	NA	3/6	1040	0.337	467	0.35	156	0.351	lcompl	NA	NA	131	36	deleterious	0	possibly_damaging	0.602	0.609	1	1	0.418	2.835	7.413	807	NA	NA	NA	NA
10	8058530	C	T	SNV	0	RegulatoryFeature	REGULATORY	4	regulatory	0.742	0.227	NA	NA	NA	NA	NA	NA	NA	ENSR00000258097	NA	NA	NA	NA	NA	NA	NA	NA	NA	NA	NA	NA	NA	131	36	NA	NA	NA	NA	0.609	1	1	0.418	2.835	7.413	807	NA	NA	NA	NA
10	8058531	C	A	SNV	0	CodingTranscript	SYNONYMOUS	5	synonymous	0.735	0.227	NA	NA	NA	NA	T	T	ENSG00000107485	ENST00000379328	GATA3	CCDS31143.1	NA	3/6	1041	0.338	468	0.351	156	0.351	lcompl	NA	NA	132	37	NA	NA	NA	NA	0.58	0.999	0.999	0.418	0.171	0.612	807	NA	NA	NA	NA
10	8058531	C	A	SNV	0	RegulatoryFeature	REGULATORY	4	regulatory	0.735	0.227	NA	NA	NA	NA	NA	NA	NA	ENSR00000258097	NA	NA	NA	NA	NA	NA	NA	NA	NA	NA	NA	NA	NA	132	37	NA	NA	NA	NA	0.58	0.999	0.999	0.418	0.171	0.612	807	NA	NA	NA	NA
10	8058531	C	T	SNV	0	CodingTranscript	SYNONYMOUS	5	synonymous	0.735	0.227	NA	NA	NA	NA	T	T	ENSG00000107485	ENST00000379328	GATA3	CCDS31143.1	NA	3/6	1041	0.338	468	0.351	156	0.351	lcompl	NA	NA	132	37	NA	NA	NA	NA	0.58	0.999	0.999	0.418	0.171	0.612	807	NA	NA	NA	NA
10	8058531	C	T	SNV	0	RegulatoryFeature	REGULATORY	4	regulatory	0.735	0.227	NA	NA	NA	NA	NA	NA	NA	ENSR00000258097	NA	NA	NA	NA	NA	NA	NA	NA	NA	NA	NA	NA	NA	132	37	NA	NA	NA	NA	0.58	0.999	0.999	0.418	0.171	0.612	807	NA	NA	NA	NA
10	8058531	CCCG	C	DEL	3	CodingTranscript	INFRAME	6	inframe_deletion	0.732	0.211	NA	NA	NA	NA	P	-	ENSG00000107485	ENST00000379328	GATA3	CCDS31143.1	NA	3/6	1042	0.338	469	0.351	157	0.354	lcompl	NA	NA	133	38	NA	NA	NA	NA	0.542	1	1	0.418	2.835	5.744	807	NA	NA	NA	NA
10	8058531	CCCG	C	DEL	3	RegulatoryFeature	REGULATORY	4	regulatory	0.732	0.211	NA	NA	NA	NA	NA	NA	NA	ENSR00000258097	NA	NA	NA	NA	NA	NA	NA	NA	NA	NA	NA	NA	NA	133	38	NA	NA	NA	NA	0.542	1	1	0.418	2.835	5.744	807	NA	NA	NA	NA
10	8058532	C	A	SNV	0	CodingTranscript	NON_SYNONYMOUS	7	missense	0.735	0.213	NA	NA	NA	NA	P	T	ENSG00000107485	ENST00000379328	GATA3	CCDS31143.1	NA	3/6	1042	0.338	469	0.351	157	0.354	lcompl	NA	NA	133	38	deleterious	0	probably_damaging	0.958	0.542	1	1	0.418	2.835	5.744	807	NA	NA	NA	NA
10	8058532	C	A	SNV	0	RegulatoryFeature	REGULATORY	4	regulatory	0.735	0.213	NA	NA	NA	NA	NA	NA	NA	ENSR00000258097	NA	NA	NA	NA	NA	NA	NA	NA	NA	NA	NA	NA	NA	133	38	NA	NA	NA	NA	0.542	1	1	0.418	2.835	5.744	807	NA	NA	NA	NA
10	8058532	C	AGGGAGC	INS	6	CodingTranscript	INFRAME	6	inframe_insertion	0.733	0.215	NA	NA	NA	NA	-	RE	ENSG00000107485	ENST00000379328	GATA3	CCDS31143.1	NA	3/6	1041	0.338	468	0.351	156	0.351	lcompl	NA	NA	133	38	NA	NA	NA	NA	0.542	1	1	0.418	2.835	5.744	807	NA	NA	NA	NA
10	8058532	C	AGGGAGC	INS	6	RegulatoryFeature	REGULATORY	4	regulatory	0.733	0.215	NA	NA	NA	NA	NA	NA	NA	ENSR00000258097	NA	NA	NA	NA	NA	NA	NA	NA	NA	NA	NA	NA	NA	133	38	NA	NA	NA	NA	0.542	1	1	0.418	2.835	5.744	807	NA	NA	NA	NA
10	8058532	C	T	SNV	0	CodingTranscript	NON_SYNONYMOUS	7	missense	0.735	0.213	NA	NA	NA	NA	P	S	ENSG00000107485	ENST00000379328	GATA3	CCDS31143.1	NA	3/6	1042	0.338	469	0.351	157	0.354	lcompl	NA	NA	133	38	deleterious	0	possibly_damaging	0.889	0.542	1	1	0.418	2.835	5.744	807	NA	NA	NA	NA
10	8058532	C	T	SNV	0	RegulatoryFeature	REGULATORY	4	regulatory	0.735	0.213	NA	NA	NA	NA	NA	NA	NA	ENSR00000258097	NA	NA	NA	NA	NA	NA	NA	NA	NA	NA	NA	NA	NA	133	38	NA	NA	NA	NA	0.542	1	1	0.418	2.835	5.744	807	NA	NA	NA	NA
10	8058532	C	TTC	INS	2	CodingTranscript	FRAME_SHIFT	7	frameshift	0.733	0.215	NA	NA	NA	NA	-	X	ENSG00000107485	ENST00000379328	GATA3	CCDS31143.1	NA	3/6	1041	0.338	468	0.351	156	0.351	lcompl	NA	NA	133	38	NA	NA	NA	NA	0.542	1	1	0.418	2.835	5.744	807	NA	NA	NA	NA
10	8058532	C	TTC	INS	2	RegulatoryFeature	REGULATORY	4	regulatory	0.733	0.215	NA	NA	NA	NA	NA	NA	NA	ENSR00000258097	NA	NA	NA	NA	NA	NA	NA	NA	NA	NA	NA	NA	NA	133	38	NA	NA	NA	NA	0.542	1	1	0.418	2.835	5.744	807	NA	NA	NA	NA
10	8058532	CCGCCG	C	DEL	5	CodingTranscript	FRAME_SHIFT	7	frameshift	0.729	0.208	NA	NA	NA	NA	PP	X	ENSG00000107485	ENST00000379328	GATA3	CCDS31143.1	NA	3/6	1043	0.338	470	0.352	157	0.354	lcompl	NA	NA	134	39	NA	NA	NA	NA	0.508	0.999	1	0.418	2.835	7.407	807	NA	NA	NA	NA
10	8058532	CCGCCG	C	DEL	5	RegulatoryFeature	REGULATORY	4	regulatory	0.729	0.208	NA	NA	NA	NA	NA	NA	NA	ENSR00000258097	NA	NA	NA	NA	NA	NA	NA	NA	NA	NA	NA	NA	NA	134	39	NA	NA	NA	NA	0.508	0.999	1	0.418	2.835	7.407	807	NA	NA	NA	NA
10	8058533	C	T	SNV	0	CodingTranscript	NON_SYNONYMOUS	7	missense	0.728	0.213	NA	NA	NA	NA	P	L	ENSG00000107485	ENST00000379328	GATA3	CCDS31143.1	NA	3/6	1043	0.338	470	0.352	157	0.354	lcompl	NA	NA	134	39	deleterious	0.02	probably_damaging	0.916	0.492	0.998	1	0.418	2.835	5.662	807	NA	NA	NA	NA
10	8058533	C	T	SNV	0	RegulatoryFeature	REGULATORY	4	regulatory	0.728	0.213	NA	NA	NA	NA	NA	NA	NA	ENSR00000258097	NA	NA	NA	NA	NA	NA	NA	NA	NA	NA	NA	NA	NA	134	39	NA	NA	NA	NA	0.492	0.998	1	0.418	2.835	5.662	807	NA	NA	NA	NA
10	8058533	CG	G	DEL	1	CodingTranscript	FRAME_SHIFT	7	frameshift	0.735	0.213	NA	NA	NA	NA	P	X	ENSG00000107485	ENST00000379328	GATA3	CCDS31143.1	NA	3/6	1043	0.338	470	0.352	157	0.354	lcompl	NA	NA	135	40	NA	NA	NA	NA	0.426	0.945	0.425	-2.135	-0.226	-0.121	807	NA	NA	NA	NA
10	8058533	CG	G	DEL	1	RegulatoryFeature	REGULATORY	4	regulatory	0.735	0.213	NA	NA	NA	NA	NA	NA	NA	ENSR00000258097	NA	NA	NA	NA	NA	NA	NA	NA	NA	NA	NA	NA	NA	135	40	NA	NA	NA	NA	0.426	0.945	0.425	-2.135	-0.226	-0.121	807	NA	NA	NA	NA
10	8058533	CGCCGAAGGACG	C	DEL	11	CodingTranscript	FRAME_SHIFT	7	frameshift	0.72	0.2	NA	NA	NA	NA	PPKDV	PX	ENSG00000107485	ENST00000379328	GATA3	CCDS31143.1	NA	3/6	1044	0.339	471	0.353	157	0.354	lcompl	NA	NA	135	40	NA	NA	NA	NA	0.842	1	1	0.595	4.369	11.126	807	NA	NA	NA	NA
10	8058533	CGCCGAAGGACG	C	DEL	11	RegulatoryFeature	REGULATORY	4	regulatory	0.72	0.2	NA	NA	NA	NA	NA	NA	NA	ENSR00000258097	NA	NA	NA	NA	NA	NA	NA	NA	NA	NA	NA	NA	NA	135	40	NA	NA	NA	NA	0.842	1	1	0.595	4.369	11.126	807	NA	NA	NA	NA
10	8058534	G	A	SNV	0	CodingTranscript	SYNONYMOUS	5	synonymous	0.735	0.213	NA	NA	NA	NA	P	P	ENSG00000107485	ENST00000379328	GATA3	CCDS31143.1	NA	3/6	1044	0.339	471	0.353	157	0.354	lcompl	NA	NA	135	40	NA	NA	NA	NA	0.426	0.945	0.425	-2.135	-0.226	-0.121	807	NA	NA	NA	NA
10	8058534	G	A	SNV	0	RegulatoryFeature	REGULATORY	4	regulatory	0.735	0.213	NA	NA	NA	NA	NA	NA	NA	ENSR00000258097	NA	NA	NA	NA	NA	NA	NA	NA	NA	NA	NA	NA	NA	135	40	NA	NA	NA	NA	0.426	0.945	0.425	-2.135	-0.226	-0.121	807	NA	NA	NA	NA
10	8058535	C	CAA	INS	2	CodingTranscript	FRAME_SHIFT	7	frameshift	0.733	0.215	NA	NA	NA	NA	P	QX	ENSG00000107485	ENST00000379328	GATA3	CCDS31143.1	NA	3/6	1045	0.339	472	0.354	158	0.356	lcompl	NA	NA	136	41	NA	NA	NA	NA	0.499	0.999	1	0.418	2.835	7.407	807	NA	NA	NA	NA
10	8058535	C	CAA	INS	2	RegulatoryFeature	REGULATORY	4	regulatory	0.733	0.215	NA	NA	NA	NA	NA	NA	NA	ENSR00000258097	NA	NA	NA	NA	NA	NA	NA	NA	NA	NA	NA	NA	NA	136	41	NA	NA	NA	NA	0.499	0.999	1	0.418	2.835	7.407	807	NA	NA	NA	NA
10	8058535	C	G	SNV	0	CodingTranscript	NON_SYNONYMOUS	7	missense	0.728	0.213	NA	NA	NA	NA	P	A	ENSG00000107485	ENST00000379328	GATA3	CCDS31143.1	NA	3/6	1045	0.339	472	0.354	158	0.356	lcompl	NA	NA	136	41	deleterious	0.04	benign	0.164	0.445	0.994	1	0.418	2.835	5.662	807	NA	NA	NA	NA
10	8058535	C	G	SNV	0	RegulatoryFeature	REGULATORY	4	regulatory	0.728	0.213	NA	NA	NA	NA	NA	NA	NA	ENSR00000258097	NA	NA	NA	NA	NA	NA	NA	NA	NA	NA	NA	NA	NA	136	41	NA	NA	NA	NA	0.445	0.994	1	0.418	2.835	5.662	807	NA	NA	NA	NA
10	8058536	C	T	SNV	0	CodingTranscript	NON_SYNONYMOUS	7	missense	0.735	0.213	NA	NA	NA	NA	P	L	ENSG00000107485	ENST00000379328	GATA3	CCDS31143.1	NA	3/6	1046	0.339	473	0.354	158	0.356	lcompl	NA	NA	137	42	deleterious	0.05	possibly_damaging	0.901	0.499	0.999	1	0.418	2.829	7.407	807	NA	NA	NA	NA
10	8058536	C	T	SNV	0	RegulatoryFeature	REGULATORY	4	regulatory	0.735	0.213	NA	NA	NA	NA	NA	NA	NA	ENSR00000258097	NA	NA	NA	NA	NA	NA	NA	NA	NA	NA	NA	NA	NA	137	42	NA	NA	NA	NA	0.499	0.999	1	0.418	2.829	7.407	807	NA	NA	NA	NA
10	8058538	A	T	SNV	0	CodingTranscript	STOP_GAINED	8	stop_gained	0.742	0.213	NA	NA	NA	NA	K	*	ENSG00000107485	ENST00000379328	GATA3	CCDS31143.1	NA	3/6	1048	0.34	475	0.356	159	0.358	lcompl	NA	NA	139	44	NA	NA	NA	NA	0.617	1	1	0.475	3.279	6.599	807	NA	NA	NA	NA
10	8058538	A	T	SNV	0	RegulatoryFeature	REGULATORY	4	regulatory	0.742	0.213	NA	NA	NA	NA	NA	NA	NA	ENSR00000258097	NA	NA	NA	NA	NA	NA	NA	NA	NA	NA	NA	NA	NA	139	44	NA	NA	NA	NA	0.617	1	1	0.475	3.279	6.599	807	NA	NA	NA	NA
10	8058538	AAGGACGT	A	DEL	7	CodingTranscript	FRAME_SHIFT	7	frameshift	0.72	0.205	NA	NA	NA	NA	KDV	X	ENSG00000107485	ENST00000379328	GATA3	CCDS31143.1	NA	3/6	1049	0.34	476	0.357	159	0.358	lcompl	NA	NA	140	45	NA	NA	NA	NA	0.848	1	1	0.595	4.369	11.126	807	NA	NA	NA	NA
10	8058538	AAGGACGT	A	DEL	7	RegulatoryFeature	REGULATORY	4	regulatory	0.72	0.205	NA	NA	NA	NA	NA	NA	NA	ENSR00000258097	NA	NA	NA	NA	NA	NA	NA	NA	NA	NA	NA	NA	NA	140	45	NA	NA	NA	NA	0.848	1	1	0.595	4.369	11.126	807	NA	NA	NA	NA
10	8058540	G	T	SNV	0	CodingTranscript	NON_SYNONYMOUS	7	missense	0.735	0.213	NA	NA	NA	NA	K	N	ENSG00000107485	ENST00000379328	GATA3	CCDS31143.1	NA	3/6	1050	0.341	477	0.357	159	0.358	lcompl	NA	NA	141	46	deleterious	0.02	probably_damaging	0.911	0.754	1	1	0.595	2.031	2.162	807	NA	NA	NA	NA
10	8058540	G	T	SNV	0	RegulatoryFeature	REGULATORY	4	regulatory	0.735	0.213	NA	NA	NA	NA	NA	NA	NA	ENSR00000258097	NA	NA	NA	NA	NA	NA	NA	NA	NA	NA	NA	NA	NA	141	46	NA	NA	NA	NA	0.754	1	1	0.595	2.031	2.162	807	NA	NA	NA	NA
10	8058541	G	A	SNV	0	CodingTranscript	NON_SYNONYMOUS	7	missense	0.728	0.213	NA	NA	NA	NA	D	N	ENSG00000107485	ENST00000379328	GATA3	CCDS31143.1	NA	3/6	1051	0.341	478	0.358	160	0.36	lcompl	NA	NA	142	47	deleterious	0	possibly_damaging	0.873	0.791	1	1	0.595	4.369	11.126	807	NA	NA	NA	NA
10	8058541	G	A	SNV	0	RegulatoryFeature	REGULATORY	4	regulatory	0.728	0.213	NA	NA	NA	NA	NA	NA	NA	ENSR00000258097	NA	NA	NA	NA	NA	NA	NA	NA	NA	NA	NA	NA	NA	142	47	NA	NA	NA	NA	0.791	1	1	0.595	4.369	11.126	807	NA	NA	NA	NA
10	8058543	C	G	SNV	0	CodingTranscript	NON_SYNONYMOUS	7	missense	0.722	0.2	NA	NA	NA	NA	D	E	ENSG00000107485	ENST00000379328	GATA3	CCDS31143.1	NA	3/6	1053	0.342	480	0.36	160	0.36	lcompl	NA	NA	144	49	tolerated	0.27	benign	0.088	0.83	0.961	0.85	0.418	-0.587	-0.027	807	NA	NA	NA	NA
10	8058543	C	G	SNV	0	RegulatoryFeature	REGULATORY	4	regulatory	0.722	0.2	NA	NA	NA	NA	NA	NA	NA	ENSR00000258097	NA	NA	NA	NA	NA	NA	NA	NA	NA	NA	NA	NA	NA	144	49	NA	NA	NA	NA	0.83	0.961	0.85	0.418	-0.587	-0.027	807	NA	NA	NA	NA
10	8058543	C	T	SNV	0	CodingTranscript	SYNONYMOUS	5	synonymous	0.722	0.2	NA	NA	NA	NA	D	D	ENSG00000107485	ENST00000379328	GATA3	CCDS31143.1	NA	3/6	1053	0.342	480	0.36	160	0.36	lcompl	NA	NA	144	49	NA	NA	NA	NA	0.83	0.961	0.85	0.418	-0.587	-0.027	807	NA	NA	NA	NA
10	8058543	C	T	SNV	0	RegulatoryFeature	REGULATORY	4	regulatory	0.722	0.2	NA	NA	NA	NA	NA	NA	NA	ENSR00000258097	NA	NA	NA	NA	NA	NA	NA	NA	NA	NA	NA	NA	NA	144	49	NA	NA	NA	NA	0.83	0.961	0.85	0.418	-0.587	-0.027	807	NA	NA	NA	NA
10	8058544	G	A	SNV	0	CodingTranscript	NON_SYNONYMOUS	7	missense	0.715	0.2	NA	NA	NA	NA	V	I	ENSG00000107485	ENST00000379328	GATA3	CCDS31143.1	NA	3/6	1054	0.342	481	0.36	161	0.363	lcompl	NA	NA	145	50	deleterious	0.04	benign	0.296	0.842	1	1	0.595	4.369	9.012	807	NA	NA	NA	NA
10	8058544	G	A	SNV	0	RegulatoryFeature	REGULATORY	4	regulatory	0.715	0.2	NA	NA	NA	NA	NA	NA	NA	ENSR00000258097	NA	NA	NA	NA	NA	NA	NA	NA	NA	NA	NA	NA	NA	145	50	NA	NA	NA	NA	0.842	1	1	0.595	4.369	9.012	807	NA	NA	NA	NA
10	8058545	T	TGCCTGG	INS	6	CodingTranscript	INFRAME	6	inframe_insertion	0.707	0.201	NA	NA	NA	NA	V	VPG	ENSG00000107485	ENST00000379328	GATA3	CCDS31143.1	NA	3/6	1055	0.342	482	0.361	161	0.363	lcompl	NA	NA	146	51	NA	NA	NA	NA	0.85	1	1	0.469	3.261	6.781	807	NA	NA	NA	NA
10	8058545	T	TGCCTGG	INS	6	RegulatoryFeature	REGULATORY	4	regulatory	0.707	0.201	NA	NA	NA	NA	NA	NA	NA	ENSR00000258097	NA	NA	NA	NA	NA	NA	NA	NA	NA	NA	NA	NA	NA	146	51	NA	NA	NA	NA	0.85	1	1	0.469	3.261	6.781	807	NA	NA	NA	NA
10	8058546	C	G	SNV	0	CodingTranscript	SYNONYMOUS	5	synonymous	0.709	0.2	NA	NA	NA	NA	V	V	ENSG00000107485	ENST00000379328	GATA3	CCDS31143.1	NA	3/6	1056	0.343	483	0.362	161	0.363	lcompl	NA	NA	147	52	NA	NA	NA	NA	0.85	1	1	0.418	0.857	1.882	807	NA	NA	NA	NA
10	8058546	C	G	SNV	0	RegulatoryFeature	REGULATORY	4	regulatory	0.709	0.2	NA	NA	NA	NA	NA	NA	NA	ENSR00000258097	NA	NA	NA	NA	NA	NA	NA	NA	NA	NA	NA	NA	NA	147	52	NA	NA	NA	NA	0.85	1	1	0.418	0.857	1.882	807	NA	NA	NA	NA
10	8058547	T	TGG	INS	2	CodingTranscript	FRAME_SHIFT	7	frameshift	0.713	0.201	NA	NA	NA	NA	S	WX	ENSG00000107485	ENST00000379328	GATA3	CCDS31143.1	NA	3/6	1057	0.343	484	0.363	162	0.365	lcompl	NA	NA	148	53	NA	NA	NA	NA	0.851	1	1	0.469	3.261	8.74	807	NA	NA	NA	NA
10	8058547	T	TGG	INS	2	RegulatoryFeature	REGULATORY	4	regulatory	0.713	0.201	NA	NA	NA	NA	NA	NA	NA	ENSR00000258097	NA	NA	NA	NA	NA	NA	NA	NA	NA	NA	NA	NA	NA	148	53	NA	NA	NA	NA	0.851	1	1	0.469	3.261	8.74	807	NA	NA	NA	NA
10	8058548	C	T	SNV	0	CodingTranscript	NON_SYNONYMOUS	7	missense	0.709	0.2	NA	NA	NA	NA	S	F	ENSG00000107485	ENST00000379328	GATA3	CCDS31143.1	NA	3/6	1058	0.343	485	0.363	162	0.365	lcompl	NA	NA	149	54	deleterious	0.01	possibly_damaging	0.856	0.848	1	1	0.418	2.829	7.407	807	NA	NA	NA	NA
10	8058548	C	T	SNV	0	RegulatoryFeature	REGULATORY	4	regulatory	0.709	0.2	NA	NA	NA	NA	NA	NA	NA	ENSR00000258097	NA	NA	NA	NA	NA	NA	NA	NA	NA	NA	NA	NA	NA	149	54	NA	NA	NA	NA	0.848	1	1	0.418	2.829	7.407	807	NA	NA	NA	NA
10	8058550	C	G	SNV	0	CodingTranscript	NON_SYNONYMOUS	7	missense	0.709	0.187	NA	NA	NA	NA	P	A	ENSG00000107485	ENST00000379328	GATA3	CCDS31143.1	NA	3/6	1060	0.344	487	0.365	163	0.367	lcompl	NA	NA	151	56	deleterious	0.02	probably_damaging	0.928	0.834	1	1	0.418	2.829	7.407	807	NA	NA	NA	NA
10	8058550	C	G	SNV	0	RegulatoryFeature	REGULATORY	4	regulatory	0.709	0.187	NA	NA	NA	NA	NA	NA	NA	ENSR00000258097	NA	NA	NA	NA	NA	NA	NA	NA	NA	NA	NA	NA	NA	151	56	NA	NA	NA	NA	0.834	1	1	0.418	2.829	7.407	807	NA	NA	NA	NA
10	8058550	CCGGACCCA	C	DEL	8	CodingTranscript	FRAME_SHIFT	7	frameshift	0.715	0.178	NA	NA	NA	NA	PDP	X	ENSG00000107485	ENST00000379328	GATA3	CCDS31143.1	NA	3/6	1061	0.344	488	0.366	163	0.367	lcompl	NA	NA	152	57	NA	NA	NA	NA	0.822	1	1	0.595	4.369	9.213	807	NA	NA	NA	NA
10	8058550	CCGGACCCA	C	DEL	8	RegulatoryFeature	REGULATORY	4	regulatory	0.715	0.178	NA	NA	NA	NA	NA	NA	NA	ENSR00000258097	NA	NA	NA	NA	NA	NA	NA	NA	NA	NA	NA	NA	NA	152	57	NA	NA	NA	NA	0.822	1	1	0.595	4.369	9.213	807	NA	NA	NA	NA
10	8058551	C	G	SNV	0	CodingTranscript	NON_SYNONYMOUS	7	missense	0.709	0.187	NA	NA	NA	NA	P	R	ENSG00000107485	ENST00000379328	GATA3	CCDS31143.1	NA	3/6	1061	0.344	488	0.366	163	0.367	lcompl	NA	NA	152	57	deleterious	0.01	probably_damaging	0.994	0.822	1	1	0.418	2.829	7.407	807	NA	NA	NA	NA
10	8058551	C	G	SNV	0	RegulatoryFeature	REGULATORY	4	regulatory	0.709	0.187	NA	NA	NA	NA	NA	NA	NA	ENSR00000258097	NA	NA	NA	NA	NA	NA	NA	NA	NA	NA	NA	NA	NA	152	57	NA	NA	NA	NA	0.822	1	1	0.418	2.829	7.407	807	NA	NA	NA	NA
10	8058551	C	T	SNV	0	CodingTranscript	NON_SYNONYMOUS	7	missense	0.709	0.187	NA	NA	NA	NA	P	L	ENSG00000107485	ENST00000379328	GATA3	CCDS31143.1	NA	3/6	1061	0.344	488	0.366	163	0.367	lcompl	NA	NA	152	57	deleterious	0.02	probably_damaging	0.992	0.822	1	1	0.418	2.829	7.407	807	NA	NA	NA	NA
10	8058551	C	T	SNV	0	RegulatoryFeature	REGULATORY	4	regulatory	0.709	0.187	NA	NA	NA	NA	NA	NA	NA	ENSR00000258097	NA	NA	NA	NA	NA	NA	NA	NA	NA	NA	NA	NA	NA	152	57	NA	NA	NA	NA	0.822	1	1	0.418	2.829	7.407	807	NA	NA	NA	NA
10	8058552	G	T	SNV	0	CodingTranscript	SYNONYMOUS	5	synonymous	0.709	0.187	NA	NA	NA	NA	P	P	ENSG00000107485	ENST00000379328	GATA3	CCDS31143.1	NA	3/6	1062	0.344	489	0.366	163	0.367	lcompl	NA	NA	153	58	NA	NA	NA	NA	0.806	0.999	1	-0.515	0.261	2.602	807	NA	NA	NA	NA
10	8058552	G	T	SNV	0	RegulatoryFeature	REGULATORY	4	regulatory	0.709	0.187	NA	NA	NA	NA	NA	NA	NA	ENSR00000258097	NA	NA	NA	NA	NA	NA	NA	NA	NA	NA	NA	NA	NA	153	58	NA	NA	NA	NA	0.806	0.999	1	-0.515	0.261	2.602	807	NA	NA	NA	NA
10	8058553	G	A	SNV	0	CodingTranscript	NON_SYNONYMOUS	7	missense	0.709	0.187	NA	NA	NA	NA	D	N	ENSG00000107485	ENST00000379328	GATA3	CCDS31143.1	NA	3/6	1063	0.345	490	0.367	164	0.369	lcompl	NA	NA	154	59	deleterious	0	possibly_damaging	0.798	0.806	1	1	0.595	4.369	9.213	807	NA	NA	NA	NA
10	8058553	G	A	SNV	0	RegulatoryFeature	REGULATORY	4	regulatory	0.709	0.187	NA	NA	NA	NA	NA	NA	NA	ENSR00000258097	NA	NA	NA	NA	NA	NA	NA	NA	NA	NA	NA	NA	NA	154	59	NA	NA	NA	NA	0.806	1	1	0.595	4.369	9.213	807	NA	NA	NA	NA
10	8058555	C	T	SNV	0	CodingTranscript	SYNONYMOUS	5	synonymous	0.715	0.187	NA	NA	NA	NA	D	D	ENSG00000107485	ENST00000379328	GATA3	CCDS31143.1	NA	3/6	1065	0.345	492	0.369	164	0.369	lcompl	NA	NA	156	61	NA	NA	NA	NA	0.776	1	1	0.418	1.549	1.062	807	NA	NA	NA	NA
10	8058555	C	T	SNV	0	RegulatoryFeature	REGULATORY	4	regulatory	0.715	0.187	NA	NA	NA	NA	NA	NA	NA	ENSR00000258097	NA	NA	NA	NA	NA	NA	NA	NA	NA	NA	NA	NA	NA	156	61	NA	NA	NA	NA	0.776	1	1	0.418	1.549	1.062	807	NA	NA	NA	NA
10	8058556	C	CA	INS	1	CodingTranscript	FRAME_SHIFT	7	frameshift	0.72	0.188	NA	NA	NA	NA	P	HX	ENSG00000107485	ENST00000379328	GATA3	CCDS31143.1	NA	3/6	1066	0.346	493	0.369	165	0.372	lcompl	NA	NA	157	62	NA	NA	NA	NA	0.763	1	1	0.418	2.829	5.738	807	NA	NA	NA	NA
10	8058556	C	CA	INS	1	RegulatoryFeature	REGULATORY	4	regulatory	0.72	0.188	NA	NA	NA	NA	NA	NA	NA	ENSR00000258097	NA	NA	NA	NA	NA	NA	NA	NA	NA	NA	NA	NA	NA	157	62	NA	NA	NA	NA	0.763	1	1	0.418	2.829	5.738	807	NA	NA	NA	NA
10	8058557	CATCGCTG	C	DEL	7	CodingTranscript	FRAME_SHIFT	7	frameshift	0.72	0.192	NA	NA	NA	NA	PSL	X	ENSG00000107485	ENST00000379328	GATA3	CCDS31143.1	NA	3/6	1068	0.346	495	0.371	165	0.372	lcompl	NA	NA	159	64	NA	NA	NA	NA	0.723	1	1	0.595	3.317	6.112	807	NA	NA	NA	NA
10	8058557	CATCGCTG	C	DEL	7	RegulatoryFeature	REGULATORY	4	regulatory	0.72	0.192	NA	NA	NA	NA	NA	NA	NA	ENSR00000258097	NA	NA	NA	NA	NA	NA	NA	NA	NA	NA	NA	NA	NA	159	64	NA	NA	NA	NA	0.723	1	1	0.595	3.317	6.112	807	NA	NA	NA	NA
10	8058558	A	AGCGGCCGG	INS	8	CodingTranscript	FRAME_SHIFT	7	frameshift	0.713	0.188	NA	NA	NA	NA	-	AAX	ENSG00000107485	ENST00000379328	GATA3	CCDS31143.1	NA	3/6	1068	0.346	495	0.371	165	0.372	lcompl	NA	NA	159	64	NA	NA	NA	NA	0.723	0.755	0.998	0.469	1.148	2.965	807	NA	NA	NA	NA
10	8058558	A	AGCGGCCGG	INS	8	RegulatoryFeature	REGULATORY	4	regulatory	0.713	0.188	NA	NA	NA	NA	NA	NA	NA	ENSR00000258097	NA	NA	NA	NA	NA	NA	NA	NA	NA	NA	NA	NA	NA	159	64	NA	NA	NA	NA	0.723	0.755	0.998	0.469	1.148	2.965	807	NA	NA	NA	NA
10	8058558	A	CGAGCCCCCTCTGAGTCAGGAAACATTTTCAGACCTA	INS	36	CodingTranscript	INFRAME	6	inframe_insertion	0.713	0.188	NA	NA	NA	NA	P	PEPPLSQETFSDL	ENSG00000107485	ENST00000379328	GATA3	CCDS31143.1	NA	3/6	1067	0.346	494	0.37	165	0.372	lcompl	NA	NA	159	64	NA	NA	NA	NA	0.723	0.755	0.998	0.469	1.148	2.965	807	NA	NA	NA	NA
10	8058558	A	CGAGCCCCCTCTGAGTCAGGAAACATTTTCAGACCTA	INS	36	RegulatoryFeature	REGULATORY	4	regulatory	0.713	0.188	NA	NA	NA	NA	NA	NA	NA	ENSR00000258097	NA	NA	NA	NA	NA	NA	NA	NA	NA	NA	NA	NA	NA	159	64	NA	NA	NA	NA	0.723	0.755	0.998	0.469	1.148	2.965	807	NA	NA	NA	NA
10	8058558	A	T	SNV	0	CodingTranscript	SYNONYMOUS	5	synonymous	0.715	0.187	NA	NA	NA	NA	P	P	ENSG00000107485	ENST00000379328	GATA3	CCDS31143.1	NA	3/6	1068	0.346	495	0.371	165	0.372	lcompl	NA	NA	159	64	NA	NA	NA	NA	0.723	0.717	0.675	-0.202	-0.236	0.083	807	NA	NA	NA	NA
10	8058558	A	T	SNV	0	RegulatoryFeature	REGULATORY	4	regulatory	0.715	0.187	NA	NA	NA	NA	NA	NA	NA	ENSR00000258097	NA	NA	NA	NA	NA	NA	NA	NA	NA	NA	NA	NA	NA	159	64	NA	NA	NA	NA	0.723	0.717	0.675	-0.202	-0.236	0.083	807	NA	NA	NA	NA
10	8058559	T	C	SNV	0	CodingTranscript	NON_SYNONYMOUS	7	missense	0.715	0.187	NA	NA	NA	NA	S	P	ENSG00000107485	ENST00000379328	GATA3	CCDS31143.1	NA	3/6	1069	0.347	496	0.372	166	0.374	lcompl	NA	NA	160	65	deleterious	0.02	possibly_damaging	0.722	0.715	0.755	0.998	0.469	1.148	2.965	807	NA	NA	NA	NA
10	8058559	T	C	SNV	0	RegulatoryFeature	REGULATORY	4	regulatory	0.715	0.187	NA	NA	NA	NA	NA	NA	NA	ENSR00000258097	NA	NA	NA	NA	NA	NA	NA	NA	NA	NA	NA	NA	NA	160	65	NA	NA	NA	NA	0.715	0.755	0.998	0.469	1.148	2.965	807	NA	NA	NA	NA
10	8058559	TCGC	T	DEL	3	CodingTranscript	INFRAME	6	inframe_deletion	0.725	0.197	NA	NA	NA	NA	SL	L	ENSG00000107485	ENST00000379328	GATA3	CCDS31143.1	NA	3/6	1070	0.347	497	0.372	166	0.374	lcompl	NA	NA	161	66	NA	NA	NA	NA	0.702	0.981	1	0.418	2.829	6.112	807	NA	NA	NA	NA
10	8058559	TCGC	T	DEL	3	RegulatoryFeature	REGULATORY	4	regulatory	0.725	0.197	NA	NA	NA	NA	NA	NA	NA	ENSR00000258097	NA	NA	NA	NA	NA	NA	NA	NA	NA	NA	NA	NA	NA	161	66	NA	NA	NA	NA	0.702	0.981	1	0.418	2.829	6.112	807	NA	NA	NA	NA
10	8058560	C	G	SNV	0	CodingTranscript	NON_SYNONYMOUS	7	missense	0.722	0.187	NA	NA	NA	NA	S	W	ENSG00000107485	ENST00000379328	GATA3	CCDS31143.1	NA	3/6	1070	0.347	497	0.372	166	0.374	lcompl	NA	NA	161	66	deleterious	0	probably_damaging	0.945	0.702	0.758	1	0.418	2.829	6.112	807	NA	NA	NA	NA
10	8058560	C	G	SNV	0	RegulatoryFeature	REGULATORY	4	regulatory	0.722	0.187	NA	NA	NA	NA	NA	NA	NA	ENSR00000258097	NA	NA	NA	NA	NA	NA	NA	NA	NA	NA	NA	NA	NA	161	66	NA	NA	NA	NA	0.702	0.758	1	0.418	2.829	6.112	807	NA	NA	NA	NA
10	8058561	G	C	SNV	0	CodingTranscript	SYNONYMOUS	5	synonymous	0.728	0.187	NA	NA	NA	NA	S	S	ENSG00000107485	ENST00000379328	GATA3	CCDS31143.1	NA	3/6	1071	0.347	498	0.373	166	0.374	lcompl	NA	NA	162	67	NA	NA	NA	NA	0.685	0.593	0.984	-0.199	-0.575	0.35	807	NA	NA	NA	NA
10	8058561	G	C	SNV	0	RegulatoryFeature	REGULATORY	4	regulatory	0.728	0.187	NA	NA	NA	NA	NA	NA	NA	ENSR00000258097	NA	NA	NA	NA	NA	NA	NA	NA	NA	NA	NA	NA	NA	162	67	NA	NA	NA	NA	0.685	0.593	0.984	-0.199	-0.575	0.35	807	NA	NA	NA	NA
10	8058563	T	C	SNV	0	CodingTranscript	NON_SYNONYMOUS	7	missense	0.728	0.2	NA	NA	NA	NA	L	P	ENSG00000107485	ENST00000379328	GATA3	CCDS31143.1	NA	3/6	1073	0.348	500	0.375	167	0.376	other	NA	NA	164	69	tolerated	0.19	benign	0	0.67	1	1	0.469	3.317	5.815	807	NA	NA	NA	NA
10	8058563	T	C	SNV	0	RegulatoryFeature	REGULATORY	4	regulatory	0.728	0.2	NA	NA	NA	NA	NA	NA	NA	ENSR00000258097	NA	NA	NA	NA	NA	NA	NA	NA	NA	NA	NA	NA	NA	164	69	NA	NA	NA	NA	0.67	1	1	0.469	3.317	5.815	807	NA	NA	NA	NA
10	8058563	TG	T	DEL	1	CodingTranscript	FRAME_SHIFT	7	frameshift	0.728	0.187	NA	NA	NA	NA	L	X	ENSG00000107485	ENST00000379328	GATA3	CCDS31143.1	NA	3/6	1074	0.348	501	0.375	167	0.376	other	NA	NA	165	70	NA	NA	NA	NA	0.658	1	0.995	0.595	1.453	0.523	807	NA	NA	NA	NA
10	8058563	TG	T	DEL	1	RegulatoryFeature	REGULATORY	4	regulatory	0.728	0.187	NA	NA	NA	NA	NA	NA	NA	ENSR00000258097	NA	NA	NA	NA	NA	NA	NA	NA	NA	NA	NA	NA	NA	165	70	NA	NA	NA	NA	0.658	1	0.995	0.595	1.453	0.523	807	NA	NA	NA	NA
10	8058564	G	A	SNV	0	CodingTranscript	SYNONYMOUS	5	synonymous	0.728	0.187	NA	NA	NA	NA	L	L	ENSG00000107485	ENST00000379328	GATA3	CCDS31143.1	NA	3/6	1074	0.348	501	0.375	167	0.376	other	NA	NA	165	70	NA	NA	NA	NA	0.658	1	0.995	0.595	1.453	0.523	807	NA	NA	NA	NA
10	8058564	G	A	SNV	0	RegulatoryFeature	REGULATORY	4	regulatory	0.728	0.187	NA	NA	NA	NA	NA	NA	NA	ENSR00000258097	NA	NA	NA	NA	NA	NA	NA	NA	NA	NA	NA	NA	NA	165	70	NA	NA	NA	NA	0.658	1	0.995	0.595	1.453	0.523	807	NA	NA	NA	NA
10	8058564	G	T	SNV	0	CodingTranscript	SYNONYMOUS	5	synonymous	0.728	0.187	NA	NA	NA	NA	L	L	ENSG00000107485	ENST00000379328	GATA3	CCDS31143.1	NA	3/6	1074	0.348	501	0.375	167	0.376	other	NA	NA	165	70	NA	NA	NA	NA	0.658	1	0.995	0.595	1.453	0.523	807	NA	NA	NA	NA
10	8058564	G	T	SNV	0	RegulatoryFeature	REGULATORY	4	regulatory	0.728	0.187	NA	NA	NA	NA	NA	NA	NA	ENSR00000258097	NA	NA	NA	NA	NA	NA	NA	NA	NA	NA	NA	NA	NA	165	70	NA	NA	NA	NA	0.658	1	0.995	0.595	1.453	0.523	807	NA	NA	NA	NA
10	8058564	GTCCACCCCAGGCTCGGCCGGCTCGGCCCGGCAGGACGAGAAAGAGTGC	G	DEL	48	CodingTranscript	INFRAME	6	inframe_deletion	0.707	0.173	NA	NA	NA	NA	STPGSAGSARQDEKEC	-	ENSG00000107485	ENST00000379328	GATA3	CCDS31143.1	NA	3/6	1075	0.349	502	0.376	168	0.378	other	NA	NA	166	71	NA	NA	NA	NA	0.988	1	1	0.595	4.484	10.758	807	NA	NA	NA	NA
10	8058564	GTCCACCCCAGGCTCGGCCGGCTCGGCCCGGCAGGACGAGAAAGAGTGC	G	DEL	48	RegulatoryFeature	REGULATORY	4	regulatory	0.707	0.173	NA	NA	NA	NA	NA	NA	NA	ENSR00000258097	NA	NA	NA	NA	NA	NA	NA	NA	NA	NA	NA	NA	NA	166	71	NA	NA	NA	NA	0.988	1	1	0.595	4.484	10.758	807	NA	NA	NA	NA
10	8058565	TCCACCCCAGGC	T	DEL	11	CodingTranscript	FRAME_SHIFT	7	frameshift	0.708	0.175	NA	NA	NA	NA	STPG	X	ENSG00000107485	ENST00000379328	GATA3	CCDS31143.1	NA	3/6	1076	0.349	503	0.377	168	0.378	other	NA	NA	167	72	NA	NA	NA	NA	0.606	1	1	0.595	4.446	7.448	807	NA	NA	NA	NA
10	8058565	TCCACCCCAGGC	T	DEL	11	RegulatoryFeature	REGULATORY	4	regulatory	0.708	0.175	NA	NA	NA	NA	NA	NA	NA	ENSR00000258097	NA	NA	NA	NA	NA	NA	NA	NA	NA	NA	NA	NA	NA	167	72	NA	NA	NA	NA	0.606	1	1	0.595	4.446	7.448	807	NA	NA	NA	NA
10	8058567	CACCCCAGGCTCGGCCGGCTCGGCCCGGCAGGACGAGAAAGAG	C	DEL	42	CodingTranscript	INFRAME	6	inframe_deletion	0.703	0.178	NA	NA	NA	NA	TPGSAGSARQDEKE	-	ENSG00000107485	ENST00000379328	GATA3	CCDS31143.1	NA	3/6	1078	0.35	505	0.378	169	0.381	other	NA	NA	169	74	NA	NA	NA	NA	0.985	1	1	0.595	4.484	10.758	807	NA	NA	NA	NA
10	8058567	CACCCCAGGCTCGGCCGGCTCGGCCCGGCAGGACGAGAAAGAG	C	DEL	42	RegulatoryFeature	REGULATORY	4	regulatory	0.703	0.178	NA	NA	NA	NA	NA	NA	NA	ENSR00000258097	NA	NA	NA	NA	NA	NA	NA	NA	NA	NA	NA	NA	NA	169	74	NA	NA	NA	NA	0.985	1	1	0.595	4.484	10.758	807	NA	NA	NA	NA
10	8058568	ACCCCAGGCTCGGCCGGCTCGGCCCGGCAGGACGAGAAAGAG	A	DEL	41	CodingTranscript	FRAME_SHIFT	7	frameshift	0.702	0.179	NA	NA	NA	NA	TPGSAGSARQDEKE	X	ENSG00000107485	ENST00000379328	GATA3	CCDS31143.1	NA	3/6	1079	0.35	506	0.379	169	0.381	other	NA	NA	170	75	NA	NA	NA	NA	0.985	1	1	0.595	4.484	10.758	807	NA	NA	NA	NA
10	8058568	ACCCCAGGCTCGGCCGGCTCGGCCCGGCAGGACGAGAAAGAG	A	DEL	41	RegulatoryFeature	REGULATORY	4	regulatory	0.702	0.179	NA	NA	NA	NA	NA	NA	NA	ENSR00000258097	NA	NA	NA	NA	NA	NA	NA	NA	NA	NA	NA	NA	NA	170	75	NA	NA	NA	NA	0.985	1	1	0.595	4.484	10.758	807	NA	NA	NA	NA
10	8058569	C	A	SNV	0	CodingTranscript	NON_SYNONYMOUS	7	missense	0.709	0.187	NA	NA	NA	NA	T	N	ENSG00000107485	ENST00000379328	GATA3	CCDS31143.1	NA	3/6	1079	0.35	506	0.379	169	0.381	other	NA	NA	170	75	tolerated	0.1	benign	0.35	0.493	0.99	1	0.418	2.872	5.682	807	NA	NA	NA	NA
10	8058569	C	A	SNV	0	RegulatoryFeature	REGULATORY	4	regulatory	0.709	0.187	NA	NA	NA	NA	NA	NA	NA	ENSR00000258097	NA	NA	NA	NA	NA	NA	NA	NA	NA	NA	NA	NA	NA	170	75	NA	NA	NA	NA	0.493	0.99	1	0.418	2.872	5.682	807	NA	NA	NA	NA
10	8058570	C	A	SNV	0	CodingTranscript	SYNONYMOUS	5	synonymous	0.709	0.187	NA	NA	NA	NA	T	T	ENSG00000107485	ENST00000379328	GATA3	CCDS31143.1	NA	3/6	1080	0.35	507	0.38	169	0.381	other	NA	NA	171	76	NA	NA	NA	NA	0.414	0.019	0	-0.446	-2.665	-4.256	807	NA	NA	NA	NA
10	8058570	C	A	SNV	0	RegulatoryFeature	REGULATORY	4	regulatory	0.709	0.187	NA	NA	NA	NA	NA	NA	NA	ENSR00000258097	NA	NA	NA	NA	NA	NA	NA	NA	NA	NA	NA	NA	NA	171	76	NA	NA	NA	NA	0.414	0.019	0	-0.446	-2.665	-4.256	807	NA	NA	NA	NA
10	8058571	CCA	A	DEL	2	CodingTranscript	FRAME_SHIFT	7	frameshift	0.697	0.185	NA	NA	NA	NA	P	X	ENSG00000107485	ENST00000379328	GATA3	CCDS31143.1	NA	3/6	1081	0.351	508	0.381	170	0.383	other	NA	NA	173	78	NA	NA	NA	NA	0.397	0.976	1	0.418	2.824	5.499	807	NA	NA	NA	NA
10	8058571	CCA	A	DEL	2	RegulatoryFeature	REGULATORY	4	regulatory	0.697	0.185	NA	NA	NA	NA	NA	NA	NA	ENSR00000258097	NA	NA	NA	NA	NA	NA	NA	NA	NA	NA	NA	NA	NA	173	78	NA	NA	NA	NA	0.397	0.976	1	0.418	2.824	5.499	807	NA	NA	NA	NA
10	8058572	CA	A	DEL	1	CodingTranscript	FRAME_SHIFT	7	frameshift	0.702	0.187	NA	NA	NA	NA	P	X	ENSG00000107485	ENST00000379328	GATA3	CCDS31143.1	NA	3/6	1082	0.351	509	0.381	170	0.383	other	NA	NA	174	79	NA	NA	NA	NA	0.382	0.97	0.979	-0.877	0.032	0.343	807	NA	NA	NA	NA
10	8058572	CA	A	DEL	1	RegulatoryFeature	REGULATORY	4	regulatory	0.702	0.187	NA	NA	NA	NA	NA	NA	NA	ENSR00000258097	NA	NA	NA	NA	NA	NA	NA	NA	NA	NA	NA	NA	NA	174	79	NA	NA	NA	NA	0.382	0.97	0.979	-0.877	0.032	0.343	807	NA	NA	NA	NA
10	8058573	A	G	SNV	0	CodingTranscript	SYNONYMOUS	5	synonymous	0.702	0.187	NA	NA	NA	NA	P	P	ENSG00000107485	ENST00000379328	GATA3	CCDS31143.1	NA	3/6	1083	0.351	510	0.382	170	0.383	other	NA	NA	174	79	NA	NA	NA	NA	0.382	0.97	0.979	-0.877	0.032	0.343	807	NA	NA	NA	NA
10	8058573	A	G	SNV	0	RegulatoryFeature	REGULATORY	4	regulatory	0.702	0.187	NA	NA	NA	NA	NA	NA	NA	ENSR00000258097	NA	NA	NA	NA	NA	NA	NA	NA	NA	NA	NA	NA	NA	174	79	NA	NA	NA	NA	0.382	0.97	0.979	-0.877	0.032	0.343	807	NA	NA	NA	NA
10	8058577	T	C	SNV	0	CodingTranscript	NON_SYNONYMOUS	7	missense	0.695	0.173	NA	NA	NA	NA	S	P	ENSG00000107485	ENST00000379328	GATA3	CCDS31143.1	NA	3/6	1087	0.353	514	0.385	172	0.387	other	NA	NA	178	83	tolerated	0.05	benign	0.03	0.411	0.984	1	0.469	1.213	5.482	807	NA	NA	NA	NA
10	8058577	T	C	SNV	0	RegulatoryFeature	REGULATORY	4	regulatory	0.695	0.173	NA	NA	NA	NA	NA	NA	NA	ENSR00000258097	NA	NA	NA	NA	NA	NA	NA	NA	NA	NA	NA	NA	NA	178	83	NA	NA	NA	NA	0.411	0.984	1	0.469	1.213	5.482	807	NA	NA	NA	NA
10	8058577	TCGGCCGGCTCGGCCCG	T	DEL	16	CodingTranscript	FRAME_SHIFT	7	frameshift	0.699	0.182	NA	NA	NA	NA	SAGSAR	X	ENSG00000107485	ENST00000379328	GATA3	CCDS31143.1	NA	3/6	1088	0.353	515	0.386	172	0.387	other	NA	NA	179	84	NA	NA	NA	NA	0.837	1	1	0.595	4.446	6.864	807	NA	NA	NA	NA
10	8058577	TCGGCCGGCTCGGCCCG	T	DEL	16	RegulatoryFeature	REGULATORY	4	regulatory	0.699	0.182	NA	NA	NA	NA	NA	NA	NA	ENSR00000258097	NA	NA	NA	NA	NA	NA	NA	NA	NA	NA	NA	NA	NA	179	84	NA	NA	NA	NA	0.837	1	1	0.595	4.446	6.864	807	NA	NA	NA	NA
10	8058578	C	A	SNV	0	CodingTranscript	STOP_GAINED	8	stop_gained	0.695	0.173	NA	NA	NA	NA	S	*	ENSG00000107485	ENST00000379328	GATA3	CCDS31143.1	NA	3/6	1088	0.353	515	0.386	172	0.387	other	NA	NA	179	84	NA	NA	NA	NA	0.405	0.917	1	0.418	1.587	4.644	807	NA	NA	NA	NA
10	8058578	C	A	SNV	0	RegulatoryFeature	REGULATORY	4	regulatory	0.695	0.173	NA	NA	NA	NA	NA	NA	NA	ENSR00000258097	NA	NA	NA	NA	NA	NA	NA	NA	NA	NA	NA	NA	NA	179	84	NA	NA	NA	NA	0.405	0.917	1	0.418	1.587	4.644	807	NA	NA	NA	NA
10	8058582	C	A	SNV	0	CodingTranscript	SYNONYMOUS	5	synonymous	0.689	0.173	NA	NA	NA	NA	A	A	ENSG00000107485	ENST00000379328	GATA3	CCDS31143.1	NA	3/6	1092	0.354	519	0.389	173	0.39	other	NA	NA	183	88	NA	NA	NA	NA	0.454	0.619	0.909	-0.443	-0.899	-0.009	807	NA	NA	NA	NA
10	8058582	C	A	SNV	0	RegulatoryFeature	REGULATORY	4	regulatory	0.689	0.173	NA	NA	NA	NA	NA	NA	NA	ENSR00000258097	NA	NA	NA	NA	NA	NA	NA	NA	NA	NA	NA	NA	NA	183	88	NA	NA	NA	NA	0.454	0.619	0.909	-0.443	-0.899	-0.009	807	NA	NA	NA	NA
10	8058584	G	A	SNV	0	CodingTranscript	NON_SYNONYMOUS	7	missense	0.682	0.173	NA	NA	NA	NA	G	D	ENSG00000107485	ENST00000379328	GATA3	CCDS31143.1	NA	3/6	1094	0.355	521	0.39	174	0.392	other	NA	NA	185	90	deleterious	0.01	benign	0.368	0.517	1	1	0.595	4.446	4.572	807	NA	NA	NA	NA
10	8058584	G	A	SNV	0	RegulatoryFeature	REGULATORY	4	regulatory	0.682	0.173	NA	NA	NA	NA	NA	NA	NA	ENSR00000258097	NA	NA	NA	NA	NA	NA	NA	NA	NA	NA	NA	NA	NA	185	90	NA	NA	NA	NA	0.517	1	1	0.595	4.446	4.572	807	NA	NA	NA	NA
10	8058585	C	T	SNV	0	CodingTranscript	SYNONYMOUS	5	synonymous	0.689	0.173	NA	NA	NA	NA	G	G	ENSG00000107485	ENST00000379328	GATA3	CCDS31143.1	NA	3/6	1095	0.355	522	0.391	174	0.392	other	NA	NA	186	91	NA	NA	NA	NA	0.53	1	1	0.418	1.601	2.401	807	NA	NA	NA	NA
10	8058585	C	T	SNV	0	RegulatoryFeature	REGULATORY	4	regulatory	0.689	0.173	NA	NA	NA	NA	NA	NA	NA	ENSR00000258097	NA	NA	NA	NA	NA	NA	NA	NA	NA	NA	NA	NA	NA	186	91	NA	NA	NA	NA	0.53	1	1	0.418	1.601	2.401	807	NA	NA	NA	NA
10	8058587	C	A	SNV	0	CodingTranscript	STOP_GAINED	8	stop_gained	0.682	0.173	NA	NA	NA	NA	S	*	ENSG00000107485	ENST00000379328	GATA3	CCDS31143.1	NA	3/6	1097	0.356	524	0.393	175	0.394	other	NA	NA	188	93	NA	NA	NA	NA	0.542	0.974	1	0.418	2.877	5.737	807	NA	NA	NA	NA
10	8058587	C	A	SNV	0	RegulatoryFeature	REGULATORY	4	regulatory	0.682	0.173	NA	NA	NA	NA	NA	NA	NA	ENSR00000258097	NA	NA	NA	NA	NA	NA	NA	NA	NA	NA	NA	NA	NA	188	93	NA	NA	NA	NA	0.542	0.974	1	0.418	2.877	5.737	807	NA	NA	NA	NA
10	8058592	C	A	SNV	0	CodingTranscript	SYNONYMOUS	5	synonymous	0.695	0.173	NA	NA	NA	NA	R	R	ENSG00000107485	ENST00000379328	GATA3	CCDS31143.1	NA	3/6	1102	0.357	529	0.396	177	0.399	other	NA	NA	193	98	NA	NA	NA	NA	0.818	0.995	0.983	0.418	0.901	1.817	807	NA	NA	NA	NA
10	8058592	C	A	SNV	0	RegulatoryFeature	REGULATORY	4	regulatory	0.695	0.173	NA	NA	NA	NA	NA	NA	NA	ENSR00000258097	NA	NA	NA	NA	NA	NA	NA	NA	NA	NA	NA	NA	NA	193	98	NA	NA	NA	NA	0.818	0.995	0.983	0.418	0.901	1.817	807	NA	NA	NA	NA
10	8058593	G	A	SNV	0	CodingTranscript	NON_SYNONYMOUS	7	missense	0.702	0.187	NA	NA	NA	NA	R	Q	ENSG00000107485	ENST00000379328	GATA3	CCDS31143.1	NA	3/6	1103	0.358	530	0.397	177	0.399	other	NA	NA	194	99	deleterious	0.02	possibly_damaging	0.895	0.837	1	1	0.595	4.446	6.864	807	NA	NA	NA	NA
10	8058593	G	A	SNV	0	RegulatoryFeature	REGULATORY	4	regulatory	0.702	0.187	NA	NA	NA	NA	NA	NA	NA	ENSR00000258097	NA	NA	NA	NA	NA	NA	NA	NA	NA	NA	NA	NA	NA	194	99	NA	NA	NA	NA	0.837	1	1	0.595	4.446	6.864	807	NA	NA	NA	NA
10	8058594	G	A	SNV	0	CodingTranscript	SYNONYMOUS	5	synonymous	0.695	0.187	NA	NA	NA	NA	R	R	ENSG00000107485	ENST00000379328	GATA3	CCDS31143.1	NA	3/6	1104	0.358	531	0.398	177	0.399	other	NA	NA	195	100	NA	NA	NA	NA	0.885	1	1	0.595	1.313	1.382	807	NA	NA	NA	NA
10	8058594	G	A	SNV	0	RegulatoryFeature	REGULATORY	4	regulatory	0.695	0.187	NA	NA	NA	NA	NA	NA	NA	ENSR00000258097	NA	NA	NA	NA	NA	NA	NA	NA	NA	NA	NA	NA	NA	195	100	NA	NA	NA	NA	0.885	1	1	0.595	1.313	1.382	807	NA	NA	NA	NA
10	8058595	C	T	SNV	0	CodingTranscript	STOP_GAINED	8	stop_gained	0.695	0.187	NA	NA	NA	NA	Q	*	ENSG00000107485	ENST00000379328	GATA3	CCDS31143.1	NA	3/6	1105	0.358	532	0.399	178	0.401	other	NA	NA	196	101	NA	NA	NA	NA	0.892	1	1	0.418	2.877	5.553	807	NA	NA	NA	NA
10	8058595	C	T	SNV	0	RegulatoryFeature	REGULATORY	4	regulatory	0.695	0.187	NA	NA	NA	NA	NA	NA	NA	ENSR00000258097	NA	NA	NA	NA	NA	NA	NA	NA	NA	NA	NA	NA	NA	196	101	NA	NA	NA	NA	0.892	1	1	0.418	2.877	5.553	807	NA	NA	NA	NA
10	8058596	AGGACGAGAAAGAGTG	A	DEL	15	CodingTranscript	INFRAME	6	inframe_deletion	0.703	0.183	NA	NA	NA	NA	QDEKEC	H	ENSG00000107485	ENST00000379328	GATA3	CCDS31143.1	NA	3/6	1107	0.359	534	0.4	178	0.401	other	NA	NA	198	103	NA	NA	NA	NA	0.988	1	1	0.595	4.484	10.758	808	NA	NA	NA	NA
10	8058596	AGGACGAGAAAGAGTG	A	DEL	15	RegulatoryFeature	REGULATORY	4	regulatory	0.703	0.183	NA	NA	NA	NA	NA	NA	NA	ENSR00000258097	NA	NA	NA	NA	NA	NA	NA	NA	NA	NA	NA	NA	NA	198	103	NA	NA	NA	NA	0.988	1	1	0.595	4.484	10.758	808	NA	NA	NA	NA
10	8058598	G	T	SNV	0	CodingTranscript	NON_SYNONYMOUS	7	missense	0.702	0.187	NA	NA	NA	NA	D	Y	ENSG00000107485	ENST00000379328	GATA3	CCDS31143.1	NA	3/6	1108	0.359	535	0.401	179	0.403	other	NA	NA	199	104	deleterious	0.03	probably_damaging	0.946	0.897	1	1	0.595	4.446	9.095	808	NA	NA	NA	NA
10	8058598	G	T	SNV	0	RegulatoryFeature	REGULATORY	4	regulatory	0.702	0.187	NA	NA	NA	NA	NA	NA	NA	ENSR00000258097	NA	NA	NA	NA	NA	NA	NA	NA	NA	NA	NA	NA	NA	199	104	NA	NA	NA	NA	0.897	1	1	0.595	4.446	9.095	808	NA	NA	NA	NA
10	8058600	C	T	SNV	0	CodingTranscript	SYNONYMOUS	5	synonymous	0.702	0.173	NA	NA	NA	NA	D	D	ENSG00000107485	ENST00000379328	GATA3	CCDS31143.1	NA	3/6	1110	0.36	537	0.402	179	0.403	other	NA	NA	201	106	NA	NA	NA	NA	0.883	0.448	0.056	-1.657	-1.455	-0.634	808	NA	NA	NA	NA
10	8058600	C	T	SNV	0	RegulatoryFeature	REGULATORY	4	regulatory	0.702	0.173	NA	NA	NA	NA	NA	NA	NA	ENSR00000258097	NA	NA	NA	NA	NA	NA	NA	NA	NA	NA	NA	NA	NA	201	106	NA	NA	NA	NA	0.883	0.448	0.056	-1.657	-1.455	-0.634	808	NA	NA	NA	NA
10	8058602	A	G	SNV	0	CodingTranscript	NON_SYNONYMOUS	7	missense	0.689	0.173	NA	NA	NA	NA	E	G	ENSG00000107485	ENST00000379328	GATA3	CCDS31143.1	NA	3/6	1112	0.361	539	0.404	180	0.405	other	NA	NA	203	108	deleterious	0.01	benign	0.055	0.913	1	1	0.475	3.363	8.28	808	NA	NA	NA	NA
10	8058602	A	G	SNV	0	RegulatoryFeature	REGULATORY	4	regulatory	0.689	0.173	NA	NA	NA	NA	NA	NA	NA	ENSR00000258097	NA	NA	NA	NA	NA	NA	NA	NA	NA	NA	NA	NA	NA	203	108	NA	NA	NA	NA	0.913	1	1	0.475	3.363	8.28	808	NA	NA	NA	NA
10	8058603	G	T	SNV	0	CodingTranscript	NON_SYNONYMOUS	7	missense	0.689	0.173	NA	NA	NA	NA	E	D	ENSG00000107485	ENST00000379328	GATA3	CCDS31143.1	NA	3/6	1113	0.361	540	0.404	180	0.405	other	NA	NA	204	109	tolerated	0.61	benign	0.018	0.921	1	1	-0.215	1.481	2.379	808	NA	NA	NA	NA
10	8058603	G	T	SNV	0	RegulatoryFeature	REGULATORY	4	regulatory	0.689	0.173	NA	NA	NA	NA	NA	NA	NA	ENSR00000258097	NA	NA	NA	NA	NA	NA	NA	NA	NA	NA	NA	NA	NA	204	109	NA	NA	NA	NA	0.921	1	1	-0.215	1.481	2.379	808	NA	NA	NA	NA
10	8058604	A	G	SNV	0	CodingTranscript	NON_SYNONYMOUS	7	missense	0.682	0.173	NA	NA	NA	NA	K	E	ENSG00000107485	ENST00000379328	GATA3	CCDS31143.1	NA	3/6	1114	0.361	541	0.405	181	0.408	other	NA	NA	205	110	deleterious	0.01	possibly_damaging	0.811	0.942	1	1	0.475	3.363	8.28	808	NA	NA	NA	NA
10	8058604	A	G	SNV	0	RegulatoryFeature	REGULATORY	4	regulatory	0.682	0.173	NA	NA	NA	NA	NA	NA	NA	ENSR00000258097	NA	NA	NA	NA	NA	NA	NA	NA	NA	NA	NA	NA	NA	205	110	NA	NA	NA	NA	0.942	1	1	0.475	3.363	8.28	808	NA	NA	NA	NA
10	8058605	A	T	SNV	0	CodingTranscript	NON_SYNONYMOUS	7	missense	0.689	0.173	NA	NA	NA	NA	K	I	ENSG00000107485	ENST00000379328	GATA3	CCDS31143.1	NA	3/6	1115	0.362	542	0.406	181	0.408	other	NA	NA	206	111	deleterious	0	probably_damaging	0.95	0.957	1	1	0.475	3.363	8.28	808	NA	NA	NA	NA
10	8058605	A	T	SNV	0	RegulatoryFeature	REGULATORY	4	regulatory	0.689	0.173	NA	NA	NA	NA	NA	NA	NA	ENSR00000258097	NA	NA	NA	NA	NA	NA	NA	NA	NA	NA	NA	NA	NA	206	111	NA	NA	NA	NA	0.957	1	1	0.475	3.363	8.28	808	NA	NA	NA	NA
10	8058606	AGAGTGCCTCAAGTACCAGGTGCCCCTGCCCGACAGC	A	DEL	36	CodingTranscript	INFRAME	6	inframe_deletion	0.699	0.173	NA	NA	NA	NA	ECLKYQVPLPDS	-	ENSG00000107485	ENST00000379328	GATA3	CCDS31143.1	NA	3/6	1117	0.362	544	0.407	182	0.41	other	NA	NA	208	113	NA	NA	NA	NA	0.991	1	1	0.595	4.484	10.758	808	NA	NA	NA	NA
10	8058606	AGAGTGCCTCAAGTACCAGGTGCCCCTGCCCGACAGC	A	DEL	36	RegulatoryFeature	REGULATORY	4	regulatory	0.699	0.173	NA	NA	NA	NA	NA	NA	NA	ENSR00000258097	NA	NA	NA	NA	NA	NA	NA	NA	NA	NA	NA	NA	NA	208	113	NA	NA	NA	NA	0.991	1	1	0.595	4.484	10.758	808	NA	NA	NA	NA
10	8058607	G	A	SNV	0	CodingTranscript	NON_SYNONYMOUS	7	missense	0.689	0.187	NA	NA	NA	NA	E	K	ENSG00000107485	ENST00000379328	GATA3	CCDS31143.1	NA	3/6	1117	0.362	544	0.407	182	0.41	other	NA	NA	208	113	tolerated	0.06	benign	0.059	0.976	1	1	0.595	4.484	10.758	808	NA	NA	NA	NA
10	8058607	G	A	SNV	0	RegulatoryFeature	REGULATORY	4	regulatory	0.689	0.187	NA	NA	NA	NA	NA	NA	NA	ENSR00000258097	NA	NA	NA	NA	NA	NA	NA	NA	NA	NA	NA	NA	NA	208	113	NA	NA	NA	NA	0.976	1	1	0.595	4.484	10.758	808	NA	NA	NA	NA
10	8058607	GAGT	T	DEL	3	CodingTranscript	INFRAME	6	inframe_deletion	0.693	0.184	NA	NA	NA	NA	E	-	ENSG00000107485	ENST00000379328	GATA3	CCDS31143.1	NA	3/6	1117	0.362	544	0.407	182	0.41	other	NA	NA	209	114	NA	NA	NA	NA	0.987	1	1	0.595	3.363	8.28	808	NA	NA	NA	NA
10	8058607	GAGT	T	DEL	3	RegulatoryFeature	REGULATORY	4	regulatory	0.693	0.184	NA	NA	NA	NA	NA	NA	NA	ENSR00000258097	NA	NA	NA	NA	NA	NA	NA	NA	NA	NA	NA	NA	NA	209	114	NA	NA	NA	NA	0.987	1	1	0.595	3.363	8.28	808	NA	NA	NA	NA
10	8058609	G	T	SNV	0	CodingTranscript	NON_SYNONYMOUS	7	missense	0.689	0.173	NA	NA	NA	NA	E	D	ENSG00000107485	ENST00000379328	GATA3	CCDS31143.1	NA	3/6	1119	0.363	546	0.409	182	0.41	other	NA	NA	210	115	tolerated	0.43	benign	0.011	0.985	1	1	0.595	0.989	2.242	808	NA	NA	NA	NA
10	8058609	G	T	SNV	0	RegulatoryFeature	REGULATORY	4	regulatory	0.689	0.173	NA	NA	NA	NA	NA	NA	NA	ENSR00000258097	NA	NA	NA	NA	NA	NA	NA	NA	NA	NA	NA	NA	NA	210	115	NA	NA	NA	NA	0.985	1	1	0.595	0.989	2.242	808	NA	NA	NA	NA
10	8058610	T	C	SNV	0	CodingTranscript	NON_SYNONYMOUS	7	missense	0.689	0.173	NA	NA	NA	NA	C	R	ENSG00000107485	ENST00000379328	GATA3	CCDS31143.1	NA	3/6	1120	0.363	547	0.41	183	0.412	other	NA	NA	211	116	deleterious	0.05	benign	0.143	0.987	1	1	0.469	3.344	5.455	808	NA	NA	NA	NA
10	8058610	T	C	SNV	0	RegulatoryFeature	REGULATORY	4	regulatory	0.689	0.173	NA	NA	NA	NA	NA	NA	NA	ENSR00000258097	NA	NA	NA	NA	NA	NA	NA	NA	NA	NA	NA	NA	NA	211	116	NA	NA	NA	NA	0.987	1	1	0.469	3.344	5.455	808	NA	NA	NA	NA
10	8058610	T	G	SNV	0	CodingTranscript	NON_SYNONYMOUS	7	missense	0.689	0.173	NA	NA	NA	NA	C	G	ENSG00000107485	ENST00000379328	GATA3	CCDS31143.1	NA	3/6	1120	0.363	547	0.41	183	0.412	other	NA	NA	211	116	tolerated	0.4	benign	0.003	0.987	1	1	0.469	3.344	5.455	808	NA	NA	NA	NA
10	8058610	T	G	SNV	0	RegulatoryFeature	REGULATORY	4	regulatory	0.689	0.173	NA	NA	NA	NA	NA	NA	NA	ENSR00000258097	NA	NA	NA	NA	NA	NA	NA	NA	NA	NA	NA	NA	NA	211	116	NA	NA	NA	NA	0.987	1	1	0.469	3.344	5.455	808	NA	NA	NA	NA
10	8058611	GCCTCAAGTACC	G	DEL	11	CodingTranscript	STOP_GAINED	8	frameshift,stop_gained	0.683	0.15	NA	NA	NA	NA	CLKYQ	*	ENSG00000107485	ENST00000379328	GATA3	CCDS31143.1	NA	3/6	1122	0.364	549	0.411	183	0.412	other	NA	NA	213	118	NA	NA	NA	NA	0.991	1	1	0.595	3.363	8.638	808	NA	NA	NA	NA
10	8058611	GCCTCAAGTACC	G	DEL	11	RegulatoryFeature	REGULATORY	4	regulatory	0.683	0.15	NA	NA	NA	NA	NA	NA	NA	ENSR00000258097	NA	NA	NA	NA	NA	NA	NA	NA	NA	NA	NA	NA	NA	213	118	NA	NA	NA	NA	0.991	1	1	0.595	3.363	8.638	808	NA	NA	NA	NA
10	8058612	CCTCAAGTA	A	DEL	8	CodingTranscript	STOP_GAINED	8	frameshift,stop_gained	0.684	0.153	NA	NA	NA	NA	CLKY	*	ENSG00000107485	ENST00000379328	GATA3	CCDS31143.1	NA	3/6	1122	0.364	549	0.411	183	0.412	other	NA	NA	214	119	NA	NA	NA	NA	0.991	1	1	0.595	3.363	8.638	808	NA	NA	NA	NA
10	8058612	CCTCAAGTA	A	DEL	8	RegulatoryFeature	REGULATORY	4	regulatory	0.684	0.153	NA	NA	NA	NA	NA	NA	NA	ENSR00000258097	NA	NA	NA	NA	NA	NA	NA	NA	NA	NA	NA	NA	NA	214	119	NA	NA	NA	NA	0.991	1	1	0.595	3.363	8.638	808	NA	NA	NA	NA
10	8058613	C	T	SNV	0	CodingTranscript	NON_SYNONYMOUS	7	missense	0.682	0.16	NA	NA	NA	NA	L	F	ENSG00000107485	ENST00000379328	GATA3	CCDS31143.1	NA	3/6	1123	0.364	550	0.412	184	0.414	other	NA	NA	214	119	deleterious	0	benign	0.039	0.988	1	1	0.418	0.664	2.478	808	NA	NA	NA	NA
10	8058613	C	T	SNV	0	RegulatoryFeature	REGULATORY	4	regulatory	0.682	0.16	NA	NA	NA	NA	NA	NA	NA	ENSR00000258097	NA	NA	NA	NA	NA	NA	NA	NA	NA	NA	NA	NA	NA	214	119	NA	NA	NA	NA	0.988	1	1	0.418	0.664	2.478	808	NA	NA	NA	NA
10	8058616	A	G	SNV	0	CodingTranscript	NON_SYNONYMOUS	7	missense	0.689	0.16	NA	NA	NA	NA	K	E	ENSG00000107485	ENST00000379328	GATA3	CCDS31143.1	NA	3/6	1126	0.365	553	0.414	185	0.417	other	NA	NA	217	122	deleterious	0.04	benign	0.172	0.99	1	1	0.475	3.363	8.28	808	NA	NA	NA	NA
10	8058616	A	G	SNV	0	RegulatoryFeature	REGULATORY	4	regulatory	0.689	0.16	NA	NA	NA	NA	NA	NA	NA	ENSR00000258097	NA	NA	NA	NA	NA	NA	NA	NA	NA	NA	NA	NA	NA	217	122	NA	NA	NA	NA	0.99	1	1	0.475	3.363	8.28	808	NA	NA	NA	NA
10	8058616	A	T	SNV	0	CodingTranscript	STOP_GAINED	8	stop_gained	0.689	0.16	NA	NA	NA	NA	K	*	ENSG00000107485	ENST00000379328	GATA3	CCDS31143.1	NA	3/6	1126	0.365	553	0.414	185	0.417	other	NA	NA	217	122	NA	NA	NA	NA	0.99	1	1	0.475	3.363	8.28	808	NA	NA	NA	NA
10	8058616	A	T	SNV	0	RegulatoryFeature	REGULATORY	4	regulatory	0.689	0.16	NA	NA	NA	NA	NA	NA	NA	ENSR00000258097	NA	NA	NA	NA	NA	NA	NA	NA	NA	NA	NA	NA	NA	217	122	NA	NA	NA	NA	0.99	1	1	0.475	3.363	8.28	808	NA	NA	NA	NA
10	8058616	AAG	A	DEL	2	CodingTranscript	FRAME_SHIFT	7	frameshift	0.684	0.159	NA	NA	NA	NA	K	X	ENSG00000107485	ENST00000379328	GATA3	CCDS31143.1	NA	3/6	1127	0.366	554	0.415	185	0.417	other	NA	NA	218	123	NA	NA	NA	NA	0.991	1	1	0.595	3.363	8.28	808	NA	NA	NA	NA
10	8058616	AAG	A	DEL	2	RegulatoryFeature	REGULATORY	4	regulatory	0.684	0.159	NA	NA	NA	NA	NA	NA	NA	ENSR00000258097	NA	NA	NA	NA	NA	NA	NA	NA	NA	NA	NA	NA	NA	218	123	NA	NA	NA	NA	0.991	1	1	0.595	3.363	8.28	808	NA	NA	NA	NA
10	8058617	A	G	SNV	0	CodingTranscript	NON_SYNONYMOUS	7	missense	0.689	0.16	NA	NA	NA	NA	K	R	ENSG00000107485	ENST00000379328	GATA3	CCDS31143.1	NA	3/6	1127	0.366	554	0.415	185	0.417	other	NA	NA	218	123	deleterious	0.03	benign	0.172	0.991	1	1	0.475	3.363	8.28	808	NA	NA	NA	NA
10	8058617	A	G	SNV	0	RegulatoryFeature	REGULATORY	4	regulatory	0.689	0.16	NA	NA	NA	NA	NA	NA	NA	ENSR00000258097	NA	NA	NA	NA	NA	NA	NA	NA	NA	NA	NA	NA	NA	218	123	NA	NA	NA	NA	0.991	1	1	0.475	3.363	8.28	808	NA	NA	NA	NA
10	8058617	A	T	SNV	0	CodingTranscript	NON_SYNONYMOUS	7	missense	0.689	0.16	NA	NA	NA	NA	K	M	ENSG00000107485	ENST00000379328	GATA3	CCDS31143.1	NA	3/6	1127	0.366	554	0.415	185	0.417	other	NA	NA	218	123	deleterious	0.02	probably_damaging	0.922	0.991	1	1	0.475	3.363	8.28	808	NA	NA	NA	NA
10	8058617	A	T	SNV	0	RegulatoryFeature	REGULATORY	4	regulatory	0.689	0.16	NA	NA	NA	NA	NA	NA	NA	ENSR00000258097	NA	NA	NA	NA	NA	NA	NA	NA	NA	NA	NA	NA	NA	218	123	NA	NA	NA	NA	0.991	1	1	0.475	3.363	8.28	808	NA	NA	NA	NA
10	8058617	AGTACCAGGTGCCCCTGCCCGACAG	A	DEL	24	CodingTranscript	INFRAME	6	inframe_deletion	0.695	0.162	NA	NA	NA	NA	KYQVPLPDS	N	ENSG00000107485	ENST00000379328	GATA3	CCDS31143.1	NA	3/6	1128	0.366	555	0.416	185	0.417	other	NA	NA	219	124	NA	NA	NA	NA	0.991	1	1	0.595	4.484	10.477	808	NA	NA	NA	NA
10	8058617	AGTACCAGGTGCCCCTGCCCGACAG	A	DEL	24	RegulatoryFeature	REGULATORY	4	regulatory	0.695	0.162	NA	NA	NA	NA	NA	NA	NA	ENSR00000258097	NA	NA	NA	NA	NA	NA	NA	NA	NA	NA	NA	NA	NA	219	124	NA	NA	NA	NA	0.991	1	1	0.595	4.484	10.477	808	NA	NA	NA	NA
10	8058618	G	A	SNV	0	CodingTranscript	SYNONYMOUS	5	synonymous	0.689	0.16	NA	NA	NA	NA	K	K	ENSG00000107485	ENST00000379328	GATA3	CCDS31143.1	NA	3/6	1128	0.366	555	0.416	185	0.417	other	NA	NA	219	124	NA	NA	NA	NA	0.991	1	1	0.595	2.991	3.936	808	NA	NA	NA	NA
10	8058618	G	A	SNV	0	RegulatoryFeature	REGULATORY	4	regulatory	0.689	0.16	NA	NA	NA	NA	NA	NA	NA	ENSR00000258097	NA	NA	NA	NA	NA	NA	NA	NA	NA	NA	NA	NA	NA	219	124	NA	NA	NA	NA	0.991	1	1	0.595	2.991	3.936	808	NA	NA	NA	NA
10	8058619	TACCAGG	T	DEL	6	CodingTranscript	INFRAME	6	inframe_deletion	0.686	0.142	NA	NA	NA	NA	YQV	L	ENSG00000107485	ENST00000379328	GATA3	CCDS31143.1	NA	3/6	1130	0.367	557	0.417	186	0.419	other	NA	NA	221	126	NA	NA	NA	NA	0.991	1	1	0.595	4.484	10.477	808	NA	NA	NA	NA
10	8058619	TACCAGG	T	DEL	6	RegulatoryFeature	REGULATORY	4	regulatory	0.686	0.142	NA	NA	NA	NA	NA	NA	NA	ENSR00000258097	NA	NA	NA	NA	NA	NA	NA	NA	NA	NA	NA	NA	NA	221	126	NA	NA	NA	NA	0.991	1	1	0.595	4.484	10.477	808	NA	NA	NA	NA
10	8058620	AC	TT	SNV	1	CodingTranscript	NON_SYNONYMOUS	7	missense	0.691	0.146	NA	NA	NA	NA	Y	F	ENSG00000107485	ENST00000379328	GATA3	CCDS31143.1	NA	3/6	1130	0.367	557	0.417	186	0.419	other	NA	NA	221	126	tolerated	0.06	possibly_damaging	0.879	0.989	1	1	0.475	3.363	8.638	808	NA	NA	NA	NA
10	8058620	AC	TT	SNV	1	RegulatoryFeature	REGULATORY	4	regulatory	0.691	0.146	NA	NA	NA	NA	NA	NA	NA	ENSR00000258097	NA	NA	NA	NA	NA	NA	NA	NA	NA	NA	NA	NA	NA	221	126	NA	NA	NA	NA	0.989	1	1	0.475	3.363	8.638	808	NA	NA	NA	NA
10	8058621	C	G	SNV	0	CodingTranscript	STOP_GAINED	8	stop_gained	0.695	0.147	NA	NA	NA	NA	Y	*	ENSG00000107485	ENST00000379328	GATA3	CCDS31143.1	NA	3/6	1131	0.367	558	0.418	186	0.419	other	NA	NA	222	127	NA	NA	NA	NA	0.987	1	1	-0.445	0.947	3.077	808	NA	NA	NA	NA
10	8058621	C	G	SNV	0	RegulatoryFeature	REGULATORY	4	regulatory	0.695	0.147	NA	NA	NA	NA	NA	NA	NA	ENSR00000258097	NA	NA	NA	NA	NA	NA	NA	NA	NA	NA	NA	NA	NA	222	127	NA	NA	NA	NA	0.987	1	1	-0.445	0.947	3.077	808	NA	NA	NA	NA
10	8058621	C	T	SNV	0	CodingTranscript	SYNONYMOUS	5	synonymous	0.695	0.147	NA	NA	NA	NA	Y	Y	ENSG00000107485	ENST00000379328	GATA3	CCDS31143.1	NA	3/6	1131	0.367	558	0.418	186	0.419	other	NA	NA	222	127	NA	NA	NA	NA	0.987	1	1	-0.445	0.947	3.077	808	NA	NA	NA	NA
10	8058621	C	T	SNV	0	RegulatoryFeature	REGULATORY	4	regulatory	0.695	0.147	NA	NA	NA	NA	NA	NA	NA	ENSR00000258097	NA	NA	NA	NA	NA	NA	NA	NA	NA	NA	NA	NA	NA	222	127	NA	NA	NA	NA	0.987	1	1	-0.445	0.947	3.077	808	NA	NA	NA	NA
10	8058622	C	T	SNV	0	CodingTranscript	STOP_GAINED	8	stop_gained	0.689	0.147	NA	NA	NA	NA	Q	*	ENSG00000107485	ENST00000379328	GATA3	CCDS31143.1	NA	3/6	1132	0.367	559	0.419	187	0.421	other	NA	NA	223	128	NA	NA	NA	NA	0.989	1	1	0.418	2.9	7.476	808	NA	NA	NA	NA
10	8058622	C	T	SNV	0	RegulatoryFeature	REGULATORY	4	regulatory	0.689	0.147	NA	NA	NA	NA	NA	NA	NA	ENSR00000258097	NA	NA	NA	NA	NA	NA	NA	NA	NA	NA	NA	NA	NA	223	128	NA	NA	NA	NA	0.989	1	1	0.418	2.9	7.476	808	NA	NA	NA	NA
10	8058624	G	A	SNV	0	CodingTranscript	SYNONYMOUS	5	synonymous	0.695	0.147	NA	NA	NA	NA	Q	Q	ENSG00000107485	ENST00000379328	GATA3	CCDS31143.1	NA	3/6	1134	0.368	561	0.42	187	0.421	other	NA	NA	225	130	NA	NA	NA	NA	0.991	1	1	0.595	4.484	3.962	808	NA	NA	NA	NA
10	8058624	G	A	SNV	0	RegulatoryFeature	REGULATORY	4	regulatory	0.695	0.147	NA	NA	NA	NA	NA	NA	NA	ENSR00000258097	NA	NA	NA	NA	NA	NA	NA	NA	NA	NA	NA	NA	NA	225	130	NA	NA	NA	NA	0.991	1	1	0.595	4.484	3.962	808	NA	NA	NA	NA
10	8058625	GTGCCCCTGCCCGA	G	DEL	13	CodingTranscript	FRAME_SHIFT	7	frameshift	0.687	0.16	NA	NA	NA	NA	VPLPD	X	ENSG00000107485	ENST00000379328	GATA3	CCDS31143.1	NA	3/6	1136	0.368	563	0.422	188	0.423	other	NA	NA	227	132	NA	NA	NA	NA	0.99	1	1	0.595	4.484	9.315	808	NA	NA	NA	NA
10	8058625	GTGCCCCTGCCCGA	G	DEL	13	RegulatoryFeature	REGULATORY	4	regulatory	0.687	0.16	NA	NA	NA	NA	NA	NA	NA	ENSR00000258097	NA	NA	NA	NA	NA	NA	NA	NA	NA	NA	NA	NA	NA	227	132	NA	NA	NA	NA	0.99	1	1	0.595	4.484	9.315	808	NA	NA	NA	NA
10	8058626	T	C	SNV	0	CodingTranscript	NON_SYNONYMOUS	7	missense	0.689	0.147	NA	NA	NA	NA	V	A	ENSG00000107485	ENST00000379328	GATA3	CCDS31143.1	NA	3/6	1136	0.368	563	0.422	188	0.423	other	NA	NA	227	132	tolerated	0.08	possibly_damaging	0.845	0.99	1	1	0.469	3.344	8.606	808	NA	NA	NA	NA
10	8058626	T	C	SNV	0	RegulatoryFeature	REGULATORY	4	regulatory	0.689	0.147	NA	NA	NA	NA	NA	NA	NA	ENSR00000258097	NA	NA	NA	NA	NA	NA	NA	NA	NA	NA	NA	NA	NA	227	132	NA	NA	NA	NA	0.99	1	1	0.469	3.344	8.606	808	NA	NA	NA	NA
10	8058626	TGCCCCTGCCC	T	DEL	10	CodingTranscript	FRAME_SHIFT	7	frameshift	0.688	0.151	NA	NA	NA	NA	VPLP	X	ENSG00000107485	ENST00000379328	GATA3	CCDS31143.1	NA	3/6	1137	0.369	564	0.422	188	0.423	other	NA	NA	228	133	NA	NA	NA	NA	0.987	1	1	0.595	3.344	7.476	808	NA	NA	NA	NA
10	8058626	TGCCCCTGCCC	T	DEL	10	RegulatoryFeature	REGULATORY	4	regulatory	0.688	0.151	NA	NA	NA	NA	NA	NA	NA	ENSR00000258097	NA	NA	NA	NA	NA	NA	NA	NA	NA	NA	NA	NA	NA	228	133	NA	NA	NA	NA	0.987	1	1	0.595	3.344	7.476	808	NA	NA	NA	NA
10	8058627	G	C	SNV	0	CodingTranscript	SYNONYMOUS	5	synonymous	0.689	0.147	NA	NA	NA	NA	V	V	ENSG00000107485	ENST00000379328	GATA3	CCDS31143.1	NA	3/6	1137	0.369	564	0.422	188	0.423	other	NA	NA	228	133	NA	NA	NA	NA	0.987	1	1	0.595	2.995	6.685	808	NA	NA	NA	NA
10	8058627	G	C	SNV	0	RegulatoryFeature	REGULATORY	4	regulatory	0.689	0.147	NA	NA	NA	NA	NA	NA	NA	ENSR00000258097	NA	NA	NA	NA	NA	NA	NA	NA	NA	NA	NA	NA	NA	228	133	NA	NA	NA	NA	0.987	1	1	0.595	2.995	6.685	808	NA	NA	NA	NA
10	8058627	GCCCCTGCCCGAC	G	DEL	12	CodingTranscript	INFRAME	6	inframe_deletion	0.685	0.149	NA	NA	NA	NA	PLPD	-	ENSG00000107485	ENST00000379328	GATA3	CCDS31143.1	NA	3/6	1138	0.369	565	0.423	189	0.426	other	NA	NA	229	134	NA	NA	NA	NA	0.989	1	1	0.595	4.484	9.315	808	NA	NA	NA	NA
10	8058627	GCCCCTGCCCGAC	G	DEL	12	RegulatoryFeature	REGULATORY	4	regulatory	0.685	0.149	NA	NA	NA	NA	NA	NA	NA	ENSR00000258097	NA	NA	NA	NA	NA	NA	NA	NA	NA	NA	NA	NA	NA	229	134	NA	NA	NA	NA	0.989	1	1	0.595	4.484	9.315	808	NA	NA	NA	NA
10	8058629	C	A	SNV	0	CodingTranscript	NON_SYNONYMOUS	7	missense	0.682	0.147	NA	NA	NA	NA	P	H	ENSG00000107485	ENST00000379328	GATA3	CCDS31143.1	NA	3/6	1139	0.369	566	0.424	189	0.426	other	NA	NA	230	135	tolerated	0.1	possibly_damaging	0.484	0.984	1	1	0.418	1.587	3.622	808	NA	NA	NA	NA
10	8058629	C	A	SNV	0	RegulatoryFeature	REGULATORY	4	regulatory	0.682	0.147	NA	NA	NA	NA	NA	NA	NA	ENSR00000258097	NA	NA	NA	NA	NA	NA	NA	NA	NA	NA	NA	NA	NA	230	135	NA	NA	NA	NA	0.984	1	1	0.418	1.587	3.622	808	NA	NA	NA	NA
10	8058630	C	CTG	INS	2	CodingTranscript	FRAME_SHIFT	7	frameshift	0.687	0.161	NA	NA	NA	NA	-	X	ENSG00000107485	ENST00000379328	GATA3	CCDS31143.1	NA	3/6	1140	0.37	567	0.425	189	0.426	other	NA	NA	231	136	NA	NA	NA	NA	0.983	1	1	0.595	1.335	3.006	808	NA	NA	NA	NA
10	8058630	C	CTG	INS	2	RegulatoryFeature	REGULATORY	4	regulatory	0.687	0.161	NA	NA	NA	NA	NA	NA	NA	ENSR00000258097	NA	NA	NA	NA	NA	NA	NA	NA	NA	NA	NA	NA	NA	231	136	NA	NA	NA	NA	0.983	1	1	0.595	1.335	3.006	808	NA	NA	NA	NA
10	8058631	CT	T	DEL	1	CodingTranscript	FRAME_SHIFT	7	frameshift	0.682	0.16	NA	NA	NA	NA	L	X	ENSG00000107485	ENST00000379328	GATA3	CCDS31143.1	NA	3/6	1141	0.37	568	0.425	190	0.428	other	NA	NA	233	138	NA	NA	NA	NA	0.985	1	1	0.469	3.344	7.019	808	NA	NA	NA	NA
10	8058631	CT	T	DEL	1	RegulatoryFeature	REGULATORY	4	regulatory	0.682	0.16	NA	NA	NA	NA	NA	NA	NA	ENSR00000258097	NA	NA	NA	NA	NA	NA	NA	NA	NA	NA	NA	NA	NA	233	138	NA	NA	NA	NA	0.985	1	1	0.469	3.344	7.019	808	NA	NA	NA	NA
10	8058633	G	A	SNV	0	CodingTranscript	SYNONYMOUS	5	synonymous	0.682	0.16	NA	NA	NA	NA	L	L	ENSG00000107485	ENST00000379328	GATA3	CCDS31143.1	NA	3/6	1143	0.371	570	0.427	190	0.428	other	NA	NA	234	139	NA	NA	NA	NA	0.985	1	1	0.595	1.469	3.569	808	NA	NA	NA	NA
10	8058633	G	A	SNV	0	RegulatoryFeature	REGULATORY	4	regulatory	0.682	0.16	NA	NA	NA	NA	NA	NA	NA	ENSR00000258097	NA	NA	NA	NA	NA	NA	NA	NA	NA	NA	NA	NA	NA	234	139	NA	NA	NA	NA	0.985	1	1	0.595	1.469	3.569	808	NA	NA	NA	NA
10	8058633	G	T	SNV	0	CodingTranscript	SYNONYMOUS	5	synonymous	0.682	0.16	NA	NA	NA	NA	L	L	ENSG00000107485	ENST00000379328	GATA3	CCDS31143.1	NA	3/6	1143	0.371	570	0.427	190	0.428	other	NA	NA	234	139	NA	NA	NA	NA	0.985	1	1	0.595	1.469	3.569	808	NA	NA	NA	NA
10	8058633	G	T	SNV	0	RegulatoryFeature	REGULATORY	4	regulatory	0.682	0.16	NA	NA	NA	NA	NA	NA	NA	ENSR00000258097	NA	NA	NA	NA	NA	NA	NA	NA	NA	NA	NA	NA	NA	234	139	NA	NA	NA	NA	0.985	1	1	0.595	1.469	3.569	808	NA	NA	NA	NA
10	8058634	C	T	SNV	0	CodingTranscript	NON_SYNONYMOUS	7	missense	0.689	0.16	NA	NA	NA	NA	P	S	ENSG00000107485	ENST00000379328	GATA3	CCDS31143.1	NA	3/6	1144	0.371	571	0.428	191	0.43	other	NA	NA	235	140	tolerated	0.41	benign	0.003	0.984	0.998	1	0.418	1.596	1.509	808	NA	NA	NA	NA
10	8058634	C	T	SNV	0	RegulatoryFeature	REGULATORY	4	regulatory	0.689	0.16	NA	NA	NA	NA	NA	NA	NA	ENSR00000258097	NA	NA	NA	NA	NA	NA	NA	NA	NA	NA	NA	NA	NA	235	140	NA	NA	NA	NA	0.984	0.998	1	0.418	1.596	1.509	808	NA	NA	NA	NA
10	8058634	CCCGACAGCA	C	DEL	9	CodingTranscript	INFRAME	6	inframe_deletion	0.692	0.152	NA	NA	NA	NA	PDSM	L	ENSG00000107485	ENST00000379328	GATA3	CCDS31143.1	NA	3/6	1145	0.371	572	0.428	191	0.43	other	NA	NA	236	141	NA	NA	NA	NA	0.991	1	1	0.595	4.484	9.315	808	NA	NA	NA	NA
10	8058634	CCCGACAGCA	C	DEL	9	RegulatoryFeature	REGULATORY	4	regulatory	0.692	0.152	NA	NA	NA	NA	NA	NA	NA	ENSR00000258097	NA	NA	NA	NA	NA	NA	NA	NA	NA	NA	NA	NA	NA	236	141	NA	NA	NA	NA	0.991	1	1	0.595	4.484	9.315	808	NA	NA	NA	NA
10	8058638	ACAGC	A	DEL	4	CodingTranscript	FRAME_SHIFT	7	frameshift	0.695	0.144	NA	NA	NA	NA	DS	X	ENSG00000107485	ENST00000379328	GATA3	CCDS31143.1	NA	3/6	1149	0.373	576	0.431	192	0.432	other	NA	NA	240	145	NA	NA	NA	NA	0.991	1	1	0.595	4.484	3.133	808	NA	NA	NA	NA
10	8058638	ACAGC	A	DEL	4	RegulatoryFeature	REGULATORY	4	regulatory	0.695	0.144	NA	NA	NA	NA	NA	NA	NA	ENSR00000258097	NA	NA	NA	NA	NA	NA	NA	NA	NA	NA	NA	NA	NA	240	145	NA	NA	NA	NA	0.991	1	1	0.595	4.484	3.133	808	NA	NA	NA	NA
10	8058639	C	T	SNV	0	CodingTranscript	SYNONYMOUS	5	synonymous	0.689	0.147	NA	NA	NA	NA	D	D	ENSG00000107485	ENST00000379328	GATA3	CCDS31143.1	NA	3/6	1149	0.373	576	0.431	192	0.432	other	NA	NA	240	145	NA	NA	NA	NA	0.989	0.999	0.858	0.418	0.478	0.105	808	NA	NA	NA	NA
10	8058639	C	T	SNV	0	RegulatoryFeature	REGULATORY	4	regulatory	0.689	0.147	NA	NA	NA	NA	NA	NA	NA	ENSR00000258097	NA	NA	NA	NA	NA	NA	NA	NA	NA	NA	NA	NA	NA	240	145	NA	NA	NA	NA	0.989	0.999	0.858	0.418	0.478	0.105	808	NA	NA	NA	NA
10	8058641	G	T	SNV	0	CodingTranscript	NON_SYNONYMOUS	7	missense	0.695	0.147	NA	NA	NA	NA	S	I	ENSG00000107485	ENST00000379328	GATA3	CCDS31143.1	NA	3/6	1151	0.373	578	0.433	193	0.435	other	NA	NA	242	147	deleterious	0.01	benign	0.346	0.991	1	1	0.595	4.484	3.133	808	NA	NA	NA	NA
10	8058641	G	T	SNV	0	RegulatoryFeature	REGULATORY	4	regulatory	0.695	0.147	NA	NA	NA	NA	NA	NA	NA	ENSR00000258097	NA	NA	NA	NA	NA	NA	NA	NA	NA	NA	NA	NA	NA	242	147	NA	NA	NA	NA	0.991	1	1	0.595	4.484	3.133	808	NA	NA	NA	NA
10	8058641	GCAT	G	DEL	3	CodingTranscript	INFRAME	6	inframe_deletion	0.686	0.145	NA	NA	NA	NA	SM	R	ENSG00000107485	ENST00000379328	GATA3	CCDS31143.1	NA	3/6	1152	0.374	579	0.434	193	0.435	other	NA	NA	243	148	NA	NA	NA	NA	0.991	1	1	0.475	3.363	8.638	808	NA	NA	NA	NA
10	8058641	GCAT	G	DEL	3	RegulatoryFeature	REGULATORY	4	regulatory	0.686	0.145	NA	NA	NA	NA	NA	NA	NA	ENSR00000258097	NA	NA	NA	NA	NA	NA	NA	NA	NA	NA	NA	NA	NA	243	148	NA	NA	NA	NA	0.991	1	1	0.475	3.363	8.638	808	NA	NA	NA	NA
10	8058644	T	C	SNV	0	CodingTranscript	NON_SYNONYMOUS	7	missense	0.689	0.147	NA	NA	NA	NA	M	T	ENSG00000107485	ENST00000379328	GATA3	CCDS31143.1	NA	3/6	1154	0.374	581	0.435	194	0.437	other	NA	NA	245	150	deleterious	0.05	possibly_damaging	0.546	0.99	1	1	0.469	3.344	7.019	808	NA	NA	NA	NA
10	8058644	T	C	SNV	0	RegulatoryFeature	REGULATORY	4	regulatory	0.689	0.147	NA	NA	NA	NA	NA	NA	NA	ENSR00000258097	NA	NA	NA	NA	NA	NA	NA	NA	NA	NA	NA	NA	NA	245	150	NA	NA	NA	NA	0.99	1	1	0.469	3.344	7.019	808	NA	NA	NA	NA
10	8058644	T	G	SNV	0	CodingTranscript	NON_SYNONYMOUS	7	missense	0.689	0.147	NA	NA	NA	NA	M	R	ENSG00000107485	ENST00000379328	GATA3	CCDS31143.1	NA	3/6	1154	0.374	581	0.435	194	0.437	other	NA	NA	245	150	deleterious	0	possibly_damaging	0.67	0.99	1	1	0.469	3.344	7.019	808	NA	NA	NA	NA
10	8058644	T	G	SNV	0	RegulatoryFeature	REGULATORY	4	regulatory	0.689	0.147	NA	NA	NA	NA	NA	NA	NA	ENSR00000258097	NA	NA	NA	NA	NA	NA	NA	NA	NA	NA	NA	NA	NA	245	150	NA	NA	NA	NA	0.99	1	1	0.469	3.344	7.019	808	NA	NA	NA	NA
10	8058644	TG	T	DEL	1	CodingTranscript	FRAME_SHIFT	7	frameshift	0.689	0.147	NA	NA	NA	NA	M	X	ENSG00000107485	ENST00000379328	GATA3	CCDS31143.1	NA	3/6	1155	0.375	582	0.436	194	0.437	other	NA	NA	246	151	NA	NA	NA	NA	0.988	1	1	0.595	4.484	9.129	808	NA	NA	NA	NA
10	8058644	TG	T	DEL	1	RegulatoryFeature	REGULATORY	4	regulatory	0.689	0.147	NA	NA	NA	NA	NA	NA	NA	ENSR00000258097	NA	NA	NA	NA	NA	NA	NA	NA	NA	NA	NA	NA	NA	246	151	NA	NA	NA	NA	0.988	1	1	0.595	4.484	9.129	808	NA	NA	NA	NA
10	8058645	G	GGG	INS	2	CodingTranscript	FRAME_SHIFT	7	frameshift	0.687	0.148	NA	NA	NA	NA	-	X	ENSG00000107485	ENST00000379328	GATA3	CCDS31143.1	NA	3/6	1155	0.375	582	0.436	194	0.437	other	NA	NA	246	151	NA	NA	NA	NA	0.988	1	1	0.595	4.484	9.129	808	NA	NA	NA	NA
10	8058645	G	GGG	INS	2	RegulatoryFeature	REGULATORY	4	regulatory	0.687	0.148	NA	NA	NA	NA	NA	NA	NA	ENSR00000258097	NA	NA	NA	NA	NA	NA	NA	NA	NA	NA	NA	NA	NA	246	151	NA	NA	NA	NA	0.988	1	1	0.595	4.484	9.129	808	NA	NA	NA	NA
10	8058645	GAAGC	G	DEL	4	CodingTranscript	FRAME_SHIFT	7	frameshift	0.682	0.144	NA	NA	NA	NA	KL	X	ENSG00000107485	ENST00000379328	GATA3	CCDS31143.1	NA	3/6	1156	0.375	583	0.437	195	0.439	other	NA	NA	247	152	NA	NA	NA	NA	0.985	1	1	0.595	3.363	8.638	808	NA	NA	NA	NA
10	8058645	GAAGC	G	DEL	4	RegulatoryFeature	REGULATORY	4	regulatory	0.682	0.144	NA	NA	NA	NA	NA	NA	NA	ENSR00000258097	NA	NA	NA	NA	NA	NA	NA	NA	NA	NA	NA	NA	NA	247	152	NA	NA	NA	NA	0.985	1	1	0.595	3.363	8.638	808	NA	NA	NA	NA
10	8058648	G	A	SNV	0	CodingTranscript	SYNONYMOUS	5	synonymous	0.682	0.147	NA	NA	NA	NA	K	K	ENSG00000107485	ENST00000379328	GATA3	CCDS31143.1	NA	3/6	1158	0.376	585	0.438	195	0.439	other	NA	NA	249	154	NA	NA	NA	NA	0.976	1	1	0.595	2.999	4.828	808	NA	NA	NA	NA
10	8058648	G	A	SNV	0	RegulatoryFeature	REGULATORY	4	regulatory	0.682	0.147	NA	NA	NA	NA	NA	NA	NA	ENSR00000258097	NA	NA	NA	NA	NA	NA	NA	NA	NA	NA	NA	NA	NA	249	154	NA	NA	NA	NA	0.976	1	1	0.595	2.999	4.828	808	NA	NA	NA	NA
10	8058648	GCT	G	DEL	2	CodingTranscript	FRAME_SHIFT	7	frameshift	0.684	0.146	NA	NA	NA	NA	L	X	ENSG00000107485	ENST00000379328	GATA3	CCDS31143.1	NA	3/6	1159	0.376	586	0.439	196	0.441	other	NA	NA	250	155	NA	NA	NA	NA	0.968	1	1	0.469	3.344	8.822	808	NA	NA	NA	NA
10	8058648	GCT	G	DEL	2	RegulatoryFeature	REGULATORY	4	regulatory	0.684	0.146	NA	NA	NA	NA	NA	NA	NA	ENSR00000258097	NA	NA	NA	NA	NA	NA	NA	NA	NA	NA	NA	NA	NA	250	155	NA	NA	NA	NA	0.968	1	1	0.469	3.344	8.822	808	NA	NA	NA	NA
10	8058649	C	T	SNV	0	CodingTranscript	SYNONYMOUS	5	synonymous	0.682	0.147	NA	NA	NA	NA	L	L	ENSG00000107485	ENST00000379328	GATA3	CCDS31143.1	NA	3/6	1159	0.376	586	0.439	196	0.441	other	NA	NA	250	155	NA	NA	NA	NA	0.968	1	1	0.418	2.9	2.407	808	NA	NA	NA	NA
10	8058649	C	T	SNV	0	RegulatoryFeature	REGULATORY	4	regulatory	0.682	0.147	NA	NA	NA	NA	NA	NA	NA	ENSR00000258097	NA	NA	NA	NA	NA	NA	NA	NA	NA	NA	NA	NA	NA	250	155	NA	NA	NA	NA	0.968	1	1	0.418	2.9	2.407	808	NA	NA	NA	NA
10	8058649	CT	T	DEL	1	CodingTranscript	FRAME_SHIFT	7	frameshift	0.682	0.147	NA	NA	NA	NA	L	X	ENSG00000107485	ENST00000379328	GATA3	CCDS31143.1	NA	3/6	1159	0.376	586	0.439	196	0.441	other	NA	NA	251	156	NA	NA	NA	NA	0.957	0.999	1	0.469	3.344	8.822	808	NA	NA	NA	NA
10	8058649	CT	T	DEL	1	RegulatoryFeature	REGULATORY	4	regulatory	0.682	0.147	NA	NA	NA	NA	NA	NA	NA	ENSR00000258097	NA	NA	NA	NA	NA	NA	NA	NA	NA	NA	NA	NA	NA	251	156	NA	NA	NA	NA	0.957	0.999	1	0.469	3.344	8.822	808	NA	NA	NA	NA
10	8058650	T	TG	INS	1	CodingTranscript	FRAME_SHIFT	7	frameshift	0.68	0.148	NA	NA	NA	NA	L	LX	ENSG00000107485	ENST00000379328	GATA3	CCDS31143.1	NA	3/6	1160	0.376	587	0.44	196	0.441	other	NA	NA	251	156	NA	NA	NA	NA	0.957	0.999	1	0.595	3.344	8.822	808	NA	NA	NA	NA
10	8058650	T	TG	INS	1	RegulatoryFeature	REGULATORY	4	regulatory	0.68	0.148	NA	NA	NA	NA	NA	NA	NA	ENSR00000258097	NA	NA	NA	NA	NA	NA	NA	NA	NA	NA	NA	NA	NA	251	156	NA	NA	NA	NA	0.957	0.999	1	0.595	3.344	8.822	808	NA	NA	NA	NA
10	8058651	GGAGTC	G	DEL	5	CodingTranscript	FRAME_SHIFT	7	frameshift	0.677	0.143	NA	NA	NA	NA	ES	X	ENSG00000107485	ENST00000379328	GATA3	CCDS31143.1	NA	3/6	1162	0.377	589	0.441	197	0.444	other	NA	NA	253	158	NA	NA	NA	NA	0.919	1	1	0.595	4.484	11.231	808	NA	NA	NA	NA
10	8058651	GGAGTC	G	DEL	5	RegulatoryFeature	REGULATORY	4	regulatory	0.677	0.143	NA	NA	NA	NA	NA	NA	NA	ENSR00000258097	NA	NA	NA	NA	NA	NA	NA	NA	NA	NA	NA	NA	NA	253	158	NA	NA	NA	NA	0.919	1	1	0.595	4.484	11.231	808	NA	NA	NA	NA
10	8058652	G	A	SNV	0	CodingTranscript	NON_SYNONYMOUS	7	missense	0.675	0.147	NA	NA	NA	NA	E	K	ENSG00000107485	ENST00000379328	GATA3	CCDS31143.1	NA	3/6	1162	0.377	589	0.441	197	0.444	other	NA	NA	253	158	deleterious	0.04	benign	0.076	0.919	0.999	1	0.595	4.484	11.231	808	NA	NA	NA	NA
10	8058652	G	A	SNV	0	RegulatoryFeature	REGULATORY	4	regulatory	0.675	0.147	NA	NA	NA	NA	NA	NA	NA	ENSR00000258097	NA	NA	NA	NA	NA	NA	NA	NA	NA	NA	NA	NA	NA	253	158	NA	NA	NA	NA	0.919	0.999	1	0.595	4.484	11.231	808	NA	NA	NA	NA
10	8058652	G	C	SNV	0	CodingTranscript	NON_SYNONYMOUS	7	missense	0.675	0.147	NA	NA	NA	NA	E	Q	ENSG00000107485	ENST00000379328	GATA3	CCDS31143.1	NA	3/6	1162	0.377	589	0.441	197	0.444	other	NA	NA	253	158	deleterious	0.03	possibly_damaging	0.755	0.919	0.999	1	0.595	4.484	11.231	808	NA	NA	NA	NA
10	8058652	G	C	SNV	0	RegulatoryFeature	REGULATORY	4	regulatory	0.675	0.147	NA	NA	NA	NA	NA	NA	NA	ENSR00000258097	NA	NA	NA	NA	NA	NA	NA	NA	NA	NA	NA	NA	NA	253	158	NA	NA	NA	NA	0.919	0.999	1	0.595	4.484	11.231	808	NA	NA	NA	NA
10	8058653	A	AAAAAT	INS	5	CodingTranscript	FRAME_SHIFT	7	frameshift	0.673	0.134	NA	NA	NA	NA	E	EKX	ENSG00000107485	ENST00000379328	GATA3	CCDS31143.1	NA	3/6	1163	0.377	590	0.442	197	0.444	other	NA	NA	254	159	NA	NA	NA	NA	0.811	1	1	0.475	3.363	8.638	808	NA	NA	NA	NA
10	8058653	A	AAAAAT	INS	5	RegulatoryFeature	REGULATORY	4	regulatory	0.673	0.134	NA	NA	NA	NA	NA	NA	NA	ENSR00000258097	NA	NA	NA	NA	NA	NA	NA	NA	NA	NA	NA	NA	NA	254	159	NA	NA	NA	NA	0.811	1	1	0.475	3.363	8.638	808	NA	NA	NA	NA
10	8058653	A	AT	INS	1	CodingTranscript	FRAME_SHIFT	7	frameshift	0.673	0.134	NA	NA	NA	NA	E	DX	ENSG00000107485	ENST00000379328	GATA3	CCDS31143.1	NA	3/6	1163	0.377	590	0.442	197	0.444	other	NA	NA	254	159	NA	NA	NA	NA	0.811	1	1	0.475	3.363	8.638	808	NA	NA	NA	NA
10	8058653	A	AT	INS	1	RegulatoryFeature	REGULATORY	4	regulatory	0.673	0.134	NA	NA	NA	NA	NA	NA	NA	ENSR00000258097	NA	NA	NA	NA	NA	NA	NA	NA	NA	NA	NA	NA	NA	254	159	NA	NA	NA	NA	0.811	1	1	0.475	3.363	8.638	808	NA	NA	NA	NA
10	8058653	A	G	SNV	0	CodingTranscript	NON_SYNONYMOUS	7	missense	0.675	0.147	NA	NA	NA	NA	E	G	ENSG00000107485	ENST00000379328	GATA3	CCDS31143.1	NA	3/6	1163	0.377	590	0.442	197	0.444	other	NA	NA	254	159	deleterious	0.03	benign	0.131	0.811	1	1	0.475	3.363	8.638	808	NA	NA	NA	NA
10	8058653	A	G	SNV	0	RegulatoryFeature	REGULATORY	4	regulatory	0.675	0.147	NA	NA	NA	NA	NA	NA	NA	ENSR00000258097	NA	NA	NA	NA	NA	NA	NA	NA	NA	NA	NA	NA	NA	254	159	NA	NA	NA	NA	0.811	1	1	0.475	3.363	8.638	808	NA	NA	NA	NA
10	8058654	GTCGTCCCACTCCCGT	G	DEL	15	CodingTranscript	INFRAME	6	inframe_deletion	0.685	0.146	NA	NA	NA	NA	SSHSR	-	ENSG00000107485	ENST00000379328	GATA3	CCDS31143.1	NA	3/6	1165	0.378	592	0.443	198	0.446	other	NA	NA	256	161	NA	NA	NA	NA	0.936	0.894	1	0.595	4.484	9.322	808	NA	NA	NA	NA
10	8058654	GTCGTCCCACTCCCGT	G	DEL	15	RegulatoryFeature	REGULATORY	4	regulatory	0.685	0.146	NA	NA	NA	NA	NA	NA	NA	ENSR00000258097	NA	NA	NA	NA	NA	NA	NA	NA	NA	NA	NA	NA	NA	256	161	NA	NA	NA	NA	0.936	0.894	1	0.595	4.484	9.322	808	NA	NA	NA	NA
10	8058655	T	CGGCCGGCCGCT	INS	11	CodingTranscript	FRAME_SHIFT	7	frameshift	0.673	0.134	NA	NA	NA	NA	-	RPAX	ENSG00000107485	ENST00000379328	GATA3	CCDS31143.1	NA	3/6	1164	0.378	591	0.443	197	0.444	other	NA	NA	256	161	NA	NA	NA	NA	0.648	0.258	0.909	0.469	2.9	3.047	808	NA	NA	NA	NA
10	8058655	T	CGGCCGGCCGCT	INS	11	RegulatoryFeature	REGULATORY	4	regulatory	0.673	0.134	NA	NA	NA	NA	NA	NA	NA	ENSR00000258097	NA	NA	NA	NA	NA	NA	NA	NA	NA	NA	NA	NA	NA	256	161	NA	NA	NA	NA	0.648	0.258	0.909	0.469	2.9	3.047	808	NA	NA	NA	NA
10	8058655	TCGTCCC	T	DEL	6	CodingTranscript	INFRAME	6	inframe_deletion	0.679	0.142	NA	NA	NA	NA	SSH	Y	ENSG00000107485	ENST00000379328	GATA3	CCDS31143.1	NA	3/6	1166	0.378	593	0.444	198	0.446	other	NA	NA	257	162	NA	NA	NA	NA	0.649	0.827	0.999	0.469	2.9	4.524	808	NA	NA	NA	NA
10	8058655	TCGTCCC	T	DEL	6	RegulatoryFeature	REGULATORY	4	regulatory	0.679	0.142	NA	NA	NA	NA	NA	NA	NA	ENSR00000258097	NA	NA	NA	NA	NA	NA	NA	NA	NA	NA	NA	NA	NA	257	162	NA	NA	NA	NA	0.649	0.827	0.999	0.469	2.9	4.524	808	NA	NA	NA	NA
10	8058656	C	G	SNV	0	CodingTranscript	NON_SYNONYMOUS	7	missense	0.675	0.133	NA	NA	NA	NA	S	W	ENSG00000107485	ENST00000379328	GATA3	CCDS31143.1	NA	3/6	1166	0.378	593	0.444	198	0.446	other	NA	NA	257	162	deleterious	0.02	probably_damaging	0.962	0.622	0.257	0.909	0.418	2.9	3.047	808	NA	NA	NA	NA
10	8058656	C	G	SNV	0	RegulatoryFeature	REGULATORY	4	regulatory	0.675	0.133	NA	NA	NA	NA	NA	NA	NA	ENSR00000258097	NA	NA	NA	NA	NA	NA	NA	NA	NA	NA	NA	NA	NA	257	162	NA	NA	NA	NA	0.622	0.257	0.909	0.418	2.9	3.047	808	NA	NA	NA	NA
10	8058656	C	T	SNV	0	CodingTranscript	NON_SYNONYMOUS	7	missense	0.675	0.133	NA	NA	NA	NA	S	L	ENSG00000107485	ENST00000379328	GATA3	CCDS31143.1	NA	3/6	1166	0.378	593	0.444	198	0.446	other	NA	NA	257	162	tolerated	0.09	benign	0.383	0.622	0.257	0.909	0.418	2.9	3.047	808	NA	NA	NA	NA
10	8058656	C	T	SNV	0	RegulatoryFeature	REGULATORY	4	regulatory	0.675	0.133	NA	NA	NA	NA	NA	NA	NA	ENSR00000258097	NA	NA	NA	NA	NA	NA	NA	NA	NA	NA	NA	NA	NA	257	162	NA	NA	NA	NA	0.622	0.257	0.909	0.418	2.9	3.047	808	NA	NA	NA	NA
10	8058660	C	T	SNV	0	CodingTranscript	SYNONYMOUS	5	synonymous	0.675	0.133	NA	NA	NA	NA	S	S	ENSG00000107485	ENST00000379328	GATA3	CCDS31143.1	NA	3/6	1170	0.38	597	0.447	199	0.448	other	NA	NA	261	166	NA	NA	NA	NA	0.596	0.011	0	-1.162	-0.704	-1.038	808	NA	NA	NA	NA
10	8058660	C	T	SNV	0	RegulatoryFeature	REGULATORY	4	regulatory	0.675	0.133	NA	NA	NA	NA	NA	NA	NA	ENSR00000258097	NA	NA	NA	NA	NA	NA	NA	NA	NA	NA	NA	NA	NA	261	166	NA	NA	NA	NA	0.596	0.011	0	-1.162	-0.704	-1.038	808	NA	NA	NA	NA
10	8058661	C	T	SNV	0	CodingTranscript	NON_SYNONYMOUS	7	missense	0.669	0.133	NA	NA	NA	NA	H	Y	ENSG00000107485	ENST00000379328	GATA3	CCDS31143.1	NA	3/6	1171	0.38	598	0.448	200	0.45	other	NA	NA	262	167	tolerated	0.56	benign	0.007	0.649	0.827	0.999	0.418	2.9	3.686	808	NA	NA	NA	NA
10	8058661	C	T	SNV	0	RegulatoryFeature	REGULATORY	4	regulatory	0.669	0.133	NA	NA	NA	NA	NA	NA	NA	ENSR00000258097	NA	NA	NA	NA	NA	NA	NA	NA	NA	NA	NA	NA	NA	262	167	NA	NA	NA	NA	0.649	0.827	0.999	0.418	2.9	3.686	808	NA	NA	NA	NA
10	8058662	A	G	SNV	0	CodingTranscript	NON_SYNONYMOUS	7	missense	0.669	0.133	NA	NA	NA	NA	H	R	ENSG00000107485	ENST00000379328	GATA3	CCDS31143.1	NA	3/6	1172	0.38	599	0.449	200	0.45	other	NA	NA	263	168	tolerated	0.27	benign	0.244	0.69	0.848	1	0.475	3.363	5.702	808	NA	NA	NA	NA
10	8058662	A	G	SNV	0	RegulatoryFeature	REGULATORY	4	regulatory	0.669	0.133	NA	NA	NA	NA	NA	NA	NA	ENSR00000258097	NA	NA	NA	NA	NA	NA	NA	NA	NA	NA	NA	NA	NA	263	168	NA	NA	NA	NA	0.69	0.848	1	0.475	3.363	5.702	808	NA	NA	NA	NA
10	8058662	ACTCCC	A	DEL	5	CodingTranscript	FRAME_SHIFT	7	frameshift	0.671	0.13	NA	NA	NA	NA	HSR	QX	ENSG00000107485	ENST00000379328	GATA3	CCDS31143.1	NA	3/6	1173	0.38	600	0.449	200	0.45	other	NA	NA	264	169	NA	NA	NA	NA	0.837	0.856	1	0.469	2.9	5.452	808	NA	NA	NA	NA
10	8058662	ACTCCC	A	DEL	5	RegulatoryFeature	REGULATORY	4	regulatory	0.671	0.13	NA	NA	NA	NA	NA	NA	NA	ENSR00000258097	NA	NA	NA	NA	NA	NA	NA	NA	NA	NA	NA	NA	NA	264	169	NA	NA	NA	NA	0.837	0.856	1	0.469	2.9	5.452	808	NA	NA	NA	NA
10	8058663	C	A	SNV	0	CodingTranscript	NON_SYNONYMOUS	7	missense	0.669	0.12	NA	NA	NA	NA	H	Q	ENSG00000107485	ENST00000379328	GATA3	CCDS31143.1	NA	3/6	1173	0.38	600	0.449	200	0.45	other	NA	NA	264	169	tolerated	0.22	benign	0.309	0.719	0.758	1	0.418	0.921	1.851	808	NA	NA	NA	NA
10	8058663	C	A	SNV	0	RegulatoryFeature	REGULATORY	4	regulatory	0.669	0.12	NA	NA	NA	NA	NA	NA	NA	ENSR00000258097	NA	NA	NA	NA	NA	NA	NA	NA	NA	NA	NA	NA	NA	264	169	NA	NA	NA	NA	0.719	0.758	1	0.418	0.921	1.851	808	NA	NA	NA	NA
10	8058663	C	CAACCAGGACCAG	INS	12	CodingTranscript	INFRAME	6	inframe_insertion	0.667	0.121	NA	NA	NA	NA	-	NQDQ	ENSG00000107485	ENST00000379328	GATA3	CCDS31143.1	NA	3/6	1173	0.38	600	0.449	200	0.45	other	NA	NA	264	169	NA	NA	NA	NA	0.741	0.758	1	0.469	0.921	1.851	808	NA	NA	NA	NA
10	8058663	C	CAACCAGGACCAG	INS	12	RegulatoryFeature	REGULATORY	4	regulatory	0.667	0.121	NA	NA	NA	NA	NA	NA	NA	ENSR00000258097	NA	NA	NA	NA	NA	NA	NA	NA	NA	NA	NA	NA	NA	264	169	NA	NA	NA	NA	0.741	0.758	1	0.469	0.921	1.851	808	NA	NA	NA	NA
10	8058663	C	T	SNV	0	CodingTranscript	SYNONYMOUS	5	synonymous	0.669	0.12	NA	NA	NA	NA	H	H	ENSG00000107485	ENST00000379328	GATA3	CCDS31143.1	NA	3/6	1173	0.38	600	0.449	200	0.45	other	NA	NA	264	169	NA	NA	NA	NA	0.719	0.758	1	0.418	0.921	1.851	808	NA	NA	NA	NA
10	8058663	C	T	SNV	0	RegulatoryFeature	REGULATORY	4	regulatory	0.669	0.12	NA	NA	NA	NA	NA	NA	NA	ENSR00000258097	NA	NA	NA	NA	NA	NA	NA	NA	NA	NA	NA	NA	NA	264	169	NA	NA	NA	NA	0.719	0.758	1	0.418	0.921	1.851	808	NA	NA	NA	NA
10	8058664	T	C	SNV	0	CodingTranscript	NON_SYNONYMOUS	7	missense	0.669	0.133	NA	NA	NA	NA	S	P	ENSG00000107485	ENST00000379328	GATA3	CCDS31143.1	NA	3/6	1174	0.381	601	0.45	201	0.453	other	NA	NA	265	170	tolerated	0.51	benign	0	0.741	0.478	0.997	0.469	-0.058	0.578	808	NA	NA	NA	NA
10	8058664	T	C	SNV	0	RegulatoryFeature	REGULATORY	4	regulatory	0.669	0.133	NA	NA	NA	NA	NA	NA	NA	ENSR00000258097	NA	NA	NA	NA	NA	NA	NA	NA	NA	NA	NA	NA	NA	265	170	NA	NA	NA	NA	0.741	0.478	0.997	0.469	-0.058	0.578	808	NA	NA	NA	NA
10	8058665	C	A	SNV	0	CodingTranscript	NON_SYNONYMOUS	7	missense	0.662	0.133	NA	NA	NA	NA	S	Y	ENSG00000107485	ENST00000379328	GATA3	CCDS31143.1	NA	3/6	1175	0.381	602	0.451	201	0.453	other	NA	NA	266	171	tolerated	0.11	possibly_damaging	0.488	0.756	0.471	0.999	0.418	2.9	5.452	808	NA	NA	NA	NA
10	8058665	C	A	SNV	0	RegulatoryFeature	REGULATORY	4	regulatory	0.662	0.133	NA	NA	NA	NA	NA	NA	NA	ENSR00000258097	NA	NA	NA	NA	NA	NA	NA	NA	NA	NA	NA	NA	NA	266	171	NA	NA	NA	NA	0.756	0.471	0.999	0.418	2.9	5.452	808	NA	NA	NA	NA
10	8058665	C	CA	INS	1	CodingTranscript	FRAME_SHIFT	7	frameshift	0.66	0.134	NA	NA	NA	NA	S	SX	ENSG00000107485	ENST00000379328	GATA3	CCDS31143.1	NA	3/6	1175	0.381	602	0.451	201	0.453	other	NA	NA	266	171	NA	NA	NA	NA	0.767	0.471	0.999	0.418	2.9	5.452	808	NA	NA	NA	NA
10	8058665	C	CA	INS	1	RegulatoryFeature	REGULATORY	4	regulatory	0.66	0.134	NA	NA	NA	NA	NA	NA	NA	ENSR00000258097	NA	NA	NA	NA	NA	NA	NA	NA	NA	NA	NA	NA	NA	266	171	NA	NA	NA	NA	0.767	0.471	0.999	0.418	2.9	5.452	808	NA	NA	NA	NA
10	8058666	C	T	SNV	0	CodingTranscript	SYNONYMOUS	5	synonymous	0.662	0.133	NA	NA	NA	NA	S	S	ENSG00000107485	ENST00000379328	GATA3	CCDS31143.1	NA	3/6	1176	0.381	603	0.452	201	0.453	other	NA	NA	267	172	NA	NA	NA	NA	0.767	0.06	0.026	-0.437	-1.679	-0.652	808	NA	NA	NA	NA
10	8058666	C	T	SNV	0	RegulatoryFeature	REGULATORY	4	regulatory	0.662	0.133	NA	NA	NA	NA	NA	NA	NA	ENSR00000258097	NA	NA	NA	NA	NA	NA	NA	NA	NA	NA	NA	NA	NA	267	172	NA	NA	NA	NA	0.767	0.06	0.026	-0.437	-1.679	-0.652	808	NA	NA	NA	NA
10	8058666	CC	AG	SNV	1	CodingTranscript	NON_SYNONYMOUS	7	missense	0.664	0.132	NA	NA	NA	NA	SR	SG	ENSG00000107485	ENST00000379328	GATA3	CCDS31143.1	NA	3/6	1176	0.381	603	0.452	201	0.453	other	NA	NA	267	172	NA	NA	NA	NA	0.837	0.856	0.982	0.418	1.582	2.022	808	NA	NA	NA	NA
10	8058666	CC	AG	SNV	1	RegulatoryFeature	REGULATORY	4	regulatory	0.664	0.132	NA	NA	NA	NA	NA	NA	NA	ENSR00000258097	NA	NA	NA	NA	NA	NA	NA	NA	NA	NA	NA	NA	NA	267	172	NA	NA	NA	NA	0.837	0.856	0.982	0.418	1.582	2.022	808	NA	NA	NA	NA
10	8058667	C	CTGAAAT	INS	6	CodingTranscript	FRAME_SHIFT	7	protein_altering	0.66	0.121	NA	NA	NA	NA	R	LKC	ENSG00000107485	ENST00000379328	GATA3	CCDS31143.1	NA	3/6	1177	0.382	604	0.452	202	0.455	other	NA	NA	268	173	NA	NA	NA	NA	0.865	0.894	1	0.595	4.484	9.322	808	NA	NA	NA	NA
10	8058667	C	CTGAAAT	INS	6	RegulatoryFeature	REGULATORY	4	regulatory	0.66	0.121	NA	NA	NA	NA	NA	NA	NA	ENSR00000258097	NA	NA	NA	NA	NA	NA	NA	NA	NA	NA	NA	NA	NA	268	173	NA	NA	NA	NA	0.865	0.894	1	0.595	4.484	9.322	808	NA	NA	NA	NA
10	8058669	T	A	SNV	0	CodingTranscript	SYNONYMOUS	5	synonymous	0.662	0.12	NA	NA	NA	NA	R	R	ENSG00000107485	ENST00000379328	GATA3	CCDS31143.1	NA	3/6	1179	0.382	606	0.454	202	0.455	other	NA	NA	270	175	NA	NA	NA	NA	0.936	0.066	0.259	0.469	-1.707	0.008	808	NA	NA	NA	NA
10	8058669	T	A	SNV	0	RegulatoryFeature	REGULATORY	4	regulatory	0.662	0.12	NA	NA	NA	NA	NA	NA	NA	ENSR00000258097	NA	NA	NA	NA	NA	NA	NA	NA	NA	NA	NA	NA	NA	270	175	NA	NA	NA	NA	0.936	0.066	0.259	0.469	-1.707	0.008	808	NA	NA	NA	NA
10	8058669	T	C	SNV	0	CodingTranscript	SYNONYMOUS	5	synonymous	0.662	0.12	NA	NA	NA	NA	R	R	ENSG00000107485	ENST00000379328	GATA3	CCDS31143.1	NA	3/6	1179	0.382	606	0.454	202	0.455	other	NA	NA	270	175	NA	NA	NA	NA	0.936	0.066	0.259	0.469	-1.707	0.008	808	NA	NA	NA	NA
10	8058669	T	C	SNV	0	RegulatoryFeature	REGULATORY	4	regulatory	0.662	0.12	NA	NA	NA	NA	NA	NA	NA	ENSR00000258097	NA	NA	NA	NA	NA	NA	NA	NA	NA	NA	NA	NA	NA	270	175	NA	NA	NA	NA	0.936	0.066	0.259	0.469	-1.707	0.008	808	NA	NA	NA	NA
10	8058669	TGGCA	T	DEL	4	CodingTranscript	FRAME_SHIFT	7	frameshift	0.656	0.131	NA	NA	NA	NA	GS	X	ENSG00000107485	ENST00000379328	GATA3	CCDS31143.1	NA	3/6	1180	0.383	607	0.455	203	0.457	other	NA	NA	271	176	NA	NA	NA	NA	0.966	1	1	0.595	2.993	4.192	808	NA	NA	NA	NA
10	8058669	TGGCA	T	DEL	4	RegulatoryFeature	REGULATORY	4	regulatory	0.656	0.131	NA	NA	NA	NA	NA	NA	NA	ENSR00000258097	NA	NA	NA	NA	NA	NA	NA	NA	NA	NA	NA	NA	NA	271	176	NA	NA	NA	NA	0.966	1	1	0.595	2.993	4.192	808	NA	NA	NA	NA
10	8058671	G	C	SNV	0	CodingTranscript	NON_SYNONYMOUS	7	missense	0.656	0.133	NA	NA	NA	NA	G	A	ENSG00000107485	ENST00000379328	GATA3	CCDS31143.1	NA	3/6	1181	0.383	608	0.455	203	0.457	other	NA	NA	272	177	tolerated	0.34	benign	0.023	0.958	0.998	1	0.595	1.414	4.192	808	NA	NA	NA	NA
10	8058671	G	C	SNV	0	RegulatoryFeature	REGULATORY	4	regulatory	0.656	0.133	NA	NA	NA	NA	NA	NA	NA	ENSR00000258097	NA	NA	NA	NA	NA	NA	NA	NA	NA	NA	NA	NA	NA	272	177	NA	NA	NA	NA	0.958	0.998	1	0.595	1.414	4.192	808	NA	NA	NA	NA
10	8058671	GC	G	DEL	1	CodingTranscript	FRAME_SHIFT	7	frameshift	0.662	0.133	NA	NA	NA	NA	G	X	ENSG00000107485	ENST00000379328	GATA3	CCDS31143.1	NA	3/6	1182	0.383	609	0.456	203	0.457	other	NA	NA	273	178	NA	NA	NA	NA	0.963	0.999	1	0.418	0.726	2.214	808	NA	NA	NA	NA
10	8058671	GC	G	DEL	1	RegulatoryFeature	REGULATORY	4	regulatory	0.662	0.133	NA	NA	NA	NA	NA	NA	NA	ENSR00000258097	NA	NA	NA	NA	NA	NA	NA	NA	NA	NA	NA	NA	NA	273	178	NA	NA	NA	NA	0.963	0.999	1	0.418	0.726	2.214	808	NA	NA	NA	NA
10	8058672	C	T	SNV	0	CodingTranscript	SYNONYMOUS	5	synonymous	0.662	0.133	NA	NA	NA	NA	G	G	ENSG00000107485	ENST00000379328	GATA3	CCDS31143.1	NA	3/6	1182	0.383	609	0.456	203	0.457	other	NA	NA	273	178	NA	NA	NA	NA	0.963	0.999	1	0.418	0.726	2.214	808	NA	NA	NA	NA
10	8058672	C	T	SNV	0	RegulatoryFeature	REGULATORY	4	regulatory	0.662	0.133	NA	NA	NA	NA	NA	NA	NA	ENSR00000258097	NA	NA	NA	NA	NA	NA	NA	NA	NA	NA	NA	NA	NA	273	178	NA	NA	NA	NA	0.963	0.999	1	0.418	0.726	2.214	808	NA	NA	NA	NA
10	8058673	A	G	SNV	0	CodingTranscript	NON_SYNONYMOUS	7	missense	0.656	0.133	NA	NA	NA	NA	S	G	ENSG00000107485	ENST00000379328	GATA3	CCDS31143.1	NA	3/6	1183	0.384	610	0.457	204	0.459	other	NA	NA	274	179	tolerated	0.28	benign	0.014	0.966	1	1	0.475	1.288	2.575	808	NA	NA	NA	NA
10	8058673	A	G	SNV	0	RegulatoryFeature	REGULATORY	4	regulatory	0.656	0.133	NA	NA	NA	NA	NA	NA	NA	ENSR00000258097	NA	NA	NA	NA	NA	NA	NA	NA	NA	NA	NA	NA	NA	274	179	NA	NA	NA	NA	0.966	1	1	0.475	1.288	2.575	808	NA	NA	NA	NA
10	8058674	GC	G	DEL	1	CodingTranscript	FRAME_SHIFT	7	frameshift	0.656	0.133	NA	NA	NA	NA	S	X	ENSG00000107485	ENST00000379328	GATA3	CCDS31143.1	NA	3/6	1185	0.384	612	0.458	204	0.459	other	NA	NA	276	181	NA	NA	NA	NA	0.968	1	1	0.418	0.469	1.937	808	NA	NA	NA	NA
10	8058674	GC	G	DEL	1	RegulatoryFeature	REGULATORY	4	regulatory	0.656	0.133	NA	NA	NA	NA	NA	NA	NA	ENSR00000258097	NA	NA	NA	NA	NA	NA	NA	NA	NA	NA	NA	NA	NA	276	181	NA	NA	NA	NA	0.968	1	1	0.418	0.469	1.937	808	NA	NA	NA	NA
10	8058675	C	A	SNV	0	CodingTranscript	NON_SYNONYMOUS	7	missense	0.656	0.133	NA	NA	NA	NA	S	R	ENSG00000107485	ENST00000379328	GATA3	CCDS31143.1	NA	3/6	1185	0.384	612	0.458	204	0.459	other	NA	NA	276	181	deleterious	0.03	benign	0.396	0.968	1	1	0.418	0.469	1.937	808	NA	NA	NA	NA
10	8058675	C	A	SNV	0	RegulatoryFeature	REGULATORY	4	regulatory	0.656	0.133	NA	NA	NA	NA	NA	NA	NA	ENSR00000258097	NA	NA	NA	NA	NA	NA	NA	NA	NA	NA	NA	NA	NA	276	181	NA	NA	NA	NA	0.968	1	1	0.418	0.469	1.937	808	NA	NA	NA	NA
10	8058675	C	G	SNV	0	CodingTranscript	NON_SYNONYMOUS	7	missense	0.656	0.133	NA	NA	NA	NA	S	R	ENSG00000107485	ENST00000379328	GATA3	CCDS31143.1	NA	3/6	1185	0.384	612	0.458	204	0.459	other	NA	NA	276	181	deleterious	0.03	benign	0.396	0.968	1	1	0.418	0.469	1.937	808	NA	NA	NA	NA
10	8058675	C	G	SNV	0	RegulatoryFeature	REGULATORY	4	regulatory	0.656	0.133	NA	NA	NA	NA	NA	NA	NA	ENSR00000258097	NA	NA	NA	NA	NA	NA	NA	NA	NA	NA	NA	NA	NA	276	181	NA	NA	NA	NA	0.968	1	1	0.418	0.469	1.937	808	NA	NA	NA	NA
10	8058675	C	T	SNV	0	CodingTranscript	SYNONYMOUS	5	synonymous	0.656	0.133	NA	NA	NA	NA	S	S	ENSG00000107485	ENST00000379328	GATA3	CCDS31143.1	NA	3/6	1185	0.384	612	0.458	204	0.459	other	NA	NA	276	181	NA	NA	NA	NA	0.968	1	1	0.418	0.469	1.937	808	NA	NA	NA	NA
10	8058675	C	T	SNV	0	RegulatoryFeature	REGULATORY	4	regulatory	0.656	0.133	NA	NA	NA	NA	NA	NA	NA	ENSR00000258097	NA	NA	NA	NA	NA	NA	NA	NA	NA	NA	NA	NA	NA	276	181	NA	NA	NA	NA	0.968	1	1	0.418	0.469	1.937	808	NA	NA	NA	NA
10	8058676	A	G	SNV	0	CodingTranscript	NON_SYNONYMOUS	7	missense	0.649	0.12	NA	NA	NA	NA	M	V	ENSG00000107485	ENST00000379328	GATA3	CCDS31143.1	NA	3/6	1186	0.385	613	0.459	205	0.462	other	NA	NA	277	182	tolerated	0.47	benign	0.006	0.968	1	1	0.475	3.363	4.792	808	NA	NA	NA	NA
10	8058676	A	G	SNV	0	RegulatoryFeature	REGULATORY	4	regulatory	0.649	0.12	NA	NA	NA	NA	NA	NA	NA	ENSR00000258097	NA	NA	NA	NA	NA	NA	NA	NA	NA	NA	NA	NA	NA	277	182	NA	NA	NA	NA	0.968	1	1	0.475	3.363	4.792	808	NA	NA	NA	NA
10	8058676	A	T	SNV	0	CodingTranscript	NON_SYNONYMOUS	7	missense	0.649	0.12	NA	NA	NA	NA	M	L	ENSG00000107485	ENST00000379328	GATA3	CCDS31143.1	NA	3/6	1186	0.385	613	0.459	205	0.462	other	NA	NA	277	182	tolerated	0.96	benign	0	0.968	1	1	0.475	3.363	4.792	808	NA	NA	NA	NA
10	8058676	A	T	SNV	0	RegulatoryFeature	REGULATORY	4	regulatory	0.649	0.12	NA	NA	NA	NA	NA	NA	NA	ENSR00000258097	NA	NA	NA	NA	NA	NA	NA	NA	NA	NA	NA	NA	NA	277	182	NA	NA	NA	NA	0.968	1	1	0.475	3.363	4.792	808	NA	NA	NA	NA
10	8058676	AT	A	DEL	1	CodingTranscript	FRAME_SHIFT	7	frameshift	0.649	0.12	NA	NA	NA	NA	M	X	ENSG00000107485	ENST00000379328	GATA3	CCDS31143.1	NA	3/6	1187	0.385	614	0.46	205	0.462	other	NA	NA	278	183	NA	NA	NA	NA	0.965	1	1	0.469	3.344	6.985	808	NA	NA	NA	NA
10	8058676	AT	A	DEL	1	RegulatoryFeature	REGULATORY	4	regulatory	0.649	0.12	NA	NA	NA	NA	NA	NA	NA	ENSR00000258097	NA	NA	NA	NA	NA	NA	NA	NA	NA	NA	NA	NA	NA	278	183	NA	NA	NA	NA	0.965	1	1	0.469	3.344	6.985	808	NA	NA	NA	NA
10	8058677	T	AGT	INS	2	CodingTranscript	FRAME_SHIFT	7	frameshift	0.653	0.121	NA	NA	NA	NA	M	KX	ENSG00000107485	ENST00000379328	GATA3	CCDS31143.1	NA	3/6	1186	0.385	613	0.459	205	0.462	other	NA	NA	278	183	NA	NA	NA	NA	0.965	1	1	0.595	4.484	9.162	808	NA	NA	NA	NA
[truncated: 10,009 more rows]
[truncated: 103 more columns]
